# Supplementary material for: Comprehensive quantitative modeling of translation efficiency in a genome‐reduced bacterium
Source: Mol Syst Biol. 2023 Aug 29;19(10):e11301. doi: 10.15252/msb.202211301 (PMC10568206; doi:10.15252/msb.202211301)
Supplement: Supplementary file 2 — Dataset EV1 [file MSB-19-e11301-s008.xlsx]

## Sheet: readme
Dataset EV1. Calibration of the P-site offset for footprints stratified by length.
Three ribo-seq samples were analyzed for the calibration of footprints: tetracycline treatment (tet), standard condition replicate 1 (WT_rep1) and replicate 2 (WT_rep2). In each sample, metagene profiles were computed for the 5’ or 3’ end of footprints for all leadered CDS aligned to the start codon. Profiles were examined qualitatively to determine peaks close to the start codon. When several al…

## Sheet: calibration
sample	rep1	rep2	tet	tet			rep1			rep2			consensus
mapping	footprint size distribution			5’ end	3’ end	peak intensity	5’ end	3’ end	peak intensity	5’ end	3’ end	peak intensity	5p position	3p position
footprint size
12	68868	76341	8880	.	.	.							0	11
13	46248	39916	6597	9	21	+	.	.	.				0	12
14	45802	28743	4971	6	19	+	6	19	+	.	.	.	0	13
15	31224	18577	2572	5	19	++	5	19	+	.	.	.	0	14
16	38814	26365	3651	9	24	+	4	19	+	.	.	.	0	15
17	39847	21037	3154	3	19	++	3	19	++	3	19	+	0	16
18	36127	21461	2905	3	20	++	3	20	++	3	20	+	0	17
19	36136	21393	3047	3	21	+	3	21	++	.	.	.	0	18
20	43668	25278	4570	.	.	.	0	19	+	.	.	.	0	19
21	50817	42340	5155	-1	19	++	.	.	.	.	.	.	-1	19
22	61199	58522	7795	3	24	+	3	24	+	.	.	.	-2	19
23	141452	86063	12931	-3	19	++	-3	19	++	-3	19	+	-3	19
24	123432	46278	5252	3	26	+	.	.	.	.	.	.	-4	19
25	150106	42761	5449	-5	19	+	-3	21	+	.	.	.	-5	19
26	144679	40461	6245	-1	24	+	.	.	.	.	.	.	-6	19
27	125196	32269	4785	-7	19	+	-7	19	+	.	.	.	-7	19
28	108271	26993	4336	-8	19	++	-8	19	++	.	.	.	-8	19
29	106169	25011	4994	.	.	.	.	.	.	.	.	.	-9	19
30	107670	23877	4627	-13	16	++	4	33	+	4	33	+	-10	19
31	88403	19745	5453	3	33	++	3	33	++	3	33	+	-11	19
32	79383	17699	5867	-13	18	+	-12	19	++	3	34	+	-12	19
33	70831	14593	5086	-13	19	++	-13	19	++	-13	19	+	-13	19
34	60310	13507	4550	-14	19	+	-14	19	++	-14	19	+	-14	19
35	51181	11956	3106	-13	21	+	3	37	++	3	37	++	-13	21
36	54006	12599	2514	-14	21	+	-16	19	+	-15	20	+	-14	21
37	58223	24123	1830	-17	19	+	-17	19	+	3	39	+	-15	21
38	60035	19920	1442	-16	21	+	-17	20	+	.	.	.	-16	21
39	43102	7742	687	-5	33	++	-5	33	+	.	.	.	-17	21
40	18482	2178	211	.	.	.	0	39	+	.	.	.	-18	21
41	5994	771	71	.	.	.	.	.	.				-19	21
42	2147	258	49	.	.	.	.	.	.				-20	21
43	819	111	29	.	.	.	.	.	.				-21	21
44	424	60	26	.	.	.							-22	21
45	278	25	27										-23	21
46	251	50	17										-24	21
47	223	36	15										-25	21
48	7	0	0										-26	21
49	17	5	1										-27	21
50	1354	186	128										-28	21
51														21
52														21
53														21
54														21
55														21
56														21
57														21
58														21
59														21
60														21
