# Supplementary material for: Comprehensive quantitative modeling of translation efficiency in a genome‐reduced bacterium
Source: Mol Syst Biol. 2023 Aug 29;19(10):e11301. doi: 10.15252/msb.202211301 (PMC10568206; doi:10.15252/msb.202211301)
Supplement: Supplementary file 3 — Dataset EV2 [file MSB-19-e11301-s009.xlsx]

## Sheet: readme
Dataset EV2 List of proteins and peptides selected for selected reaction monitoring (SRM).

## Sheet: Proteins SRM
MPN Protein	Peptide sequence	Linear range (fmols)	Amount AQUA injected (fmol)
MPN533	YGFHGTSYK	5-250	100
MPN479	NFIDHVFVANK	25-312	50
MPN062	FYEVNTIIR	10-312	100
MPN434	IAGLNVER	1-312	250
MPN606	GDEGGFAPNLK	1-312	25
MPN576	YAEGYPTR	1-312	25
MPN273	HAVNYSSTDDESLK	10-312	20
MPN452	SPSSFYPLR	1-312	25
MPN638	TLGSLFELK	25-250	200
MPN674	VIGSGTLLDSAR	5-312	250
MPN389	FSGLAEYLSK	10-312	250
MPN141	SFLPTFSNIGVGLK	50-312	250
MPN315	VPTALDILER	25-250	100
MPN316	VNFLESDNDSENK	1-312	5
MPN324	FADGSYFDK	1-312	20
MPN322	VIHNYYSGYK	5-312	50
MPN453	QEQLAEQLQR	10-312	50
MPN392	GIELIDLR	25-250	200
MPN390	ILVSIGR	5-312	50
MPN572	AACFLAEFR	5-312	250
MPN250	QLFGESEGK	1-312	50
MPN429	IVLLSHLSR	25-312	50
MPN267	GSGLLIGPR	1-312	25
MPN428	SEVPAGFNTAIK	1-312	100
MPN053	LVSPSGVEGNIK	5-312	50
MPN665	GITINSAHVEYSSDK	10-312	100
MPN076	AVGSVLCGIVVLK	25-250	100
MPN052	VGFIFVDGQIEK	25-312	250
MPN142	VDTLTTAVGSVYK	25-312	25
MPN377	VEQLEPVDLFER	25-250	100
MPN530	ESDTFSNVDVPLAPIK	25-250	200
MPN430	VAINGFGR	1-312	200
MPN573	SEADGVGFDAETK	1-312	100
MPN574	YAFGIGDTIYFK	25-312	250
MPN447	LDDFDFETLTPDK	50-312	50
MPN393	VPTTLYQVYDNEGK	5-312	100
MPN391	FTDVGEGLHEGK	10-312	100
MPN327	TGQIIYR	1-312	20
MPN166	LASDNTHLVDQNLFNK	25-312	100
MPN539	VTGYTDNAK	25-250	50
MPN658	IQNFTGTVLR	5-312	25
MPN325	VVCVVEK	1-312	20
MPN167	LAVITLPK	10-250	50
MPN228	YDEIIAR	1-312	10
MPN169	LGEFSPTR	1-312	25
MPN541	TQVTAVEGK	1-100	20
MPN025	GLNYELIEAIAK	25-312	250
MPN557	GPAVQAIR	1-500	5
MPN047	LGIVYGDGITYER	1-500	5
MPN135	GFSHNEDIYR	5-500	10
MPN300	LIISVLPVDFK	25-250	30
MPN079	VAVNYASATISK	1-500	5
MPN082	LGDDNLHTNPHSR	5-250	200
MPN268	LVESHTIPFAVR	5-250	25
MPN336	TAYTAGAYHDLAK	1-500	10
MPN301	FYDLFGINSLDELPK	25-250	100
MPN136	ESAFVDGCTGLR	1-500	10
MPN426	IFEDASGIGR	1-500	5
MPN568	IGVLGLTNAGK	1-500	10
MPN066	GISLLEFYR	5-250	25
MPN060	ICDQIADSILDECIK	1-50	10
MPN562	ATTALVEQLQLNNK	5-250	25
MPN595	IVDEFLQAQFEGGR	25-250	50
MPN297	DGENGYSAYEVDR	1-500	25
MPN627	LIYLTIEGGK	10-250	25
MPN259	GGTFLEIFTR	5-250	10
MPN134	NDGSPVFSGTLISVENLGK	50-250	100
MPN629	VNSVIIGHSER	1-500	25
MPN517	ELDGIICCVTPAAK	5-250	50
MPN529	YLNTLLLNELVSR	10-250	50
MPN043	IVYWLSPIK	1-500	20
MPN303	AEVTDVYFAVDR	1-250	50
MPN302	VNVQAVYHTTK	5-500	50
MPN688	LNNTLIDILLK	25-250	50
MPN258	YGLILDQTVR	5-500	25
MPN207	LPDVIGFFSGTR	25-250	200
MPN260	AVGENPNVIDTQGISVYK	5-250	25
