# Supplementary material for: Comprehensive quantitative modeling of translation efficiency in a genome‐reduced bacterium
Source: Mol Syst Biol. 2023 Aug 29;19(10):e11301. doi: 10.15252/msb.202211301 (PMC10568206; doi:10.15252/msb.202211301)
Supplement: Supplementary file 4 — Dataset EV3 [file MSB-19-e11301-s005.xlsx]

## Sheet: readme
Dataset EV3. List of SRM transitions.

## Sheet: SRM transitions
Q1 Mass (Da)	Q3 Mass (Da)	Time (min)	ID	PD (volts)	CE (volts)
530.248	692.336	27.8	peptides1.YGFHGTSYK.+2y6.light	69.8	27.9
530.248	555.277	27.8	peptides1.YGFHGTSYK.+2y5.light	69.8	27.9
530.248	448.717	27.8	peptides1.YGFHGTSYK.+2y8+2.light	69.8	27.9
530.248	346.672	27.8	peptides1.YGFHGTSYK.+2y6+2.light	69.8	27.9
534.255	700.35	27.8	peptides1.YGFHGTSYK.+2y6.heavy	69.8	27.9
534.255	563.292	27.8	peptides1.YGFHGTSYK.+2y5.heavy	69.8	27.9
534.255	452.724	27.8	peptides1.YGFHGTSYK.+2y8+2.heavy	69.8	27.9
534.255	350.679	27.8	peptides1.YGFHGTSYK.+2y6+2.heavy	69.8	27.9
577.814	1007.55	44.5	peptides1.FYEVNTIIR.+2y8.light	73.2	29.7
577.814	844.489	44.5	peptides1.FYEVNTIIR.+2y7.light	73.2	29.7
577.814	715.446	44.5	peptides1.FYEVNTIIR.+2y6.light	73.2	29.7
577.814	616.378	44.5	peptides1.FYEVNTIIR.+2y5.light	73.2	29.7
582.818	1017.56	44.5	peptides1.FYEVNTIIR.+2y8.heavy	73.2	29.7
582.818	854.497	44.5	peptides1.FYEVNTIIR.+2y7.heavy	73.2	29.7
582.818	725.454	44.5	peptides1.FYEVNTIIR.+2y6.heavy	73.2	29.7
582.818	626.386	44.5	peptides1.FYEVNTIIR.+2y5.heavy	73.2	29.7
436.253	758.416	33.1	peptides1.IAGLNVER.+2y7.light	62.9	24.6
436.253	687.378	33.1	peptides1.IAGLNVER.+2y6.light	62.9	24.6
436.253	517.273	33.1	peptides1.IAGLNVER.+2y4.light	62.9	24.6
436.253	185.128	33.1	peptides1.IAGLNVER.+2b2.light	62.9	24.6
436.253	697.388	33.1	peptides1.IAGLNVER.+2b7.light	62.9	24.6
441.258	768.424	33.1	peptides1.IAGLNVER.+2y7.heavy	62.9	24.6
441.258	697.387	33.1	peptides1.IAGLNVER.+2y6.heavy	62.9	24.6
441.258	527.281	33.1	peptides1.IAGLNVER.+2y4.heavy	62.9	24.6
441.258	185.128	33.1	peptides1.IAGLNVER.+2b2.heavy	62.9	24.6
441.258	697.388	33.1	peptides1.IAGLNVER.+2b7.heavy	62.9	24.6
552.77	803.441	35.2	peptides1.GDEGGFAPNLK.+2y8.light	71.4	28.8
552.77	746.42	35.2	peptides1.GDEGGFAPNLK.+2y7.light	71.4	28.8
552.77	689.398	35.2	peptides1.GDEGGFAPNLK.+2y6.light	71.4	28.8
552.77	471.293	35.2	peptides1.GDEGGFAPNLK.+2y4.light	71.4	28.8
556.777	811.455	35.2	peptides1.GDEGGFAPNLK.+2y8.heavy	71.4	28.8
556.777	754.434	35.2	peptides1.GDEGGFAPNLK.+2y7.heavy	71.4	28.8
556.777	697.412	35.2	peptides1.GDEGGFAPNLK.+2y6.heavy	71.4	28.8
556.777	479.307	35.2	peptides1.GDEGGFAPNLK.+2y4.heavy	71.4	28.8
478.727	793.384	25.4	peptides1.YAEGYPTR.+2y7.light	66	26.1
478.727	722.347	25.4	peptides1.YAEGYPTR.+2y6.light	66	26.1
478.727	593.304	25.4	peptides1.YAEGYPTR.+2y5.light	66	26.1
478.727	373.219	25.4	peptides1.YAEGYPTR.+2y3.light	66	26.1
483.731	803.392	25.4	peptides1.YAEGYPTR.+2y7.heavy	66	26.1
483.731	732.355	25.4	peptides1.YAEGYPTR.+2y6.heavy	66	26.1
483.731	603.312	25.4	peptides1.YAEGYPTR.+2y5.heavy	66	26.1
483.731	383.228	25.4	peptides1.YAEGYPTR.+2y3.heavy	66	26.1
783.358	981.437	25.8	peptides1.HAVNYSSTDDESLK.+2y9.light	88.2	37.1
783.358	591.298	25.8	peptides1.HAVNYSSTDDESLK.+2y5.light	88.2	37.1
783.358	347.229	25.8	peptides1.HAVNYSSTDDESLK.+2y3.light	88.2	37.1
783.358	308.172	25.8	peptides1.HAVNYSSTDDESLK.+2b3.light	88.2	37.1
783.358	422.215	25.8	peptides1.HAVNYSSTDDESLK.+2b4.light	88.2	37.1
787.365	989.451	25.8	peptides1.HAVNYSSTDDESLK.+2y9.heavy	88.2	37.1
787.365	599.313	25.8	peptides1.HAVNYSSTDDESLK.+2y5.heavy	88.2	37.1
787.365	355.243	25.8	peptides1.HAVNYSSTDDESLK.+2y3.heavy	88.2	37.1
787.365	308.172	25.8	peptides1.HAVNYSSTDDESLK.+2b3.heavy	88.2	37.1
787.365	422.215	25.8	peptides1.HAVNYSSTDDESLK.+2b4.heavy	88.2	37.1
527.272	869.452	41.3	peptides1.SPSSFYPLR.+2y7.light	69.6	27.8
527.272	782.42	41.3	peptides1.SPSSFYPLR.+2y6.light	69.6	27.8
527.272	548.319	41.3	peptides1.SPSSFYPLR.+2y4.light	69.6	27.8
527.272	385.256	41.3	peptides1.SPSSFYPLR.+2y3.light	69.6	27.8
527.272	879.425	41.3	peptides1.SPSSFYPLR.+2b8.light	69.6	27.8
532.276	879.46	41.3	peptides1.SPSSFYPLR.+2y7.heavy	69.6	27.8
532.276	792.428	41.3	peptides1.SPSSFYPLR.+2y6.heavy	69.6	27.8
532.276	558.327	41.3	peptides1.SPSSFYPLR.+2y4.heavy	69.6	27.8
532.276	395.264	41.3	peptides1.SPSSFYPLR.+2y3.heavy	69.6	27.8
532.276	879.425	41.3	peptides1.SPSSFYPLR.+2b8.heavy	69.6	27.8
504.292	793.445	52.1	peptides1.TLGSLFELK.+2y7.light	67.9	27
504.292	649.392	52.1	peptides1.TLGSLFELK.+2y5.light	67.9	27
504.292	536.308	52.1	peptides1.TLGSLFELK.+2y4.light	67.9	27
504.292	389.239	52.1	peptides1.TLGSLFELK.+2y3.light	67.9	27
504.292	215.139	52.1	peptides1.TLGSLFELK.+2b2.light	67.9	27
508.299	801.46	52.1	peptides1.TLGSLFELK.+2y7.heavy	67.9	27
508.299	657.406	52.1	peptides1.TLGSLFELK.+2y5.heavy	67.9	27
508.299	544.322	52.1	peptides1.TLGSLFELK.+2y4.heavy	67.9	27
508.299	397.254	52.1	peptides1.TLGSLFELK.+2y3.heavy	67.9	27
508.299	215.139	52.1	peptides1.TLGSLFELK.+2b2.heavy	67.9	27
594.833	976.506	39.9	peptides1.VIGSGTLLDSAR.+2y10.light	74.5	30.3
594.833	832.452	39.9	peptides1.VIGSGTLLDSAR.+2y8.light	74.5	30.3
594.833	561.299	39.9	peptides1.VIGSGTLLDSAR.+2y5.light	74.5	30.3
594.833	448.215	39.9	peptides1.VIGSGTLLDSAR.+2y4.light	74.5	30.3
599.837	986.514	39.9	peptides1.VIGSGTLLDSAR.+2y10.heavy	74.5	30.3
599.837	842.461	39.9	peptides1.VIGSGTLLDSAR.+2y8.heavy	74.5	30.3
599.837	571.307	39.9	peptides1.VIGSGTLLDSAR.+2y5.heavy	74.5	30.3
599.837	458.223	39.9	peptides1.VIGSGTLLDSAR.+2y4.heavy	74.5	30.3
557.793	710.372	47.8	peptides1.FSGLAEYLSK.+2y6.light	71.8	28.9
557.793	639.335	47.8	peptides1.FSGLAEYLSK.+2y5.light	71.8	28.9
557.793	510.292	47.8	peptides1.FSGLAEYLSK.+2y4.light	71.8	28.9
557.793	347.229	47.8	peptides1.FSGLAEYLSK.+2y3.light	71.8	28.9
557.793	234.145	47.8	peptides1.FSGLAEYLSK.+2y2.light	71.8	28.9
557.793	440.742	47.8	peptides1.FSGLAEYLSK.+2y8+2.light	71.8	28.9
561.8	718.386	47.8	peptides1.FSGLAEYLSK.+2y6.heavy	71.8	28.9
561.8	647.349	47.8	peptides1.FSGLAEYLSK.+2y5.heavy	71.8	28.9
561.8	518.306	47.8	peptides1.FSGLAEYLSK.+2y4.heavy	71.8	28.9
561.8	355.243	47.8	peptides1.FSGLAEYLSK.+2y3.heavy	71.8	28.9
561.8	242.159	47.8	peptides1.FSGLAEYLSK.+2y2.heavy	71.8	28.9
563.827	930.525	50.4	peptides1.VPTALDILER.+2y8.light	72.2	29.2
563.827	829.478	50.4	peptides1.VPTALDILER.+2y7.light	72.2	29.2
563.827	758.441	50.4	peptides1.VPTALDILER.+2y6.light	72.2	29.2
563.827	645.357	50.4	peptides1.VPTALDILER.+2y5.light	72.2	29.2
563.827	530.33	50.4	peptides1.VPTALDILER.+2y4.light	72.2	29.2
568.831	940.534	50.4	peptides1.VPTALDILER.+2y8.heavy	72.2	29.2
568.831	839.486	50.4	peptides1.VPTALDILER.+2y7.heavy	72.2	29.2
568.831	768.449	50.4	peptides1.VPTALDILER.+2y6.heavy	72.2	29.2
568.831	655.365	50.4	peptides1.VPTALDILER.+2y5.heavy	72.2	29.2
755.836	1037.4	36.9	peptides1.VNFLESDNDSENK.+2y9.light	86.2	36.1
755.836	908.359	36.9	peptides1.VNFLESDNDSENK.+2y8.light	86.2	36.1
755.836	477.23	36.9	peptides1.VNFLESDNDSENK.+2y4.light	86.2	36.1
755.836	261.156	36.9	peptides1.VNFLESDNDSENK.+2y2.light	86.2	36.1
755.836	214.119	36.9	peptides1.VNFLESDNDSENK.+2b2.light	86.2	36.1
755.836	361.187	36.9	peptides1.VNFLESDNDSENK.+2b3.light	86.2	36.1
759.844	1045.42	36.9	peptides1.VNFLESDNDSENK.+2y9.heavy	86.2	36.1
759.844	916.373	36.9	peptides1.VNFLESDNDSENK.+2y8.heavy	86.2	36.1
759.844	485.245	36.9	peptides1.VNFLESDNDSENK.+2y4.heavy	86.2	36.1
759.844	214.119	36.9	peptides1.VNFLESDNDSENK.+2b2.heavy	86.2	36.1
759.844	361.187	36.9	peptides1.VNFLESDNDSENK.+2b3.heavy	86.2	36.1
525.232	902.389	37.5	peptides1.FADGSYFDK.+2y8.light	69.4	27.8
525.232	831.352	37.5	peptides1.FADGSYFDK.+2y7.light	69.4	27.8
525.232	716.325	37.5	peptides1.FADGSYFDK.+2y6.light	69.4	27.8
525.232	330.155	37.5	peptides1.FADGSYFDK.+2y5+2.light	69.4	27.8
525.232	219.113	37.5	peptides1.FADGSYFDK.+2b2.light	69.4	27.8
525.232	334.14	37.5	peptides1.FADGSYFDK.+2b3.light	69.4	27.8
529.239	910.403	37.5	peptides1.FADGSYFDK.+2y8.heavy	69.4	27.8
529.239	839.366	37.5	peptides1.FADGSYFDK.+2y7.heavy	69.4	27.8
529.239	724.339	37.5	peptides1.FADGSYFDK.+2y6.heavy	69.4	27.8
529.239	334.163	37.5	peptides1.FADGSYFDK.+2y5+2.heavy	69.4	27.8
529.239	219.113	37.5	peptides1.FADGSYFDK.+2b2.heavy	69.4	27.8
622.309	1031.46	29.1	peptides1.VIHNYYSGYK.+2y8.light	76.5	31.3
622.309	894.399	29.1	peptides1.VIHNYYSGYK.+2y7.light	76.5	31.3
622.309	780.356	29.1	peptides1.VIHNYYSGYK.+2y6.light	76.5	31.3
622.309	572.775	29.1	peptides1.VIHNYYSGYK.+2y9+2.light	76.5	31.3
622.309	516.233	29.1	peptides1.VIHNYYSGYK.+2y8+2.light	76.5	31.3
626.316	1039.47	29.1	peptides1.VIHNYYSGYK.+2y8.heavy	76.5	31.3
626.316	902.413	29.1	peptides1.VIHNYYSGYK.+2y7.heavy	76.5	31.3
626.316	788.37	29.1	peptides1.VIHNYYSGYK.+2y6.heavy	76.5	31.3
626.316	576.782	29.1	peptides1.VIHNYYSGYK.+2y9+2.heavy	76.5	31.3
626.316	520.24	29.1	peptides1.VIHNYYSGYK.+2y8+2.heavy	76.5	31.3
414.886	673.363	32.2	peptides1.QEQLAEQLQR.+3y5.light	61.4	20.2
414.886	544.32	32.2	peptides1.QEQLAEQLQR.+3y4.light	61.4	20.2
414.886	416.262	32.2	peptides1.QEQLAEQLQR.+3y3.light	61.4	20.2
414.886	303.178	32.2	peptides1.QEQLAEQLQR.+3y2.light	61.4	20.2
414.886	175.119	32.2	peptides1.QEQLAEQLQR.+3y1.light	61.4	20.2
414.886	386.167	32.2	peptides1.QEQLAEQLQR.+3b3.light	61.4	20.2
418.222	683.371	32.2	peptides1.QEQLAEQLQR.+3y5.heavy	61.4	20.2
418.222	554.328	32.2	peptides1.QEQLAEQLQR.+3y4.heavy	61.4	20.2
418.222	426.27	32.2	peptides1.QEQLAEQLQR.+3y3.heavy	61.4	20.2
418.222	313.186	32.2	peptides1.QEQLAEQLQR.+3y2.heavy	61.4	20.2
418.222	386.167	32.2	peptides1.QEQLAEQLQR.+3b3.heavy	61.4	20.2
464.777	758.441	48.7	peptides1.GIELIDLR.+2y6.light	65	25.6
464.777	629.398	48.7	peptides1.GIELIDLR.+2y5.light	65	25.6
464.777	516.314	48.7	peptides1.GIELIDLR.+2y4.light	65	25.6
464.777	403.23	48.7	peptides1.GIELIDLR.+2y3.light	65	25.6
464.777	413.239	48.7	peptides1.GIELIDLR.+2b4.light	65	25.6
464.777	526.324	48.7	peptides1.GIELIDLR.+2b5.light	65	25.6
469.781	768.449	48.7	peptides1.GIELIDLR.+2y6.heavy	65	25.6
469.781	413.238	48.7	peptides1.GIELIDLR.+2y3.heavy	65	25.6
469.781	413.239	48.7	peptides1.GIELIDLR.+2b4.heavy	65	25.6
469.781	526.324	48.7	peptides1.GIELIDLR.+2b5.heavy	65	25.6
379.25	644.409	37.1	peptides1.ILVSIGR.+2y6.light	58.8	22.5
379.25	531.325	37.1	peptides1.ILVSIGR.+2y5.light	58.8	22.5
379.25	432.257	37.1	peptides1.ILVSIGR.+2y4.light	58.8	22.5
379.25	227.175	37.1	peptides1.ILVSIGR.+2b2.light	58.8	22.5
379.25	326.244	37.1	peptides1.ILVSIGR.+2b3.light	58.8	22.5
384.254	654.417	37.1	peptides1.ILVSIGR.+2y6.heavy	58.8	22.5
384.254	541.333	37.1	peptides1.ILVSIGR.+2y5.heavy	58.8	22.5
384.254	442.265	37.1	peptides1.ILVSIGR.+2y4.heavy	58.8	22.5
384.254	227.175	37.1	peptides1.ILVSIGR.+2b2.heavy	58.8	22.5
384.254	326.244	37.1	peptides1.ILVSIGR.+2b3.heavy	58.8	22.5
497.746	606.273	32	peptides1.QLFGESEGK.+2y6.light	67.4	26.8
497.746	549.251	32	peptides1.QLFGESEGK.+2y5.light	67.4	26.8
497.746	420.209	32	peptides1.QLFGESEGK.+2y4.light	67.4	26.8
497.746	204.134	32	peptides1.QLFGESEGK.+2y2.light	67.4	26.8
501.753	614.287	32	peptides1.QLFGESEGK.+2y6.heavy	67.4	26.8
501.753	557.266	32	peptides1.QLFGESEGK.+2y5.heavy	67.4	26.8
501.753	428.223	32	peptides1.QLFGESEGK.+2y4.heavy	67.4	26.8
501.753	212.148	32	peptides1.QLFGESEGK.+2y2.heavy	67.4	26.8
435.264	555.361	38	peptides1.GSGLLIGPR.+2y5.light	62.8	24.5
435.264	442.277	38	peptides1.GSGLLIGPR.+2y4.light	62.8	24.5
435.264	329.193	38	peptides1.GSGLLIGPR.+2y3.light	62.8	24.5
435.264	315.166	38	peptides1.GSGLLIGPR.+2b4.light	62.8	24.5
440.268	565.37	38	peptides1.GSGLLIGPR.+2y5.heavy	62.8	24.5
440.268	452.286	38	peptides1.GSGLLIGPR.+2y4.heavy	62.8	24.5
440.268	339.201	38	peptides1.GSGLLIGPR.+2y3.heavy	62.8	24.5
440.268	315.166	38	peptides1.GSGLLIGPR.+2b4.heavy	62.8	24.5
617.327	918.504	38.2	peptides1.SEVPAGFNTAIK.+2y9.light	76.1	31.1
617.327	821.452	38.2	peptides1.SEVPAGFNTAIK.+2y8.light	76.1	31.1
617.327	750.414	38.2	peptides1.SEVPAGFNTAIK.+2y7.light	76.1	31.1
617.327	459.756	38.2	peptides1.SEVPAGFNTAIK.+2y9+2.light	76.1	31.1
617.327	217.082	38.2	peptides1.SEVPAGFNTAIK.+2b2.light	76.1	31.1
621.334	926.519	38.2	peptides1.SEVPAGFNTAIK.+2y9.heavy	76.1	31.1
621.334	829.466	38.2	peptides1.SEVPAGFNTAIK.+2y8.heavy	76.1	31.1
621.334	758.429	38.2	peptides1.SEVPAGFNTAIK.+2y7.heavy	76.1	31.1
621.334	463.763	38.2	peptides1.SEVPAGFNTAIK.+2y9+2.heavy	76.1	31.1
621.334	217.082	38.2	peptides1.SEVPAGFNTAIK.+2b2.heavy	76.1	31.1
600.335	987.511	33.9	peptides1.LVSPSGVEGNIK.+2y10.light	74.9	30.5
600.335	900.479	33.9	peptides1.LVSPSGVEGNIK.+2y9.light	74.9	30.5
600.335	716.394	33.9	peptides1.LVSPSGVEGNIK.+2y7.light	74.9	30.5
600.335	560.304	33.9	peptides1.LVSPSGVEGNIK.+2y5.light	74.9	30.5
600.335	213.16	33.9	peptides1.LVSPSGVEGNIK.+2b2.light	74.9	30.5
604.342	995.525	33.9	peptides1.LVSPSGVEGNIK.+2y10.heavy	74.9	30.5
604.342	908.493	33.9	peptides1.LVSPSGVEGNIK.+2y9.heavy	74.9	30.5
604.342	724.408	33.9	peptides1.LVSPSGVEGNIK.+2y7.heavy	74.9	30.5
604.342	568.318	33.9	peptides1.LVSPSGVEGNIK.+2y5.heavy	74.9	30.5
604.342	213.16	33.9	peptides1.LVSPSGVEGNIK.+2b2.heavy	74.9	30.5
677.367	925.499	42.4	peptides1.VDTLTTAVGSVYK.+2y9.light	80.5	33.2
677.367	824.451	42.4	peptides1.VDTLTTAVGSVYK.+2y8.light	80.5	33.2
677.367	652.366	42.4	peptides1.VDTLTTAVGSVYK.+2y6.light	80.5	33.2
677.367	553.298	42.4	peptides1.VDTLTTAVGSVYK.+2y5.light	80.5	33.2
681.374	933.513	42.4	peptides1.VDTLTTAVGSVYK.+2y9.heavy	80.5	33.2
681.374	832.465	42.4	peptides1.VDTLTTAVGSVYK.+2y8.heavy	80.5	33.2
681.374	660.381	42.4	peptides1.VDTLTTAVGSVYK.+2y6.heavy	80.5	33.2
681.374	561.312	42.4	peptides1.VDTLTTAVGSVYK.+2y5.heavy	80.5	33.2
491.924	778.409	52.7	peptides1.VEQLEPVDLFER.+3y6.light	67	24.4
491.924	679.341	52.7	peptides1.VEQLEPVDLFER.+3y5.light	67	24.4
491.924	564.314	52.7	peptides1.VEQLEPVDLFER.+3y4.light	67	24.4
491.924	451.23	52.7	peptides1.VEQLEPVDLFER.+3y3.light	67	24.4
491.924	357.177	52.7	peptides1.VEQLEPVDLFER.+3b3.light	67	24.4
495.26	788.418	52.7	peptides1.VEQLEPVDLFER.+3y6.heavy	67	24.4
495.26	689.349	52.7	peptides1.VEQLEPVDLFER.+3y5.heavy	67	24.4
495.26	574.322	52.7	peptides1.VEQLEPVDLFER.+3y4.heavy	67	24.4
495.26	461.238	52.7	peptides1.VEQLEPVDLFER.+3y3.heavy	67	24.4
495.26	357.177	52.7	peptides1.VEQLEPVDLFER.+3b3.heavy	67	24.4
866.444	852.519	48.7	peptides1.ESDTFSNVDVPLAPIK.+2y8.light	94.3	40
866.444	737.492	48.7	peptides1.ESDTFSNVDVPLAPIK.+2y7.light	94.3	40
866.444	638.424	48.7	peptides1.ESDTFSNVDVPLAPIK.+2y6.light	94.3	40
866.444	428.287	48.7	peptides1.ESDTFSNVDVPLAPIK.+2y4.light	94.3	40
866.444	357.25	48.7	peptides1.ESDTFSNVDVPLAPIK.+2y3.light	94.3	40
870.451	860.533	48.7	peptides1.ESDTFSNVDVPLAPIK.+2y8.heavy	94.3	40
870.451	745.506	48.7	peptides1.ESDTFSNVDVPLAPIK.+2y7.heavy	94.3	40
870.451	646.438	48.7	peptides1.ESDTFSNVDVPLAPIK.+2y6.heavy	94.3	40
870.451	436.301	48.7	peptides1.ESDTFSNVDVPLAPIK.+2y4.heavy	94.3	40
870.451	365.264	48.7	peptides1.ESDTFSNVDVPLAPIK.+2y3.heavy	94.3	40
417.235	663.357	34.6	peptides1.VAINGFGR.+2y6.light	61.5	23.9
417.235	550.273	34.6	peptides1.VAINGFGR.+2y5.light	61.5	23.9
417.235	436.23	34.6	peptides1.VAINGFGR.+2y4.light	61.5	23.9
417.235	332.182	34.6	peptides1.VAINGFGR.+2y6+2.light	61.5	23.9
417.235	171.113	34.6	peptides1.VAINGFGR.+2b2.light	61.5	23.9
422.239	673.366	34.6	peptides1.VAINGFGR.+2y6.heavy	61.5	23.9
422.239	560.281	34.6	peptides1.VAINGFGR.+2y5.heavy	61.5	23.9
422.239	446.239	34.6	peptides1.VAINGFGR.+2y4.heavy	61.5	23.9
422.239	337.186	34.6	peptides1.VAINGFGR.+2y6+2.heavy	61.5	23.9
422.239	171.113	34.6	peptides1.VAINGFGR.+2b2.heavy	61.5	23.9
663.296	1038.47	32	peptides1.SEADGVGFDAETK.+2y10.light	79.5	32.7
663.296	923.447	32	peptides1.SEADGVGFDAETK.+2y9.light	79.5	32.7
663.296	767.357	32	peptides1.SEADGVGFDAETK.+2y7.light	79.5	32.7
663.296	448.24	32	peptides1.SEADGVGFDAETK.+2y4.light	79.5	32.7
663.296	248.16	32	peptides1.SEADGVGFDAETK.+2y2.light	79.5	32.7
663.296	217.082	32	peptides1.SEADGVGFDAETK.+2b2.light	79.5	32.7
667.304	1046.49	32	peptides1.SEADGVGFDAETK.+2y10.heavy	79.5	32.7
667.304	931.461	32	peptides1.SEADGVGFDAETK.+2y9.heavy	79.5	32.7
667.304	775.371	32	peptides1.SEADGVGFDAETK.+2y7.heavy	79.5	32.7
667.304	456.254	32	peptides1.SEADGVGFDAETK.+2y4.heavy	79.5	32.7
667.304	256.175	32	peptides1.SEADGVGFDAETK.+2y2.heavy	79.5	32.7
667.304	217.082	32	peptides1.SEADGVGFDAETK.+2b2.heavy	79.5	32.7
778.362	674.372	51.3	peptides1.LDDFDFETLTPDK.+2y6.light	87.9	36.9
778.362	359.193	51.3	peptides1.LDDFDFETLTPDK.+2y3.light	87.9	36.9
778.362	262.14	51.3	peptides1.LDDFDFETLTPDK.+2y2.light	87.9	36.9
778.362	230.624	51.3	peptides1.LDDFDFETLTPDK.+2y4+2.light	87.9	36.9
778.362	229.118	51.3	peptides1.LDDFDFETLTPDK.+2b2.light	87.9	36.9
778.362	344.145	51.3	peptides1.LDDFDFETLTPDK.+2b3.light	87.9	36.9
782.369	682.386	51.3	peptides1.LDDFDFETLTPDK.+2y6.heavy	87.9	36.9
782.369	367.207	51.3	peptides1.LDDFDFETLTPDK.+2y3.heavy	87.9	36.9
782.369	270.154	51.3	peptides1.LDDFDFETLTPDK.+2y2.heavy	87.9	36.9
782.369	234.631	51.3	peptides1.LDDFDFETLTPDK.+2y4+2.heavy	87.9	36.9
782.369	229.118	51.3	peptides1.LDDFDFETLTPDK.+2b2.heavy	87.9	36.9
782.369	344.145	51.3	peptides1.LDDFDFETLTPDK.+2b3.heavy	87.9	36.9
813.904	1115.5	42.7	peptides1.VPTTLYQVYDNEGK.+2y9.light	90.5	38.2
813.904	952.437	42.7	peptides1.VPTTLYQVYDNEGK.+2y8.light	90.5	38.2
813.904	725.31	42.7	peptides1.VPTTLYQVYDNEGK.+2y6.light	90.5	38.2
813.904	764.37	42.7	peptides1.VPTTLYQVYDNEGK.+2y13+2.light	90.5	38.2
817.911	1123.52	42.7	peptides1.VPTTLYQVYDNEGK.+2y9.heavy	90.5	38.2
817.911	960.451	42.7	peptides1.VPTTLYQVYDNEGK.+2y8.heavy	90.5	38.2
817.911	733.324	42.7	peptides1.VPTTLYQVYDNEGK.+2y6.heavy	90.5	38.2
817.911	768.377	42.7	peptides1.VPTTLYQVYDNEGK.+2y13+2.heavy	90.5	38.2
425.743	749.43	28.2	peptides1.TGQIIYR.+2y6.light	62.2	24.2
425.743	564.35	28.2	peptides1.TGQIIYR.+2y4.light	62.2	24.2
425.743	451.266	28.2	peptides1.TGQIIYR.+2y3.light	62.2	24.2
425.743	338.182	28.2	peptides1.TGQIIYR.+2y2.light	62.2	24.2
430.747	759.439	28.2	peptides1.TGQIIYR.+2y6.heavy	62.2	24.2
430.747	574.359	28.2	peptides1.TGQIIYR.+2y4.heavy	62.2	24.2
430.747	461.275	28.2	peptides1.TGQIIYR.+2y3.heavy	62.2	24.2
430.747	348.191	28.2	peptides1.TGQIIYR.+2y2.heavy	62.2	24.2
574.825	907.5	40.4	peptides1.IQNFTGTVLR.+2y8.light	73	29.6
574.825	793.457	40.4	peptides1.IQNFTGTVLR.+2y7.light	73	29.6
574.825	646.388	40.4	peptides1.IQNFTGTVLR.+2y6.light	73	29.6
574.825	545.341	40.4	peptides1.IQNFTGTVLR.+2y5.light	73	29.6
579.829	917.508	40.4	peptides1.IQNFTGTVLR.+2y8.heavy	73	29.6
579.829	803.465	40.4	peptides1.IQNFTGTVLR.+2y7.heavy	73	29.6
579.829	656.397	40.4	peptides1.IQNFTGTVLR.+2y6.heavy	73	29.6
579.829	555.349	40.4	peptides1.IQNFTGTVLR.+2y5.heavy	73	29.6
416.733	634.323	24.4	peptides1.VVC[CAM]VVEK.+2y5.light	61.5	23.9
416.733	474.292	24.4	peptides1.VVC[CAM]VVEK.+2y4.light	61.5	23.9
416.733	375.224	24.4	peptides1.VVC[CAM]VVEK.+2y3.light	61.5	23.9
416.733	367.199	24.4	peptides1.VVC[CAM]VVEK.+2y6+2.light	61.5	23.9
416.733	359.175	24.4	peptides1.VVC[CAM]VVEK.+2b3.light	61.5	23.9
420.741	642.337	24.4	peptides1.VVC[CAM]VVEK.+2y5.heavy	61.5	23.9
420.741	482.306	24.4	peptides1.VVC[CAM]VVEK.+2y4.heavy	61.5	23.9
420.741	383.238	24.4	peptides1.VVC[CAM]VVEK.+2y3.heavy	61.5	23.9
420.741	371.206	24.4	peptides1.VVC[CAM]VVEK.+2y6+2.heavy	61.5	23.9
420.741	359.175	24.4	peptides1.VVC[CAM]VVEK.+2b3.heavy	61.5	23.9
427.789	670.45	43.7	peptides1.LAVITLPK.+2y6.light	62.3	24.3
427.789	571.381	43.7	peptides1.LAVITLPK.+2y5.light	62.3	24.3
427.789	458.297	43.7	peptides1.LAVITLPK.+2y4.light	62.3	24.3
427.789	335.729	43.7	peptides1.LAVITLPK.+2y6+2.light	62.3	24.3
427.789	185.128	43.7	peptides1.LAVITLPK.+2b2.light	62.3	24.3
431.796	678.464	43.7	peptides1.LAVITLPK.+2y6.heavy	62.3	24.3
431.796	579.396	43.7	peptides1.LAVITLPK.+2y5.heavy	62.3	24.3
431.796	466.312	43.7	peptides1.LAVITLPK.+2y4.heavy	62.3	24.3
431.796	339.736	43.7	peptides1.LAVITLPK.+2y6+2.heavy	62.3	24.3
431.796	185.128	43.7	peptides1.LAVITLPK.+2b2.heavy	62.3	24.3
453.738	793.384	31.9	peptides1.LGEFSPTR.+2y7.light	64.2	25.2
453.738	736.362	31.9	peptides1.LGEFSPTR.+2y6.light	64.2	25.2
453.738	607.32	31.9	peptides1.LGEFSPTR.+2y5.light	64.2	25.2
453.738	460.251	31.9	peptides1.LGEFSPTR.+2y4.light	64.2	25.2
453.738	373.219	31.9	peptides1.LGEFSPTR.+2y3.light	64.2	25.2
458.742	803.392	31.9	peptides1.LGEFSPTR.+2y7.heavy	64.2	25.2
458.742	746.371	31.9	peptides1.LGEFSPTR.+2y6.heavy	64.2	25.2
458.742	617.328	31.9	peptides1.LGEFSPTR.+2y5.heavy	64.2	25.2
458.742	470.26	31.9	peptides1.LGEFSPTR.+2y4.heavy	64.2	25.2
458.742	383.228	31.9	peptides1.LGEFSPTR.+2y3.heavy	64.2	25.2
466.756	703.398	20.4	peptides1.TQVTAVEGK.+2y7.light	65.1	25.7
466.756	604.33	20.4	peptides1.TQVTAVEGK.+2y6.light	65.1	25.7
466.756	503.282	20.4	peptides1.TQVTAVEGK.+2y5.light	65.1	25.7
466.756	204.134	20.4	peptides1.TQVTAVEGK.+2y2.light	65.1	25.7
466.756	230.114	20.4	peptides1.TQVTAVEGK.+2b2.light	65.1	25.7
470.763	711.413	20.4	peptides1.TQVTAVEGK.+2y7.heavy	65.1	25.7
470.763	612.344	20.4	peptides1.TQVTAVEGK.+2y6.heavy	65.1	25.7
470.763	511.297	20.4	peptides1.TQVTAVEGK.+2y5.heavy	65.1	25.7
470.763	212.148	20.4	peptides1.TQVTAVEGK.+2y2.heavy	65.1	25.7
470.763	230.114	20.4	peptides1.TQVTAVEGK.+2b2.heavy	65.1	25.7
629.823	1059.54	11.8	peptides1.AQAANQQTVEAK.+2y10.light	77	31.5
629.823	218.15	11.8	peptides1.AQAANQQTVEAK.+2y2.light	77	31.5
629.823	200.103	11.8	peptides1.AQAANQQTVEAK.+2b2.light	77	31.5
629.823	271.14	11.8	peptides1.AQAANQQTVEAK.+2b3.light	77	31.5
633.83	1067.56	11.8	peptides1.AQAANQQTVEAK.+2y10.heavy	77	31.5
633.83	226.164	11.8	peptides1.AQAANQQTVEAK.+2y2.heavy	77	31.5
633.83	200.103	11.8	peptides1.AQAANQQTVEAK.+2b2.heavy	77	31.5
633.83	271.14	11.8	peptides1.AQAANQQTVEAK.+2b3.heavy	77	31.5
495.764	791.426	24.8	peptides1.AQLTVSSER.+2y7.light	67.3	26.7
495.764	678.342	24.8	peptides1.AQLTVSSER.+2y6.light	67.3	26.7
495.764	478.226	24.8	peptides1.AQLTVSSER.+2y4.light	67.3	26.7
495.764	200.103	24.8	peptides1.AQLTVSSER.+2b2.light	67.3	26.7
500.768	801.434	24.8	peptides1.AQLTVSSER.+2y7.heavy	67.3	26.7
500.768	688.35	24.8	peptides1.AQLTVSSER.+2y6.heavy	67.3	26.7
500.768	488.234	24.8	peptides1.AQLTVSSER.+2y4.heavy	67.3	26.7
500.768	200.103	24.8	peptides1.AQLTVSSER.+2b2.heavy	67.3	26.7
548.751	668.34	36.3	peptides1.DPSEYFPNK.+2y5.light	71.1	28.6
548.751	505.277	36.3	peptides1.DPSEYFPNK.+2y4.light	71.1	28.6
548.751	358.208	36.3	peptides1.DPSEYFPNK.+2y3.light	71.1	28.6
548.751	213.087	36.3	peptides1.DPSEYFPNK.+2b2.light	71.1	28.6
552.758	676.354	36.3	peptides1.DPSEYFPNK.+2y5.heavy	71.1	28.6
552.758	513.291	36.3	peptides1.DPSEYFPNK.+2y4.heavy	71.1	28.6
552.758	366.223	36.3	peptides1.DPSEYFPNK.+2y3.heavy	71.1	28.6
552.758	213.087	36.3	peptides1.DPSEYFPNK.+2b2.heavy	71.1	28.6
559.3	875.466	41.4	peptides1.EIAGVGLMEAK.+2y9.light	71.9	29
559.3	648.339	41.4	peptides1.EIAGVGLMEAK.+2y6.light	71.9	29
559.3	478.233	41.4	peptides1.EIAGVGLMEAK.+2y4.light	71.9	29
559.3	218.15	41.4	peptides1.EIAGVGLMEAK.+2y2.light	71.9	29
563.307	883.48	41.4	peptides1.EIAGVGLMEAK.+2y9.heavy	71.9	29
563.307	656.353	41.4	peptides1.EIAGVGLMEAK.+2y6.heavy	71.9	29
563.307	486.247	41.4	peptides1.EIAGVGLMEAK.+2y4.heavy	71.9	29
563.307	226.164	41.4	peptides1.EIAGVGLMEAK.+2y2.heavy	71.9	29
567.297	827.462	41.4	peptides1.EIAGVGLM[Oxi]EAK.+2y9 -64.light	72.5	29.3
567.297	664.333	41.4	peptides1.EIAGVGLM[Oxi]EAK.+2y6.light	72.5	29.3
567.297	600.335	41.4	peptides1.EIAGVGLM[Oxi]EAK.+2y6 -64.light	72.5	29.3
567.297	430.23	41.4	peptides1.EIAGVGLM[Oxi]EAK.+2y4 -64.light	72.5	29.3
567.297	247.618	41.4	peptides1.EIAGVGLM[Oxi]EAK.+2y4+2.light	72.5	29.3
571.304	835.476	41.4	peptides1.EIAGVGLM[Oxi]EAK.+2y9 -64.heavy	72.5	29.3
571.304	672.348	41.4	peptides1.EIAGVGLM[Oxi]EAK.+2y6.heavy	72.5	29.3
571.304	608.349	41.4	peptides1.EIAGVGLM[Oxi]EAK.+2y6 -64.heavy	72.5	29.3
571.304	438.244	41.4	peptides1.EIAGVGLM[Oxi]EAK.+2y4 -64.heavy	72.5	29.3
571.304	251.625	41.4	peptides1.EIAGVGLM[Oxi]EAK.+2y4+2.heavy	72.5	29.3
524.907	705.341	44.1	peptides1.EIFEEGYEDLSNK.+3y6.light	69.4	26.1
524.907	576.299	44.1	peptides1.EIFEEGYEDLSNK.+3y5.light	69.4	26.1
524.907	348.188	44.1	peptides1.EIFEEGYEDLSNK.+3y3.light	69.4	26.1
524.907	434.706	44.1	peptides1.EIFEEGYEDLSNK.+3y7+2.light	69.4	26.1
527.578	713.356	44.1	peptides1.EIFEEGYEDLSNK.+3y6.heavy	69.4	26.1
527.578	584.313	44.1	peptides1.EIFEEGYEDLSNK.+3y5.heavy	69.4	26.1
527.578	356.202	44.1	peptides1.EIFEEGYEDLSNK.+3y3.heavy	69.4	26.1
527.578	438.713	44.1	peptides1.EIFEEGYEDLSNK.+3y7+2.heavy	69.4	26.1
910.942	1009.47	48.8	peptides1.EINLDNLGNVYSQADR.+2y9.light	97.5	41.7
910.942	739.337	48.8	peptides1.EINLDNLGNVYSQADR.+2y6.light	97.5	41.7
910.942	175.119	48.8	peptides1.EINLDNLGNVYSQADR.+2y1.light	97.5	41.7
910.942	357.177	48.8	peptides1.EINLDNLGNVYSQADR.+2b3.light	97.5	41.7
915.946	1019.48	48.8	peptides1.EINLDNLGNVYSQADR.+2y9.heavy	97.5	41.7
915.946	749.345	48.8	peptides1.EINLDNLGNVYSQADR.+2y6.heavy	97.5	41.7
915.946	185.127	48.8	peptides1.EINLDNLGNVYSQADR.+2y1.heavy	97.5	41.7
915.946	357.177	48.8	peptides1.EINLDNLGNVYSQADR.+2b3.heavy	97.5	41.7
514.277	508.313	46	peptides1.EINYLTFK.+2y4.light	68.6	27.4
514.277	395.229	46	peptides1.EINYLTFK.+2y3.light	68.6	27.4
514.277	294.181	46	peptides1.EINYLTFK.+2y2.light	68.6	27.4
514.277	147.113	46	peptides1.EINYLTFK.+2y1.light	68.6	27.4
518.284	516.327	46	peptides1.EINYLTFK.+2y4.heavy	68.6	27.4
518.284	403.243	46	peptides1.EINYLTFK.+2y3.heavy	68.6	27.4
518.284	302.195	46	peptides1.EINYLTFK.+2y2.heavy	68.6	27.4
518.284	155.127	46	peptides1.EINYLTFK.+2y1.heavy	68.6	27.4
594.835	641.398	42.8	peptides1.ELAYAGAIPGVK.+2y7.light	74.5	30.3
594.835	400.255	42.8	peptides1.ELAYAGAIPGVK.+2y4.light	74.5	30.3
594.835	147.113	42.8	peptides1.ELAYAGAIPGVK.+2y1.light	74.5	30.3
594.835	243.134	42.8	peptides1.ELAYAGAIPGVK.+2b2.light	74.5	30.3
598.842	649.412	42.8	peptides1.ELAYAGAIPGVK.+2y7.heavy	74.5	30.3
598.842	408.27	42.8	peptides1.ELAYAGAIPGVK.+2y4.heavy	74.5	30.3
598.842	155.127	42.8	peptides1.ELAYAGAIPGVK.+2y1.heavy	74.5	30.3
598.842	243.134	42.8	peptides1.ELAYAGAIPGVK.+2b2.heavy	74.5	30.3
1111.54	1213.65	37.2	peptides1.ENNPENPDVPVTSGLASTQPR.+2y12.light	112.1	48.9
1111.54	1017.53	37.2	peptides1.ENNPENPDVPVTSGLASTQPR.+2y10.light	112.1	48.9
1111.54	272.172	37.2	peptides1.ENNPENPDVPVTSGLASTQPR.+2y2.light	112.1	48.9
1111.54	358.136	37.2	peptides1.ENNPENPDVPVTSGLASTQPR.+2b3.light	112.1	48.9
1116.54	1223.66	37.2	peptides1.ENNPENPDVPVTSGLASTQPR.+2y12.heavy	112.1	48.9
1116.54	1027.54	37.2	peptides1.ENNPENPDVPVTSGLASTQPR.+2y10.heavy	112.1	48.9
1116.54	282.18	37.2	peptides1.ENNPENPDVPVTSGLASTQPR.+2y2.heavy	112.1	48.9
1116.54	358.136	37.2	peptides1.ENNPENPDVPVTSGLASTQPR.+2b3.heavy	112.1	48.9
809.433	664.403	42.3	peptides1.EVAQNNGQILFVGTK.+2y6.light	90.1	38
809.433	404.25	42.3	peptides1.EVAQNNGQILFVGTK.+2y4.light	90.1	38
809.433	305.182	42.3	peptides1.EVAQNNGQILFVGTK.+2y3.light	90.1	38
809.433	229.118	42.3	peptides1.EVAQNNGQILFVGTK.+2b2.light	90.1	38
813.44	672.417	42.3	peptides1.EVAQNNGQILFVGTK.+2y6.heavy	90.1	38
813.44	412.265	42.3	peptides1.EVAQNNGQILFVGTK.+2y4.heavy	90.1	38
813.44	313.196	42.3	peptides1.EVAQNNGQILFVGTK.+2y3.heavy	90.1	38
813.44	229.118	42.3	peptides1.EVAQNNGQILFVGTK.+2b2.heavy	90.1	38
482.755	657.404	38.6	peptides1.FC[CAM]AIGQLR.+2y6.light	66.3	26.2
482.755	586.367	38.6	peptides1.FC[CAM]AIGQLR.+2y5.light	66.3	26.2
482.755	473.283	38.6	peptides1.FC[CAM]AIGQLR.+2y4.light	66.3	26.2
482.755	308.106	38.6	peptides1.FC[CAM]AIGQLR.+2b2.light	66.3	26.2
487.759	667.412	38.6	peptides1.FC[CAM]AIGQLR.+2y6.heavy	66.3	26.2
487.759	596.375	38.6	peptides1.FC[CAM]AIGQLR.+2y5.heavy	66.3	26.2
487.759	483.291	38.6	peptides1.FC[CAM]AIGQLR.+2y4.heavy	66.3	26.2
487.759	308.106	38.6	peptides1.FC[CAM]AIGQLR.+2b2.heavy	66.3	26.2
597.795	373.281	40.5	peptides1.FDDNAC[CAM]VLIK.+2y3.light	74.7	30.4
597.795	260.197	40.5	peptides1.FDDNAC[CAM]VLIK.+2y2.light	74.7	30.4
597.795	147.113	40.5	peptides1.FDDNAC[CAM]VLIK.+2y1.light	74.7	30.4
597.795	263.103	40.5	peptides1.FDDNAC[CAM]VLIK.+2b2.light	74.7	30.4
601.802	381.295	40.5	peptides1.FDDNAC[CAM]VLIK.+2y3.heavy	74.7	30.4
601.802	268.211	40.5	peptides1.FDDNAC[CAM]VLIK.+2y2.heavy	74.7	30.4
601.802	155.127	40.5	peptides1.FDDNAC[CAM]VLIK.+2y1.heavy	74.7	30.4
601.802	263.103	40.5	peptides1.FDDNAC[CAM]VLIK.+2b2.heavy	74.7	30.4
431.263	374.24	40.3	peptides1.FNLIVQK.+2y3.light	62.6	24.4
431.263	275.171	40.3	peptides1.FNLIVQK.+2y2.light	62.6	24.4
431.263	147.113	40.3	peptides1.FNLIVQK.+2y1.light	62.6	24.4
431.263	262.119	40.3	peptides1.FNLIVQK.+2b2.light	62.6	24.4
435.27	382.254	40.3	peptides1.FNLIVQK.+2y3.heavy	62.6	24.4
435.27	283.186	40.3	peptides1.FNLIVQK.+2y2.heavy	62.6	24.4
435.27	155.127	40.3	peptides1.FNLIVQK.+2y1.heavy	62.6	24.4
435.27	262.119	40.3	peptides1.FNLIVQK.+2b2.heavy	62.6	24.4
723.867	874.467	47.4	peptides1.GAAFPEPGIPESFK.+2y8.light	83.9	34.9
723.867	607.309	47.4	peptides1.GAAFPEPGIPESFK.+2y5.light	83.9	34.9
723.867	147.113	47.4	peptides1.GAAFPEPGIPESFK.+2y1.light	83.9	34.9
723.867	200.103	47.4	peptides1.GAAFPEPGIPESFK.+2b3.light	83.9	34.9
727.874	882.481	47.4	peptides1.GAAFPEPGIPESFK.+2y8.heavy	83.9	34.9
727.874	615.323	47.4	peptides1.GAAFPEPGIPESFK.+2y5.heavy	83.9	34.9
727.874	155.127	47.4	peptides1.GAAFPEPGIPESFK.+2y1.heavy	83.9	34.9
727.874	200.103	47.4	peptides1.GAAFPEPGIPESFK.+2b3.heavy	83.9	34.9
636.346	917.457	36.9	peptides1.GIAISVTGEAPEK.+2y9.light	77.5	31.8
636.346	373.208	36.9	peptides1.GIAISVTGEAPEK.+2y3.light	77.5	31.8
636.346	171.113	36.9	peptides1.GIAISVTGEAPEK.+2b2.light	77.5	31.8
636.346	242.15	36.9	peptides1.GIAISVTGEAPEK.+2b3.light	77.5	31.8
640.353	925.472	36.9	peptides1.GIAISVTGEAPEK.+2y9.heavy	77.5	31.8
640.353	381.222	36.9	peptides1.GIAISVTGEAPEK.+2y3.heavy	77.5	31.8
640.353	171.113	36.9	peptides1.GIAISVTGEAPEK.+2b2.heavy	77.5	31.8
640.353	242.15	36.9	peptides1.GIAISVTGEAPEK.+2b3.heavy	77.5	31.8
509.774	747.388	30.1	peptides1.GTLDTVGVEK.+2y7.light	68.3	27.2
509.774	632.361	30.1	peptides1.GTLDTVGVEK.+2y6.light	68.3	27.2
509.774	432.245	30.1	peptides1.GTLDTVGVEK.+2y4.light	68.3	27.2
509.774	159.076	30.1	peptides1.GTLDTVGVEK.+2b2.light	68.3	27.2
513.781	755.403	30.1	peptides1.GTLDTVGVEK.+2y7.heavy	68.3	27.2
513.781	640.376	30.1	peptides1.GTLDTVGVEK.+2y6.heavy	68.3	27.2
513.781	440.259	30.1	peptides1.GTLDTVGVEK.+2y4.heavy	68.3	27.2
513.781	159.076	30.1	peptides1.GTLDTVGVEK.+2b2.heavy	68.3	27.2
611.304	1108.52	33.8	peptides1.IDGSFETEPVK.+2y10.light	75.7	30.9
611.304	343.234	33.8	peptides1.IDGSFETEPVK.+2y3.light	75.7	30.9
611.304	147.113	33.8	peptides1.IDGSFETEPVK.+2y1.light	75.7	30.9
611.304	229.118	33.8	peptides1.IDGSFETEPVK.+2b2.light	75.7	30.9
615.311	1116.53	33.8	peptides1.IDGSFETEPVK.+2y10.heavy	75.7	30.9
615.311	351.248	33.8	peptides1.IDGSFETEPVK.+2y3.heavy	75.7	30.9
615.311	155.127	33.8	peptides1.IDGSFETEPVK.+2y1.heavy	75.7	30.9
615.311	229.118	33.8	peptides1.IDGSFETEPVK.+2b2.heavy	75.7	30.9
445.753	777.414	34.8	peptides1.IGAPYLEK.+2y7.light	63.6	24.9
445.753	649.356	34.8	peptides1.IGAPYLEK.+2y5.light	63.6	24.9
445.753	389.239	34.8	peptides1.IGAPYLEK.+2y3.light	63.6	24.9
445.753	171.113	34.8	peptides1.IGAPYLEK.+2b2.light	63.6	24.9
449.76	785.428	34.8	peptides1.IGAPYLEK.+2y7.heavy	63.6	24.9
449.76	657.37	34.8	peptides1.IGAPYLEK.+2y5.heavy	63.6	24.9
449.76	397.254	34.8	peptides1.IGAPYLEK.+2y3.heavy	63.6	24.9
449.76	171.113	34.8	peptides1.IGAPYLEK.+2b2.heavy	63.6	24.9
427.777	644.409	37.5	peptides1.IPVGVTLR.+2y6.light	62.3	24.3
427.777	545.341	37.5	peptides1.IPVGVTLR.+2y5.light	62.3	24.3
427.777	371.235	37.5	peptides1.IPVGVTLR.+2y7+2.light	62.3	24.3
427.777	211.144	37.5	peptides1.IPVGVTLR.+2b2.light	62.3	24.3
432.781	654.417	37.5	peptides1.IPVGVTLR.+2y6.heavy	62.3	24.3
432.781	555.349	37.5	peptides1.IPVGVTLR.+2y5.heavy	62.3	24.3
432.781	376.239	37.5	peptides1.IPVGVTLR.+2y7+2.heavy	62.3	24.3
432.781	211.144	37.5	peptides1.IPVGVTLR.+2b2.heavy	62.3	24.3
619.325	810.399	38.1	peptides1.LTNVVFDTGGSK.+2y8.light	76.3	31.2
619.325	711.331	38.1	peptides1.LTNVVFDTGGSK.+2y7.light	76.3	31.2
619.325	564.262	38.1	peptides1.LTNVVFDTGGSK.+2y6.light	76.3	31.2
619.325	449.235	38.1	peptides1.LTNVVFDTGGSK.+2y5.light	76.3	31.2
623.332	818.413	38.1	peptides1.LTNVVFDTGGSK.+2y8.heavy	76.3	31.2
623.332	719.345	38.1	peptides1.LTNVVFDTGGSK.+2y7.heavy	76.3	31.2
623.332	572.277	38.1	peptides1.LTNVVFDTGGSK.+2y6.heavy	76.3	31.2
623.332	457.25	38.1	peptides1.LTNVVFDTGGSK.+2y5.heavy	76.3	31.2
515.31	817.46	38.1	peptides1.LVC[CAM]QLIVGK.+2y7.light	68.7	27.4
515.31	657.429	38.1	peptides1.LVC[CAM]QLIVGK.+2y6.light	68.7	27.4
515.31	303.203	38.1	peptides1.LVC[CAM]QLIVGK.+2y3.light	68.7	27.4
515.31	409.234	38.1	peptides1.LVC[CAM]QLIVGK.+2y7+2.light	68.7	27.4
519.317	825.474	38.1	peptides1.LVC[CAM]QLIVGK.+2y7.heavy	68.7	27.4
519.317	665.444	38.1	peptides1.LVC[CAM]QLIVGK.+2y6.heavy	68.7	27.4
519.317	311.217	38.1	peptides1.LVC[CAM]QLIVGK.+2y3.heavy	68.7	27.4
519.317	413.241	38.1	peptides1.LVC[CAM]QLIVGK.+2y7+2.heavy	68.7	27.4
735.912	1030.55	50.1	peptides1.LVDLNANTVEAALK.+2y10.light	84.8	35.3
735.912	916.51	50.1	peptides1.LVDLNANTVEAALK.+2y9.light	84.8	35.3
735.912	845.473	50.1	peptides1.LVDLNANTVEAALK.+2y8.light	84.8	35.3
735.912	328.187	50.1	peptides1.LVDLNANTVEAALK.+2b3.light	84.8	35.3
739.919	1038.57	50.1	peptides1.LVDLNANTVEAALK.+2y10.heavy	84.8	35.3
739.919	924.524	50.1	peptides1.LVDLNANTVEAALK.+2y9.heavy	84.8	35.3
739.919	853.487	50.1	peptides1.LVDLNANTVEAALK.+2y8.heavy	84.8	35.3
739.919	328.187	50.1	peptides1.LVDLNANTVEAALK.+2b3.heavy	84.8	35.3
515.774	801.472	42.2	peptides1.NDDLELALK.+2y7.light	68.7	27.4
515.774	573.361	42.2	peptides1.NDDLELALK.+2y5.light	68.7	27.4
515.774	444.318	42.2	peptides1.NDDLELALK.+2y4.light	68.7	27.4
515.774	230.077	42.2	peptides1.NDDLELALK.+2b2.light	68.7	27.4
519.781	809.486	42.2	peptides1.NDDLELALK.+2y7.heavy	68.7	27.4
519.781	581.375	42.2	peptides1.NDDLELALK.+2y5.heavy	68.7	27.4
519.781	452.332	42.2	peptides1.NDDLELALK.+2y4.heavy	68.7	27.4
519.781	230.077	42.2	peptides1.NDDLELALK.+2b2.heavy	68.7	27.4
581.819	705.414	37.9	peptides1.NTEITISGISK.+2y7.light	73.5	29.8
581.819	491.282	37.9	peptides1.NTEITISGISK.+2y5.light	73.5	29.8
581.819	234.145	37.9	peptides1.NTEITISGISK.+2y2.light	73.5	29.8
581.819	216.098	37.9	peptides1.NTEITISGISK.+2b2.light	73.5	29.8
585.826	713.428	37.9	peptides1.NTEITISGISK.+2y7.heavy	73.5	29.8
585.826	499.297	37.9	peptides1.NTEITISGISK.+2y5.heavy	73.5	29.8
585.826	242.159	37.9	peptides1.NTEITISGISK.+2y2.heavy	73.5	29.8
585.826	216.098	37.9	peptides1.NTEITISGISK.+2b2.heavy	73.5	29.8
797.41	933.489	45.5	peptides1.SFANAGLSITEINEK.+2y8.light	89.2	37.6
797.41	733.373	45.5	peptides1.SFANAGLSITEINEK.+2y6.light	89.2	37.6
797.41	390.198	45.5	peptides1.SFANAGLSITEINEK.+2y3.light	89.2	37.6
797.41	235.108	45.5	peptides1.SFANAGLSITEINEK.+2b2.light	89.2	37.6
801.417	941.503	45.5	peptides1.SFANAGLSITEINEK.+2y8.heavy	89.2	37.6
801.417	741.387	45.5	peptides1.SFANAGLSITEINEK.+2y6.heavy	89.2	37.6
801.417	398.213	45.5	peptides1.SFANAGLSITEINEK.+2y3.heavy	89.2	37.6
801.417	235.108	45.5	peptides1.SFANAGLSITEINEK.+2b2.heavy	89.2	37.6
814.907	435.202	34	peptides1.SHDALTAQALSVC[CAM]QK.+2y3.light	90.5	38.2
814.907	225.098	34	peptides1.SHDALTAQALSVC[CAM]QK.+2b2.light	90.5	38.2
814.907	340.125	34	peptides1.SHDALTAQALSVC[CAM]QK.+2b3.light	90.5	38.2
814.907	411.162	34	peptides1.SHDALTAQALSVC[CAM]QK.+2b4.light	90.5	38.2
818.914	443.216	34	peptides1.SHDALTAQALSVC[CAM]QK.+2y3.heavy	90.5	38.2
818.914	225.098	34	peptides1.SHDALTAQALSVC[CAM]QK.+2b2.heavy	90.5	38.2
818.914	340.125	34	peptides1.SHDALTAQALSVC[CAM]QK.+2b3.heavy	90.5	38.2
818.914	411.162	34	peptides1.SHDALTAQALSVC[CAM]QK.+2b4.heavy	90.5	38.2
843.465	1160.64	50.8	peptides1.TVLPDPVFNNTLVTR.+2y10.light	92.6	39.2
843.465	964.521	50.8	peptides1.TVLPDPVFNNTLVTR.+2y8.light	92.6	39.2
843.465	686.865	50.8	peptides1.TVLPDPVFNNTLVTR.+2y12+2.light	92.6	39.2
843.465	201.123	50.8	peptides1.TVLPDPVFNNTLVTR.+2b2.light	92.6	39.2
848.469	1170.65	50.8	peptides1.TVLPDPVFNNTLVTR.+2y10.heavy	92.6	39.2
848.469	974.529	50.8	peptides1.TVLPDPVFNNTLVTR.+2y8.heavy	92.6	39.2
848.469	691.869	50.8	peptides1.TVLPDPVFNNTLVTR.+2y12+2.heavy	92.6	39.2
848.469	201.123	50.8	peptides1.TVLPDPVFNNTLVTR.+2b2.heavy	92.6	39.2
579.79	404.196	39.5	peptides1.WNVNLQPC[CAM]K.+2y3.light	73.4	29.7
579.79	307.143	39.5	peptides1.WNVNLQPC[CAM]K.+2y2.light	73.4	29.7
579.79	187.087	39.5	peptides1.WNVNLQPC[CAM]K.+2b1.light	73.4	29.7
579.79	301.13	39.5	peptides1.WNVNLQPC[CAM]K.+2b2.light	73.4	29.7
583.797	412.21	39.5	peptides1.WNVNLQPC[CAM]K.+2y3.heavy	73.4	29.7
583.797	315.158	39.5	peptides1.WNVNLQPC[CAM]K.+2y2.heavy	73.4	29.7
583.797	187.087	39.5	peptides1.WNVNLQPC[CAM]K.+2b1.heavy	73.4	29.7
583.797	301.13	39.5	peptides1.WNVNLQPC[CAM]K.+2b2.heavy	73.4	29.7
679.839	331.234	23.7	peptides1.YQAHNEGEVLAK.+2y3.light	80.7	33.3
679.839	218.15	23.7	peptides1.YQAHNEGEVLAK.+2y2.light	80.7	33.3
679.839	147.113	23.7	peptides1.YQAHNEGEVLAK.+2y1.light	80.7	33.3
679.839	292.129	23.7	peptides1.YQAHNEGEVLAK.+2b2.light	80.7	33.3
683.846	339.248	23.7	peptides1.YQAHNEGEVLAK.+2y3.heavy	80.7	33.3
683.846	226.164	23.7	peptides1.YQAHNEGEVLAK.+2y2.heavy	80.7	33.3
683.846	155.127	23.7	peptides1.YQAHNEGEVLAK.+2y1.heavy	80.7	33.3
683.846	292.129	23.7	peptides1.YQAHNEGEVLAK.+2b2.heavy	80.7	33.3
673.864	969.525	45.8	peptides1.YTIGPILDPETK.+2y9.light	80.2	33.1
673.864	912.504	45.8	peptides1.YTIGPILDPETK.+2y8.light	80.2	33.1
673.864	474.256	45.8	peptides1.YTIGPILDPETK.+2y4.light	80.2	33.1
673.864	248.16	45.8	peptides1.YTIGPILDPETK.+2y2.light	80.2	33.1
673.864	265.118	45.8	peptides1.YTIGPILDPETK.+2b2.light	80.2	33.1
677.871	977.539	45.8	peptides1.YTIGPILDPETK.+2y9.heavy	80.2	33.1
677.871	920.518	45.8	peptides1.YTIGPILDPETK.+2y8.heavy	80.2	33.1
677.871	482.27	45.8	peptides1.YTIGPILDPETK.+2y4.heavy	80.2	33.1
677.871	256.175	45.8	peptides1.YTIGPILDPETK.+2y2.heavy	80.2	33.1
677.871	265.118	45.8	peptides1.YTIGPILDPETK.+2b2.heavy	80.2	33.1
490.6	643.341	42.5	peptides1.TVDTPSIILNPGDK.+3y6.light	66.9	24.3
490.6	530.257	42.5	peptides1.TVDTPSIILNPGDK.+3y5.light	66.9	24.3
490.6	416.214	42.5	peptides1.TVDTPSIILNPGDK.+3y4.light	66.9	24.3
490.6	201.123	42.5	peptides1.TVDTPSIILNPGDK.+3b2.light	66.9	24.3
493.271	651.355	42.5	peptides1.TVDTPSIILNPGDK.+3y6.heavy	66.9	24.3
493.271	538.271	42.5	peptides1.TVDTPSIILNPGDK.+3y5.heavy	66.9	24.3
493.271	424.228	42.5	peptides1.TVDTPSIILNPGDK.+3y4.heavy	66.9	24.3
493.271	201.123	42.5	peptides1.TVDTPSIILNPGDK.+3b2.heavy	66.9	24.3
878.437	900.479	41.5	peptides1.VNNVDWQSLDNQPVK.+2y8.light	95.2	40.5
878.437	343.234	41.5	peptides1.VNNVDWQSLDNQPVK.+2y3.light	95.2	40.5
878.437	214.119	41.5	peptides1.VNNVDWQSLDNQPVK.+2b2.light	95.2	40.5
878.437	328.162	41.5	peptides1.VNNVDWQSLDNQPVK.+2b3.light	95.2	40.5
882.444	908.493	41.5	peptides1.VNNVDWQSLDNQPVK.+2y8.heavy	95.2	40.5
882.444	351.248	41.5	peptides1.VNNVDWQSLDNQPVK.+2y3.heavy	95.2	40.5
882.444	214.119	41.5	peptides1.VNNVDWQSLDNQPVK.+2b2.heavy	95.2	40.5
882.444	328.162	41.5	peptides1.VNNVDWQSLDNQPVK.+2b3.heavy	95.2	40.5
707.862	1102.54	30.9	peptides1.VNVSSDNEPNIVK.+2y10.light	82.7	34.3
707.862	570.361	30.9	peptides1.VNVSSDNEPNIVK.+2y5.light	82.7	34.3
707.862	246.181	30.9	peptides1.VNVSSDNEPNIVK.+2y2.light	82.7	34.3
707.862	214.119	30.9	peptides1.VNVSSDNEPNIVK.+2b2.light	82.7	34.3
707.862	313.187	30.9	peptides1.VNVSSDNEPNIVK.+2b3.light	82.7	34.3
711.869	1110.55	30.9	peptides1.VNVSSDNEPNIVK.+2y10.heavy	82.7	34.3
711.869	578.375	30.9	peptides1.VNVSSDNEPNIVK.+2y5.heavy	82.7	34.3
711.869	254.195	30.9	peptides1.VNVSSDNEPNIVK.+2y2.heavy	82.7	34.3
711.869	214.119	30.9	peptides1.VNVSSDNEPNIVK.+2b2.heavy	82.7	34.3
711.869	313.187	30.9	peptides1.VNVSSDNEPNIVK.+2b3.heavy	82.7	34.3
671.87	931.484	34.2	peptides1.INALAEQINTQK.+2y8.light	80.1	33
671.87	490.262	34.2	peptides1.INALAEQINTQK.+2y4.light	80.1	33
671.87	228.134	34.2	peptides1.INALAEQINTQK.+2b2.light	80.1	33
671.87	299.171	34.2	peptides1.INALAEQINTQK.+2b3.light	80.1	33
675.877	939.499	34.2	peptides1.INALAEQINTQK.+2y8.heavy	80.1	33
675.877	498.276	34.2	peptides1.INALAEQINTQK.+2y4.heavy	80.1	33
675.877	228.134	34.2	peptides1.INALAEQINTQK.+2b2.heavy	80.1	33
675.877	299.171	34.2	peptides1.INALAEQINTQK.+2b3.heavy	80.1	33
728.347	969.515	43.7	peptides1.ENQDFSVVTFNR.+2y8.light	84.2	35.1
728.347	822.447	43.7	peptides1.ENQDFSVVTFNR.+2y7.light	84.2	35.1
728.347	636.346	43.7	peptides1.ENQDFSVVTFNR.+2y5.light	84.2	35.1
728.347	537.278	43.7	peptides1.ENQDFSVVTFNR.+2y4.light	84.2	35.1
733.351	979.523	43.7	peptides1.ENQDFSVVTFNR.+2y8.heavy	84.2	35.1
733.351	832.455	43.7	peptides1.ENQDFSVVTFNR.+2y7.heavy	84.2	35.1
733.351	646.355	43.7	peptides1.ENQDFSVVTFNR.+2y5.heavy	84.2	35.1
733.351	547.286	43.7	peptides1.ENQDFSVVTFNR.+2y4.heavy	84.2	35.1
530.942	710.347	38.3	peptides1.VAVESLNPAQYSQGK.+3y6.light	69.8	26.5
530.942	582.288	38.3	peptides1.VAVESLNPAQYSQGK.+3y5.light	69.8	26.5
530.942	419.225	38.3	peptides1.VAVESLNPAQYSQGK.+3y4.light	69.8	26.5
530.942	171.113	38.3	peptides1.VAVESLNPAQYSQGK.+3b2.light	69.8	26.5
533.614	718.361	38.3	peptides1.VAVESLNPAQYSQGK.+3y6.heavy	69.8	26.5
533.614	590.302	38.3	peptides1.VAVESLNPAQYSQGK.+3y5.heavy	69.8	26.5
533.614	427.239	38.3	peptides1.VAVESLNPAQYSQGK.+3y4.heavy	69.8	26.5
533.614	171.113	38.3	peptides1.VAVESLNPAQYSQGK.+3b2.heavy	69.8	26.5
703.359	973.474	41.8	peptides1.YGIVTPEANWQK.+2y8.light	82.4	34.2
703.359	872.426	41.8	peptides1.YGIVTPEANWQK.+2y7.light	82.4	34.2
703.359	461.251	41.8	peptides1.YGIVTPEANWQK.+2y3.light	82.4	34.2
703.359	221.092	41.8	peptides1.YGIVTPEANWQK.+2b2.light	82.4	34.2
703.359	334.176	41.8	peptides1.YGIVTPEANWQK.+2b3.light	82.4	34.2
707.366	981.488	41.8	peptides1.YGIVTPEANWQK.+2y8.heavy	82.4	34.2
707.366	880.44	41.8	peptides1.YGIVTPEANWQK.+2y7.heavy	82.4	34.2
707.366	469.265	41.8	peptides1.YGIVTPEANWQK.+2y3.heavy	82.4	34.2
707.366	221.092	41.8	peptides1.YGIVTPEANWQK.+2b2.heavy	82.4	34.2
707.366	334.176	41.8	peptides1.YGIVTPEANWQK.+2b3.heavy	82.4	34.2
647.362	869.509	37.5	peptides1.NNPVLIGEPGVGK.+2y9.light	78.3	32.2
647.362	756.425	37.5	peptides1.NNPVLIGEPGVGK.+2y8.light	78.3	32.2
647.362	457.277	37.5	peptides1.NNPVLIGEPGVGK.+2y5.light	78.3	32.2
647.362	533.319	37.5	peptides1.NNPVLIGEPGVGK.+2y11+2.light	78.3	32.2
651.369	877.523	37.5	peptides1.NNPVLIGEPGVGK.+2y9.heavy	78.3	32.2
651.369	764.439	37.5	peptides1.NNPVLIGEPGVGK.+2y8.heavy	78.3	32.2
651.369	465.291	37.5	peptides1.NNPVLIGEPGVGK.+2y5.heavy	78.3	32.2
651.369	537.326	37.5	peptides1.NNPVLIGEPGVGK.+2y11+2.heavy	78.3	32.2
761.405	1009.54	35	peptides1.IVDNAANNLAHLEK.+2y9.light	86.6	36.3
761.405	526.298	35	peptides1.IVDNAANNLAHLEK.+2y4.light	86.6	36.3
761.405	389.239	35	peptides1.IVDNAANNLAHLEK.+2y3.light	86.6	36.3
761.405	213.16	35	peptides1.IVDNAANNLAHLEK.+2b2.light	86.6	36.3
765.412	1017.56	35	peptides1.IVDNAANNLAHLEK.+2y9.heavy	86.6	36.3
765.412	534.313	35	peptides1.IVDNAANNLAHLEK.+2y4.heavy	86.6	36.3
765.412	397.254	35	peptides1.IVDNAANNLAHLEK.+2y3.heavy	86.6	36.3
765.412	213.16	35	peptides1.IVDNAANNLAHLEK.+2b2.heavy	86.6	36.3
482.585	746.404	30.4	peptides1.AAAC[CAM]NIVPTTTGAAK.+3y8.light	66.3	23.8
482.585	274.656	30.4	peptides1.AAAC[CAM]NIVPTTTGAAK.+3y6+2.light	66.3	23.8
482.585	143.081	30.4	peptides1.AAAC[CAM]NIVPTTTGAAK.+3b2.light	66.3	23.8
482.585	488.192	30.4	peptides1.AAAC[CAM]NIVPTTTGAAK.+3b5.light	66.3	23.8
485.257	754.419	30.4	peptides1.AAAC[CAM]NIVPTTTGAAK.+3y8.heavy	66.3	23.8
485.257	278.663	30.4	peptides1.AAAC[CAM]NIVPTTTGAAK.+3y6+2.heavy	66.3	23.8
485.257	143.081	30.4	peptides1.AAAC[CAM]NIVPTTTGAAK.+3b2.heavy	66.3	23.8
485.257	488.192	30.4	peptides1.AAAC[CAM]NIVPTTTGAAK.+3b5.heavy	66.3	23.8
644.812	1040.5	29.3	peptides1.FTDVGEGLHEGK.+2y10.light	78.1	32.1
644.812	925.474	29.3	peptides1.FTDVGEGLHEGK.+2y9.light	78.1	32.1
644.812	826.405	29.3	peptides1.FTDVGEGLHEGK.+2y8.light	78.1	32.1
644.812	364.15	29.3	peptides1.FTDVGEGLHEGK.+2b3.light	78.1	32.1
648.819	1048.52	29.3	peptides1.FTDVGEGLHEGK.+2y10.heavy	78.1	32.1
648.819	933.488	29.3	peptides1.FTDVGEGLHEGK.+2y9.heavy	78.1	32.1
648.819	834.42	29.3	peptides1.FTDVGEGLHEGK.+2y8.heavy	78.1	32.1
648.819	364.15	29.3	peptides1.FTDVGEGLHEGK.+2b3.heavy	78.1	32.1
771.406	841.478	51.4	peptides1.EIELTDPLENIGAK.+2y8.light	87.4	36.6
771.406	502.298	51.4	peptides1.EIELTDPLENIGAK.+2y5.light	87.4	36.6
771.406	243.134	51.4	peptides1.EIELTDPLENIGAK.+2b2.light	87.4	36.6
771.406	372.177	51.4	peptides1.EIELTDPLENIGAK.+2b3.light	87.4	36.6
775.414	849.492	51.4	peptides1.EIELTDPLENIGAK.+2y8.heavy	87.4	36.6
775.414	510.313	51.4	peptides1.EIELTDPLENIGAK.+2y5.heavy	87.4	36.6
775.414	243.134	51.4	peptides1.EIELTDPLENIGAK.+2b2.heavy	87.4	36.6
775.414	372.177	51.4	peptides1.EIELTDPLENIGAK.+2b3.heavy	87.4	36.6
825.37	1131.46	44.8	peptides1.IEYLDGNFYGEDSK.+2y10.light	91.3	38.6
825.37	535.236	44.8	peptides1.IEYLDGNFYGEDSK.+2y5.light	91.3	38.6
825.37	234.145	44.8	peptides1.IEYLDGNFYGEDSK.+2y2.light	91.3	38.6
825.37	239.611	44.8	peptides1.IEYLDGNFYGEDSK.+2y4+2.light	91.3	38.6
829.377	1139.47	44.8	peptides1.IEYLDGNFYGEDSK.+2y10.heavy	91.3	38.6
829.377	543.25	44.8	peptides1.IEYLDGNFYGEDSK.+2y5.heavy	91.3	38.6
829.377	242.159	44.8	peptides1.IEYLDGNFYGEDSK.+2y2.heavy	91.3	38.6
829.377	243.618	44.8	peptides1.IEYLDGNFYGEDSK.+2y4+2.heavy	91.3	38.6
810.441	980.578	30.1	peptides1.NQPQTAPVQPTTPIK.+2y9.light	90.2	38
810.441	656.398	30.1	peptides1.NQPQTAPVQPTTPIK.+2y6.light	90.2	38
810.441	357.25	30.1	peptides1.NQPQTAPVQPTTPIK.+2y3.light	90.2	38
810.441	243.109	30.1	peptides1.NQPQTAPVQPTTPIK.+2b2.light	90.2	38
814.448	988.592	30.1	peptides1.NQPQTAPVQPTTPIK.+2y9.heavy	90.2	38
814.448	664.412	30.1	peptides1.NQPQTAPVQPTTPIK.+2y6.heavy	90.2	38
814.448	365.264	30.1	peptides1.NQPQTAPVQPTTPIK.+2y3.heavy	90.2	38
814.448	243.109	30.1	peptides1.NQPQTAPVQPTTPIK.+2b2.heavy	90.2	38
429.587	555.361	54.1	MGN.VTGFDIVVPLAR.+3y5.light	62.4	21
429.587	456.293	54.1	MGN.VTGFDIVVPLAR.+3y4.light	62.4	21
429.587	359.24	54.1	MGN.VTGFDIVVPLAR.+3y3.light	62.4	21
429.587	278.184	54.1	MGN.VTGFDIVVPLAR.+3y5+2.light	62.4	21
429.587	228.65	54.1	MGN.VTGFDIVVPLAR.+3y4+2.light	62.4	21
429.587	732.393	54.1	MGN.VTGFDIVVPLAR.+3b7.light	62.4	21
429.587	366.7	54.1	MGN.VTGFDIVVPLAR.+3b7+2.light	62.4	21
432.923	565.37	54.1	MGN.VTGFDIVVPLAR.+3y5.heavy	62.4	21
432.923	466.301	54.1	MGN.VTGFDIVVPLAR.+3y4.heavy	62.4	21
432.923	369.248	54.1	MGN.VTGFDIVVPLAR.+3y3.heavy	62.4	21
432.923	283.188	54.1	MGN.VTGFDIVVPLAR.+3y5+2.heavy	62.4	21
432.923	233.654	54.1	MGN.VTGFDIVVPLAR.+3y4+2.heavy	62.4	21
432.923	732.393	54.1	MGN.VTGFDIVVPLAR.+3b7.heavy	62.4	21
432.923	366.7	54.1	MGN.VTGFDIVVPLAR.+3b7+2.heavy	62.4	21
686.349	1125.55	30.8	MGN.FVSESVGLGHPDK.+2y11.light	81.2	33.6
686.349	909.479	30.8	MGN.FVSESVGLGHPDK.+2y9.light	81.2	33.6
686.349	723.378	30.8	MGN.FVSESVGLGHPDK.+2y7.light	81.2	33.6
686.349	563.28	30.8	MGN.FVSESVGLGHPDK.+2y11+2.light	81.2	33.6
690.356	1133.57	30.8	MGN.FVSESVGLGHPDK.+2y11.heavy	81.2	33.6
690.356	917.493	30.8	MGN.FVSESVGLGHPDK.+2y9.heavy	81.2	33.6
690.356	731.393	30.8	MGN.FVSESVGLGHPDK.+2y7.heavy	81.2	33.6
690.356	567.287	30.8	MGN.FVSESVGLGHPDK.+2y11+2.heavy	81.2	33.6
614.314	702.378	43.2	MGN.APDELIDIDAR.+2y6.light	75.9	31
614.314	589.294	43.2	MGN.APDELIDIDAR.+2y5.light	75.9	31
614.314	246.156	43.2	MGN.APDELIDIDAR.+2y2.light	75.9	31
614.314	578.796	43.2	MGN.APDELIDIDAR.+2y10+2.light	75.9	31
619.319	712.386	43.2	MGN.APDELIDIDAR.+2y6.heavy	75.9	31
619.319	599.302	43.2	MGN.APDELIDIDAR.+2y5.heavy	75.9	31
619.319	256.164	43.2	MGN.APDELIDIDAR.+2y2.heavy	75.9	31
619.319	583.8	43.2	MGN.APDELIDIDAR.+2y10+2.heavy	75.9	31
817.373	995.52	59.3	MGN.DSSSFDFGPLSAFEK.+2y9.light	90.7	38.3
817.373	848.451	59.3	MGN.DSSSFDFGPLSAFEK.+2y8.light	90.7	38.3
817.373	791.43	59.3	MGN.DSSSFDFGPLSAFEK.+2y7.light	90.7	38.3
817.373	581.293	59.3	MGN.DSSSFDFGPLSAFEK.+2y5.light	90.7	38.3
821.38	1003.53	59.3	MGN.DSSSFDFGPLSAFEK.+2y9.heavy	90.7	38.3
821.38	856.465	59.3	MGN.DSSSFDFGPLSAFEK.+2y8.heavy	90.7	38.3
821.38	799.444	59.3	MGN.DSSSFDFGPLSAFEK.+2y7.heavy	90.7	38.3
821.38	589.307	59.3	MGN.DSSSFDFGPLSAFEK.+2y5.heavy	90.7	38.3
495.287	793.445	47.4	MGN.VPLASDLFK.+2y7.light	67.2	26.7
495.287	680.361	47.4	MGN.VPLASDLFK.+2y6.light	67.2	26.7
495.287	609.324	47.4	MGN.VPLASDLFK.+2y5.light	67.2	26.7
495.287	445.753	47.4	MGN.VPLASDLFK.+2y8+2.light	67.2	26.7
499.294	801.46	47.4	MGN.VPLASDLFK.+2y7.heavy	67.2	26.7
499.294	688.376	47.4	MGN.VPLASDLFK.+2y6.heavy	67.2	26.7
499.294	617.338	47.4	MGN.VPLASDLFK.+2y5.heavy	67.2	26.7
499.294	449.76	47.4	MGN.VPLASDLFK.+2y8+2.heavy	67.2	26.7
930.483	973.556	47.5	MGN.ALDDANSSLTPSSVIELK.+2y9.light	98.9	42.4
930.483	872.509	47.5	MGN.ALDDANSSLTPSSVIELK.+2y8.light	98.9	42.4
930.483	502.324	47.5	MGN.ALDDANSSLTPSSVIELK.+2y4.light	98.9	42.4
930.483	988.458	47.5	MGN.ALDDANSSLTPSSVIELK.+2b10.light	98.9	42.4
934.491	981.571	47.5	MGN.ALDDANSSLTPSSVIELK.+2y9.heavy	98.9	42.4
934.491	880.523	47.5	MGN.ALDDANSSLTPSSVIELK.+2y8.heavy	98.9	42.4
934.491	510.338	47.5	MGN.ALDDANSSLTPSSVIELK.+2y4.heavy	98.9	42.4
934.491	988.458	47.5	MGN.ALDDANSSLTPSSVIELK.+2b10.heavy	98.9	42.4
895.386	1202.52	45.3	MGN.TDEELGTDDEDFYLK.+2y10.light	96.4	41.1
895.386	1044.45	45.3	MGN.TDEELGTDDEDFYLK.+2y8.light	96.4	41.1
895.386	929.425	45.3	MGN.TDEELGTDDEDFYLK.+2y7.light	96.4	41.1
895.386	570.329	45.3	MGN.TDEELGTDDEDFYLK.+2y4.light	96.4	41.1
899.393	1210.54	45.3	MGN.TDEELGTDDEDFYLK.+2y10.heavy	96.4	41.1
899.393	1052.47	45.3	MGN.TDEELGTDDEDFYLK.+2y8.heavy	96.4	41.1
899.393	937.439	45.3	MGN.TDEELGTDDEDFYLK.+2y7.heavy	96.4	41.1
899.393	578.343	45.3	MGN.TDEELGTDDEDFYLK.+2y4.heavy	96.4	41.1
652.343	1042.57	40.66	peptides1.NFIDHVFVANK.+2y9.light	78.7	32.3
652.343	929.484	40.66	peptides1.NFIDHVFVANK.+2y8.light	78.7	32.3
652.343	578.33	40.66	peptides1.NFIDHVFVANK.+2y5.light	78.7	32.3
652.343	595.322	40.66	peptides1.NFIDHVFVANK.+2y10+2.light	78.7	32.3
656.35	1050.58	40.66	peptides1.NFIDHVFVANK.+2y9.heavy	78.7	32.3
656.35	937.498	40.66	peptides1.NFIDHVFVANK.+2y8.heavy	78.7	32.3
656.35	586.344	40.66	peptides1.NFIDHVFVANK.+2y5.heavy	78.7	32.3
656.35	599.329	40.66	peptides1.NFIDHVFVANK.+2y10+2.heavy	78.7	32.3
740.414	1035.58	52.74	peptides1.SFLPTFSNIGVGLK.+2y10.light	85.1	35.5
740.414	934.536	52.74	peptides1.SFLPTFSNIGVGLK.+2y9.light	85.1	35.5
740.414	473.308	52.74	peptides1.SFLPTFSNIGVGLK.+2y5.light	85.1	35.5
740.414	317.218	52.74	peptides1.SFLPTFSNIGVGLK.+2y3.light	85.1	35.5
744.421	1043.6	52.74	peptides1.SFLPTFSNIGVGLK.+2y10.heavy	85.1	35.5
744.421	942.55	52.74	peptides1.SFLPTFSNIGVGLK.+2y9.heavy	85.1	35.5
744.421	481.322	52.74	peptides1.SFLPTFSNIGVGLK.+2y5.heavy	85.1	35.5
744.421	325.233	52.74	peptides1.SFLPTFSNIGVGLK.+2y3.heavy	85.1	35.5
542.766	782.42	45.66	peptides1.AAC[CAM]FLAEFR.+2y6.light	70.7	28.4
542.766	635.351	45.66	peptides1.AAC[CAM]FLAEFR.+2y5.light	70.7	28.4
542.766	451.23	45.66	peptides1.AAC[CAM]FLAEFR.+2y3.light	70.7	28.4
542.766	471.729	45.66	peptides1.AAC[CAM]FLAEFR.+2y7+2.light	70.7	28.4
547.77	792.428	45.66	peptides1.AAC[CAM]FLAEFR.+2y6.heavy	70.7	28.4
547.77	645.359	45.66	peptides1.AAC[CAM]FLAEFR.+2y5.heavy	70.7	28.4
547.77	461.238	45.66	peptides1.AAC[CAM]FLAEFR.+2y3.heavy	70.7	28.4
547.77	476.733	45.66	peptides1.AAC[CAM]FLAEFR.+2y7+2.heavy	70.7	28.4
519.327	825.494	36.27	peptides1.IVLLSHLSR.+2y7.light	69	27.6
519.327	712.41	36.27	peptides1.IVLLSHLSR.+2y6.light	69	27.6
519.327	599.326	36.27	peptides1.IVLLSHLSR.+2y5.light	69	27.6
519.327	413.251	36.27	peptides1.IVLLSHLSR.+2y7+2.light	69	27.6
524.331	835.502	36.27	peptides1.IVLLSHLSR.+2y7.heavy	69	27.6
524.331	722.418	36.27	peptides1.IVLLSHLSR.+2y6.heavy	69	27.6
524.331	609.334	36.27	peptides1.IVLLSHLSR.+2y5.heavy	69	27.6
524.331	418.255	36.27	peptides1.IVLLSHLSR.+2y7+2.heavy	69	27.6
810.897	1236.55	32.26	peptides1.GITINSAHVEYSSDK.+2y11.light	90.2	38
810.897	1122.51	32.26	peptides1.GITINSAHVEYSSDK.+2y10.light	90.2	38
810.897	964.437	32.26	peptides1.GITINSAHVEYSSDK.+2y8.light	90.2	38
810.897	728.31	32.26	peptides1.GITINSAHVEYSSDK.+2y6.light	90.2	38
814.904	1244.56	32.26	peptides1.GITINSAHVEYSSDK.+2y11.heavy	90.2	38
814.904	1130.52	32.26	peptides1.GITINSAHVEYSSDK.+2y10.heavy	90.2	38
814.904	972.451	32.26	peptides1.GITINSAHVEYSSDK.+2y8.heavy	90.2	38
814.904	736.324	32.26	peptides1.GITINSAHVEYSSDK.+2y6.heavy	90.2	38
657.894	1144.68	49.06	peptides1.AVGSVLC[CAM]GIVVLK.+2y11.light	79.1	32.5
657.894	901.554	49.06	peptides1.AVGSVLC[CAM]GIVVLK.+2y8.light	79.1	32.5
657.894	788.47	49.06	peptides1.AVGSVLC[CAM]GIVVLK.+2y7.light	79.1	32.5
657.894	628.439	49.06	peptides1.AVGSVLC[CAM]GIVVLK.+2y6.light	79.1	32.5
661.901	1152.69	49.06	peptides1.AVGSVLC[CAM]GIVVLK.+2y11.heavy	79.1	32.5
661.901	909.568	49.06	peptides1.AVGSVLC[CAM]GIVVLK.+2y8.heavy	79.1	32.5
661.901	796.484	49.06	peptides1.AVGSVLC[CAM]GIVVLK.+2y7.heavy	79.1	32.5
661.901	636.453	49.06	peptides1.AVGSVLC[CAM]GIVVLK.+2y6.heavy	79.1	32.5
676.366	935.483	47.09	peptides1.VGFIFVDGQIEK.+2y8.light	80.4	33.2
676.366	788.415	47.09	peptides1.VGFIFVDGQIEK.+2y7.light	80.4	33.2
676.366	689.346	47.09	peptides1.VGFIFVDGQIEK.+2y6.light	80.4	33.2
676.366	304.166	47.09	peptides1.VGFIFVDGQIEK.+2b3.light	80.4	33.2
680.374	943.497	47.09	peptides1.VGFIFVDGQIEK.+2y8.heavy	80.4	33.2
680.374	796.429	47.09	peptides1.VGFIFVDGQIEK.+2y7.heavy	80.4	33.2
680.374	697.361	47.09	peptides1.VGFIFVDGQIEK.+2y6.heavy	80.4	33.2
680.374	304.166	47.09	peptides1.VGFIFVDGQIEK.+2b3.heavy	80.4	33.2
697.853	1013.53	51.04	peptides1.YAFGIGDTIYFK.+2y9.light	82	34
697.853	956.509	51.04	peptides1.YAFGIGDTIYFK.+2y8.light	82	34
697.853	843.425	51.04	peptides1.YAFGIGDTIYFK.+2y7.light	82	34
697.853	671.376	51.04	peptides1.YAFGIGDTIYFK.+2y5.light	82	34
701.86	1021.54	51.04	peptides1.YAFGIGDTIYFK.+2y9.heavy	82	34
701.86	964.523	51.04	peptides1.YAFGIGDTIYFK.+2y8.heavy	82	34
701.86	851.439	51.04	peptides1.YAFGIGDTIYFK.+2y7.heavy	82	34
701.86	679.39	51.04	peptides1.YAFGIGDTIYFK.+2y5.heavy	82	34
914.963	261.156	38.14	peptides1.LASDNTHLVDQNLFNK.+2y2.light	97.8	41.8
914.963	739.337	38.14	peptides1.LASDNTHLVDQNLFNK.+2b7.light	97.8	41.8
914.963	852.421	38.14	peptides1.LASDNTHLVDQNLFNK.+2b8.light	97.8	41.8
914.963	711.355	38.14	peptides1.LASDNTHLVDQNLFNK.+2b13+2.light	97.8	41.8
918.97	269.17	38.14	peptides1.LASDNTHLVDQNLFNK.+2y2.heavy	97.8	41.8
918.97	739.337	38.14	peptides1.LASDNTHLVDQNLFNK.+2b7.heavy	97.8	41.8
918.97	852.421	38.14	peptides1.LASDNTHLVDQNLFNK.+2b8.heavy	97.8	41.8
918.97	711.355	38.14	peptides1.LASDNTHLVDQNLFNK.+2b13+2.heavy	97.8	41.8
484.738	869.4	21.77	proteins1.VTGYTDNAK.+2y8.light	66.5	26.3
484.738	768.352	21.77	proteins1.VTGYTDNAK.+2y7.light	66.5	26.3
484.738	711.331	21.77	proteins1.VTGYTDNAK.+2y6.light	66.5	26.3
484.738	548.267	21.77	proteins1.VTGYTDNAK.+2y5.light	66.5	26.3
488.745	877.414	21.77	proteins1.VTGYTDNAK.+2y8.heavy	66.5	26.3
488.745	776.366	21.77	proteins1.VTGYTDNAK.+2y7.heavy	66.5	26.3
488.745	719.345	21.77	proteins1.VTGYTDNAK.+2y6.heavy	66.5	26.3
488.745	556.282	21.77	proteins1.VTGYTDNAK.+2y5.heavy	66.5	26.3
416.733	634.323	24.88	peptides1.VVC[CAM]VVEK.+2y5.light	61.5	23.9
416.733	474.292	24.88	peptides1.VVC[CAM]VVEK.+2y4.light	61.5	23.9
416.733	375.224	24.88	peptides1.VVC[CAM]VVEK.+2y3.light	61.5	23.9
416.733	367.199	24.88	peptides1.VVC[CAM]VVEK.+2y6+2.light	61.5	23.9
420.741	642.337	24.88	peptides1.VVC[CAM]VVEK.+2y5.heavy	61.5	23.9
420.741	482.306	24.88	peptides1.VVC[CAM]VVEK.+2y4.heavy	61.5	23.9
420.741	383.238	24.88	peptides1.VVC[CAM]VVEK.+2y3.heavy	61.5	23.9
420.741	371.206	24.88	peptides1.VVC[CAM]VVEK.+2y6+2.heavy	61.5	23.9
440.232	716.394	30.59	proteins1.YDEIIAR.+2y6.light	63.2	24.7
440.232	601.367	30.59	proteins1.YDEIIAR.+2y5.light	63.2	24.7
440.232	472.324	30.59	proteins1.YDEIIAR.+2y4.light	63.2	24.7
440.232	359.24	30.59	proteins1.YDEIIAR.+2y3.light	63.2	24.7
445.236	726.402	30.59	proteins1.YDEIIAR.+2y6.heavy	63.2	24.7
445.236	611.375	30.59	proteins1.YDEIIAR.+2y5.heavy	63.2	24.7
445.236	482.332	30.59	proteins1.YDEIIAR.+2y4.heavy	63.2	24.7
445.236	369.248	30.59	proteins1.YDEIIAR.+2y3.heavy	63.2	24.7
774.443	1056.64	54.81	MPN529.YLNTLLLNELVSR.+2y9.light	87.6	36.7
774.443	943.557	54.81	MPN529.YLNTLLLNELVSR.+2y8.light	87.6	36.7
774.443	830.473	54.81	MPN529.YLNTLLLNELVSR.+2y7.light	87.6	36.7
774.443	717.389	54.81	MPN529.YLNTLLLNELVSR.+2y6.light	87.6	36.7
779.447	1066.65	54.81	MPN529.YLNTLLLNELVSR.+2y9.heavy	87.6	36.7
779.447	953.565	54.81	MPN529.YLNTLLLNELVSR.+2y8.heavy	87.6	36.7
779.447	840.481	54.81	MPN529.YLNTLLLNELVSR.+2y7.heavy	87.6	36.7
779.447	727.397	54.81	MPN529.YLNTLLLNELVSR.+2y6.heavy	87.6	36.7
692.841	1085.53	42.93	peptides1.AEVTDVYFAVDR.+2y9.light	81.6	33.8
692.841	770.383	42.93	peptides1.AEVTDVYFAVDR.+2y6.light	81.6	33.8
692.841	607.32	42.93	peptides1.AEVTDVYFAVDR.+2y5.light	81.6	33.8
692.841	1095.54	42.93	peptides1.AEVTDVYFAVDR.+2b10.light	81.6	33.8
697.845	1095.53	42.93	peptides1.AEVTDVYFAVDR.+2y9.heavy	81.6	33.8
697.845	780.391	42.93	peptides1.AEVTDVYFAVDR.+2y6.heavy	81.6	33.8
697.845	617.328	42.93	peptides1.AEVTDVYFAVDR.+2y5.heavy	81.6	33.8
697.845	1095.54	42.93	peptides1.AEVTDVYFAVDR.+2b10.heavy	81.6	33.8
667.372	757.482	51.44	peptides1.GLNYELIEAIAK.+2y7.light	79.8	32.9
667.372	644.398	51.44	peptides1.GLNYELIEAIAK.+2y6.light	79.8	32.9
667.372	531.314	51.44	peptides1.GLNYELIEAIAK.+2y5.light	79.8	32.9
667.372	143.082	51.44	peptides1.GLNYELIEAIAK.+2b3+2.light	79.8	32.9
671.379	765.496	51.44	peptides1.GLNYELIEAIAK.+2y7.heavy	79.8	32.9
671.379	652.412	51.44	peptides1.GLNYELIEAIAK.+2y6.heavy	79.8	32.9
671.379	539.328	51.44	peptides1.GLNYELIEAIAK.+2y5.heavy	79.8	32.9
671.379	143.082	51.44	peptides1.GLNYELIEAIAK.+2b3+2.heavy	79.8	32.9
406.243	657.404	25.57	MPN557.GPAVQAIR.+2y6.light	60.7	23.5
406.243	586.367	25.57	MPN557.GPAVQAIR.+2y5.light	60.7	23.5
406.243	487.299	25.57	MPN557.GPAVQAIR.+2y4.light	60.7	23.5
406.243	359.24	25.57	MPN557.GPAVQAIR.+2y3.light	60.7	23.5
411.247	667.413	25.57	MPN557.GPAVQAIR.+2y6.heavy	60.7	23.5
411.247	596.375	25.57	MPN557.GPAVQAIR.+2y5.heavy	60.7	23.5
411.247	497.307	25.57	MPN557.GPAVQAIR.+2y4.heavy	60.7	23.5
411.247	369.248	25.57	MPN557.GPAVQAIR.+2y3.heavy	60.7	23.5
728.378	1073.49	41.93	MPN047.LGIVYGDGITYER.+2y9.light	84.2	35.1
728.378	910.426	41.93	MPN047.LGIVYGDGITYER.+2y8.light	84.2	35.1
728.378	853.405	41.93	MPN047.LGIVYGDGITYER.+2y7.light	84.2	35.1
728.378	738.378	41.93	MPN047.LGIVYGDGITYER.+2y6.light	84.2	35.1
733.382	1083.5	41.93	MPN047.LGIVYGDGITYER.+2y9.heavy	84.2	35.1
733.382	920.435	41.93	MPN047.LGIVYGDGITYER.+2y8.heavy	84.2	35.1
733.382	863.413	41.93	MPN047.LGIVYGDGITYER.+2y7.heavy	84.2	35.1
733.382	748.386	41.93	MPN047.LGIVYGDGITYER.+2y6.heavy	84.2	35.1
619.283	809.379	27.6	MPN135.GFSHNEDIYR.+2y6.light	76.3	31.2
619.283	695.336	27.6	MPN135.GFSHNEDIYR.+2y5.light	76.3	31.2
619.283	451.266	27.6	MPN135.GFSHNEDIYR.+2y3.light	76.3	31.2
619.283	473.722	27.6	MPN135.GFSHNEDIYR.+2y7+2.light	76.3	31.2
624.288	819.387	27.6	MPN135.GFSHNEDIYR.+2y6.heavy	76.3	31.2
624.288	705.344	27.6	MPN135.GFSHNEDIYR.+2y5.heavy	76.3	31.2
624.288	461.275	27.6	MPN135.GFSHNEDIYR.+2y3.heavy	76.3	31.2
624.288	478.727	27.6	MPN135.GFSHNEDIYR.+2y7+2.heavy	76.3	31.2
622.387	1017.6	53.68	MPN300.LIISVLPVDFK.+2y9.light	76.5	31.3
622.387	904.514	53.68	MPN300.LIISVLPVDFK.+2y8.light	76.5	31.3
622.387	718.413	53.68	MPN300.LIISVLPVDFK.+2y6.light	76.5	31.3
622.387	605.329	53.68	MPN300.LIISVLPVDFK.+2y5.light	76.5	31.3
626.394	1025.61	53.68	MPN300.LIISVLPVDFK.+2y9.heavy	76.5	31.3
626.394	912.528	53.68	MPN300.LIISVLPVDFK.+2y8.heavy	76.5	31.3
626.394	726.428	53.68	MPN300.LIISVLPVDFK.+2y6.heavy	76.5	31.3
626.394	613.344	53.68	MPN300.LIISVLPVDFK.+2y5.heavy	76.5	31.3
612.335	954.489	32.3	MPN079.VAVNYASATISK.+2y9.light	75.8	30.9
612.335	840.446	32.3	MPN079.VAVNYASATISK.+2y8.light	75.8	30.9
612.335	677.383	32.3	MPN079.VAVNYASATISK.+2y7.light	75.8	30.9
612.335	606.346	32.3	MPN079.VAVNYASATISK.+2y6.light	75.8	30.9
616.342	962.503	32.3	MPN079.VAVNYASATISK.+2y9.heavy	75.8	30.9
616.342	848.46	32.3	MPN079.VAVNYASATISK.+2y8.heavy	75.8	30.9
616.342	685.397	32.3	MPN079.VAVNYASATISK.+2y7.heavy	75.8	30.9
616.342	614.36	32.3	MPN079.VAVNYASATISK.+2y6.heavy	75.8	30.9
492.571	848.412	21.41	MPN082.LGDDNLHTNPHSR.+3y7.light	67	24.4
492.571	711.353	21.41	MPN082.LGDDNLHTNPHSR.+3y6.light	67	24.4
492.571	496.263	21.41	MPN082.LGDDNLHTNPHSR.+3y4.light	67	24.4
492.571	653.3	21.41	MPN082.LGDDNLHTNPHSR.+3y11+2.light	67	24.4
495.907	858.42	21.41	MPN082.LGDDNLHTNPHSR.+3y7.heavy	67	24.4
495.907	721.362	21.41	MPN082.LGDDNLHTNPHSR.+3y6.heavy	67	24.4
495.907	506.271	21.41	MPN082.LGDDNLHTNPHSR.+3y4.heavy	67	24.4
495.907	658.304	21.41	MPN082.LGDDNLHTNPHSR.+3y11+2.heavy	67	24.4
456.926	803.477	37.54	MPN268.LVESHTIPFAVR.+3y7.light	64.4	22.4
456.926	702.43	37.54	MPN268.LVESHTIPFAVR.+3y6.light	64.4	22.4
456.926	589.346	37.54	MPN268.LVESHTIPFAVR.+3y5.light	64.4	22.4
456.926	492.293	37.54	MPN268.LVESHTIPFAVR.+3y4.light	64.4	22.4
460.262	813.486	37.54	MPN268.LVESHTIPFAVR.+3y7.heavy	64.4	22.4
460.262	712.438	37.54	MPN268.LVESHTIPFAVR.+3y6.heavy	64.4	22.4
460.262	599.354	37.54	MPN268.LVESHTIPFAVR.+3y5.heavy	64.4	22.4
460.262	502.301	37.54	MPN268.LVESHTIPFAVR.+3y4.heavy	64.4	22.4
461.23	874.442	29.47	MPN336.TAYTAGAYHDLAK.+3y8.light	64.7	22.7
461.23	746.383	29.47	MPN336.TAYTAGAYHDLAK.+3y6.light	64.7	22.7
461.23	605.299	29.47	MPN336.TAYTAGAYHDLAK.+3y11+2.light	64.7	22.7
461.23	523.767	29.47	MPN336.TAYTAGAYHDLAK.+3y10+2.light	64.7	22.7
463.901	882.456	29.47	MPN336.TAYTAGAYHDLAK.+3y8.heavy	64.7	22.7
463.901	754.397	29.47	MPN336.TAYTAGAYHDLAK.+3y6.heavy	64.7	22.7
463.901	609.306	29.47	MPN336.TAYTAGAYHDLAK.+3y11+2.heavy	64.7	22.7
463.901	527.774	29.47	MPN336.TAYTAGAYHDLAK.+3y10+2.heavy	64.7	22.7
885.951	1085.58	57.35	MPN301.FYDLFGINSLDELPK.+2y10.light	95.7	40.8
885.951	1028.56	57.35	MPN301.FYDLFGINSLDELPK.+2y9.light	95.7	40.8
885.951	915.478	57.35	MPN301.FYDLFGINSLDELPK.+2y8.light	95.7	40.8
885.951	426.166	57.35	MPN301.FYDLFGINSLDELPK.+2b3.light	95.7	40.8
889.958	1093.6	57.35	MPN301.FYDLFGINSLDELPK.+2y10.heavy	95.7	40.8
889.958	1036.58	57.35	MPN301.FYDLFGINSLDELPK.+2y9.heavy	95.7	40.8
889.958	923.492	57.35	MPN301.FYDLFGINSLDELPK.+2y8.heavy	95.7	40.8
889.958	426.166	57.35	MPN301.FYDLFGINSLDELPK.+2b3.heavy	95.7	40.8
656.304	1024.49	35.02	MPN136.ESAFVDGC[CAM]TGLR.+2y9.light	79	32.5
656.304	877.42	35.02	MPN136.ESAFVDGC[CAM]TGLR.+2y8.light	79	32.5
656.304	778.351	35.02	MPN136.ESAFVDGC[CAM]TGLR.+2y7.light	79	32.5
656.304	663.324	35.02	MPN136.ESAFVDGC[CAM]TGLR.+2y6.light	79	32.5
661.308	1034.5	35.02	MPN136.ESAFVDGC[CAM]TGLR.+2y9.heavy	79	32.5
661.308	887.428	35.02	MPN136.ESAFVDGC[CAM]TGLR.+2y8.heavy	79	32.5
661.308	788.359	35.02	MPN136.ESAFVDGC[CAM]TGLR.+2y7.heavy	79	32.5
661.308	673.333	35.02	MPN136.ESAFVDGC[CAM]TGLR.+2y6.heavy	79	32.5
532.772	951.453	33.93	MPN426.IFEDASGIGR.+2y9.light	70	28
532.772	804.385	33.93	MPN426.IFEDASGIGR.+2y8.light	70	28
532.772	675.342	33.93	MPN426.IFEDASGIGR.+2y7.light	70	28
532.772	489.278	33.93	MPN426.IFEDASGIGR.+2y5.light	70	28
537.776	961.461	33.93	MPN426.IFEDASGIGR.+2y9.heavy	70	28
537.776	814.393	33.93	MPN426.IFEDASGIGR.+2y8.heavy	70	28
537.776	685.35	33.93	MPN426.IFEDASGIGR.+2y7.heavy	70	28
537.776	499.286	33.93	MPN426.IFEDASGIGR.+2y5.heavy	70	28
521.816	929.541	39.27	MPN568.IGVLGLTNAGK.+2y10.light	69.2	27.6
521.816	773.452	39.27	MPN568.IGVLGLTNAGK.+2y8.light	69.2	27.6
521.816	660.368	39.27	MPN568.IGVLGLTNAGK.+2y7.light	69.2	27.6
521.816	490.262	39.27	MPN568.IGVLGLTNAGK.+2y5.light	69.2	27.6
525.823	937.556	39.27	MPN568.IGVLGLTNAGK.+2y10.heavy	69.2	27.6
525.823	781.466	39.27	MPN568.IGVLGLTNAGK.+2y8.heavy	69.2	27.6
525.823	668.382	39.27	MPN568.IGVLGLTNAGK.+2y7.heavy	69.2	27.6
525.823	498.276	39.27	MPN568.IGVLGLTNAGK.+2y5.heavy	69.2	27.6
549.303	927.493	50.77	MPN066.GISLLEFYR.+2y7.light	71.2	28.6
549.303	727.377	50.77	MPN066.GISLLEFYR.+2y5.light	71.2	28.6
549.303	614.293	50.77	MPN066.GISLLEFYR.+2y4.light	71.2	28.6
549.303	485.251	50.77	MPN066.GISLLEFYR.+2y3.light	71.2	28.6
554.307	937.502	50.77	MPN066.GISLLEFYR.+2y7.heavy	71.2	28.6
554.307	737.386	50.77	MPN066.GISLLEFYR.+2y5.heavy	71.2	28.6
554.307	624.302	50.77	MPN066.GISLLEFYR.+2y4.heavy	71.2	28.6
554.307	495.259	50.77	MPN066.GISLLEFYR.+2y3.heavy	71.2	28.6
896.926	1163.56	47.74	MPN060.IC[CAM]DQIADSILDEC[CAM]IK.+2y10.light	96.5	41.1
896.926	977.497	47.74	MPN060.IC[CAM]DQIADSILDEC[CAM]IK.+2y8.light	96.5	41.1
896.926	777.381	47.74	MPN060.IC[CAM]DQIADSILDEC[CAM]IK.+2y6.light	96.5	41.1
896.926	517.208	47.74	MPN060.IC[CAM]DQIADSILDEC[CAM]IK.+2b4.light	96.5	41.1
900.934	1171.58	47.74	MPN060.IC[CAM]DQIADSILDEC[CAM]IK.+2y10.heavy	96.5	41.1
900.934	985.511	47.74	MPN060.IC[CAM]DQIADSILDEC[CAM]IK.+2y8.heavy	96.5	41.1
900.934	785.395	47.74	MPN060.IC[CAM]DQIADSILDEC[CAM]IK.+2y6.heavy	96.5	41.1
900.934	517.208	47.74	MPN060.IC[CAM]DQIADSILDEC[CAM]IK.+2b4.heavy	96.5	41.1
771.928	986.527	40.87	MPN562.ATTALVEQLQLNNK.+2y8.light	87.4	36.6
771.928	729.425	40.87	MPN562.ATTALVEQLQLNNK.+2y6.light	87.4	36.6
771.928	616.341	40.87	MPN562.ATTALVEQLQLNNK.+2y5.light	87.4	36.6
771.928	488.283	40.87	MPN562.ATTALVEQLQLNNK.+2y4.light	87.4	36.6
775.935	994.541	40.87	MPN562.ATTALVEQLQLNNK.+2y8.heavy	87.4	36.6
775.935	737.44	40.87	MPN562.ATTALVEQLQLNNK.+2y6.heavy	87.4	36.6
775.935	624.355	40.87	MPN562.ATTALVEQLQLNNK.+2y5.heavy	87.4	36.6
775.935	496.297	40.87	MPN562.ATTALVEQLQLNNK.+2y4.heavy	87.4	36.6
804.904	1005.51	46.11	MPN595.IVDEFLQAQFEGGR.+2y9.light	89.8	37.8
804.904	892.427	46.11	MPN595.IVDEFLQAQFEGGR.+2y8.light	89.8	37.8
804.904	764.369	46.11	MPN595.IVDEFLQAQFEGGR.+2y7.light	89.8	37.8
804.904	693.331	46.11	MPN595.IVDEFLQAQFEGGR.+2y6.light	89.8	37.8
809.909	1015.52	46.11	MPN595.IVDEFLQAQFEGGR.+2y9.heavy	89.8	37.8
809.909	902.435	46.11	MPN595.IVDEFLQAQFEGGR.+2y8.heavy	89.8	37.8
809.909	774.377	46.11	MPN595.IVDEFLQAQFEGGR.+2y7.heavy	89.8	37.8
809.909	703.34	46.11	MPN595.IVDEFLQAQFEGGR.+2y6.heavy	89.8	37.8
737.808	1002.45	32.7	MPN297.DGENGYSAYEVDR.+2y8.light	84.9	35.4
737.808	839.389	32.7	MPN297.DGENGYSAYEVDR.+2y7.light	84.9	35.4
737.808	752.357	32.7	MPN297.DGENGYSAYEVDR.+2y6.light	84.9	35.4
737.808	681.32	32.7	MPN297.DGENGYSAYEVDR.+2y5.light	84.9	35.4
742.812	1012.46	32.7	MPN297.DGENGYSAYEVDR.+2y8.heavy	84.9	35.4
742.812	849.398	32.7	MPN297.DGENGYSAYEVDR.+2y7.heavy	84.9	35.4
742.812	762.366	32.7	MPN297.DGENGYSAYEVDR.+2y6.heavy	84.9	35.4
742.812	691.328	32.7	MPN297.DGENGYSAYEVDR.+2y5.heavy	84.9	35.4
553.826	880.477	43.17	MPN627.LIYLTIEGGK.+2y8.light	71.5	28.8
553.826	717.414	43.17	MPN627.LIYLTIEGGK.+2y7.light	71.5	28.8
553.826	503.282	43.17	MPN627.LIYLTIEGGK.+2y5.light	71.5	28.8
553.826	390.198	43.17	MPN627.LIYLTIEGGK.+2y4.light	71.5	28.8
557.834	888.492	43.17	MPN627.LIYLTIEGGK.+2y8.heavy	71.5	28.8
557.834	725.428	43.17	MPN627.LIYLTIEGGK.+2y7.heavy	71.5	28.8
557.834	511.297	43.17	MPN627.LIYLTIEGGK.+2y5.heavy	71.5	28.8
557.834	398.213	43.17	MPN627.LIYLTIEGGK.+2y4.heavy	71.5	28.8
570.806	778.446	52.78	MPN259.GGTFLEIFTR.+2y6.light	72.7	29.4
570.806	665.362	52.78	MPN259.GGTFLEIFTR.+2y5.light	72.7	29.4
570.806	536.319	52.78	MPN259.GGTFLEIFTR.+2y4.light	72.7	29.4
570.806	423.235	52.78	MPN259.GGTFLEIFTR.+2y3.light	72.7	29.4
575.81	788.454	52.78	MPN259.GGTFLEIFTR.+2y6.heavy	72.7	29.4
575.81	675.37	52.78	MPN259.GGTFLEIFTR.+2y5.heavy	72.7	29.4
575.81	546.327	52.78	MPN259.GGTFLEIFTR.+2y4.heavy	72.7	29.4
575.81	433.243	52.78	MPN259.GGTFLEIFTR.+2y3.heavy	72.7	29.4
967.497	1130.64	50.93	MPN134.NDGSPVFSGTLISVENLGK.+2y11.light	101.6	43.7
967.497	972.572	50.93	MPN134.NDGSPVFSGTLISVENLGK.+2y9.light	101.6	43.7
967.497	859.488	50.93	MPN134.NDGSPVFSGTLISVENLGK.+2y8.light	101.6	43.7
967.497	746.404	50.93	MPN134.NDGSPVFSGTLISVENLGK.+2y7.light	101.6	43.7
971.504	1138.66	50.93	MPN134.NDGSPVFSGTLISVENLGK.+2y11.heavy	101.6	43.7
971.504	980.587	50.93	MPN134.NDGSPVFSGTLISVENLGK.+2y9.heavy	101.6	43.7
971.504	867.503	50.93	MPN134.NDGSPVFSGTLISVENLGK.+2y8.heavy	101.6	43.7
971.504	754.418	50.93	MPN134.NDGSPVFSGTLISVENLGK.+2y7.heavy	101.6	43.7
404.223	811.442	25.78	MPN629.VNSVIIGHSER.+3y7.light	60.6	19.6
404.223	698.358	25.78	MPN629.VNSVIIGHSER.+3y6.light	60.6	19.6
404.223	585.274	25.78	MPN629.VNSVIIGHSER.+3y5.light	60.6	19.6
404.223	406.225	25.78	MPN629.VNSVIIGHSER.+3y7+2.light	60.6	19.6
407.559	821.45	25.78	MPN629.VNSVIIGHSER.+3y7.heavy	60.6	19.6
407.559	708.366	25.78	MPN629.VNSVIIGHSER.+3y6.heavy	60.6	19.6
407.559	595.282	25.78	MPN629.VNSVIIGHSER.+3y5.heavy	60.6	19.6
407.559	411.229	25.78	MPN629.VNSVIIGHSER.+3y7+2.heavy	60.6	19.6
773.884	1019.5	41.96	MPN517.ELDGIIC[CAM]C[CAM]VTPAAK.+2y9.light	87.5	36.7
773.884	906.417	41.96	MPN517.ELDGIIC[CAM]C[CAM]VTPAAK.+2y8.light	87.5	36.7
773.884	487.287	41.96	MPN517.ELDGIIC[CAM]C[CAM]VTPAAK.+2y5.light	87.5	36.7
773.884	386.24	41.96	MPN517.ELDGIIC[CAM]C[CAM]VTPAAK.+2y4.light	87.5	36.7
777.891	1027.52	41.96	MPN517.ELDGIIC[CAM]C[CAM]VTPAAK.+2y9.heavy	87.5	36.7
777.891	914.431	41.96	MPN517.ELDGIIC[CAM]C[CAM]VTPAAK.+2y8.heavy	87.5	36.7
777.891	495.302	41.96	MPN517.ELDGIIC[CAM]C[CAM]VTPAAK.+2y5.heavy	87.5	36.7
777.891	394.254	41.96	MPN517.ELDGIIC[CAM]C[CAM]VTPAAK.+2y4.heavy	87.5	36.7
559.834	906.508	49.33	MPN043.IVYWLSPIK.+2y7.light	71.9	29
559.834	743.445	49.33	MPN043.IVYWLSPIK.+2y6.light	71.9	29
559.834	557.366	49.33	MPN043.IVYWLSPIK.+2y5.light	71.9	29
559.834	444.282	49.33	MPN043.IVYWLSPIK.+2y4.light	71.9	29
563.841	914.523	49.33	MPN043.IVYWLSPIK.+2y7.heavy	71.9	29
563.841	751.459	49.33	MPN043.IVYWLSPIK.+2y6.heavy	71.9	29
563.841	565.38	49.33	MPN043.IVYWLSPIK.+2y5.heavy	71.9	29
563.841	452.296	49.33	MPN043.IVYWLSPIK.+2y4.heavy	71.9	29
420.563	819.436	27.44	MPN302.VNVQAVYHTTK.+3y7.light	61.8	20.5
420.563	748.399	27.44	MPN302.VNVQAVYHTTK.+3y6.light	61.8	20.5
420.563	649.33	27.44	MPN302.VNVQAVYHTTK.+3y5.light	61.8	20.5
420.563	486.267	27.44	MPN302.VNVQAVYHTTK.+3y4.light	61.8	20.5
423.234	827.45	27.44	MPN302.VNVQAVYHTTK.+3y7.heavy	61.8	20.5
423.234	756.413	27.44	MPN302.VNVQAVYHTTK.+3y6.heavy	61.8	20.5
423.234	657.345	27.44	MPN302.VNVQAVYHTTK.+3y5.heavy	61.8	20.5
423.234	494.281	27.44	MPN302.VNVQAVYHTTK.+3y4.heavy	61.8	20.5
635.392	928.608	57.02	MPN688.LNNTLIDILLK.+2y8.light	77.4	31.7
635.392	827.56	57.02	MPN688.LNNTLIDILLK.+2y7.light	77.4	31.7
635.392	714.476	57.02	MPN688.LNNTLIDILLK.+2y6.light	77.4	31.7
635.392	601.392	57.02	MPN688.LNNTLIDILLK.+2y5.light	77.4	31.7
639.4	936.622	57.02	MPN688.LNNTLIDILLK.+2y8.heavy	77.4	31.7
639.4	835.574	57.02	MPN688.LNNTLIDILLK.+2y7.heavy	77.4	31.7
639.4	722.49	57.02	MPN688.LNNTLIDILLK.+2y6.heavy	77.4	31.7
639.4	609.406	57.02	MPN688.LNNTLIDILLK.+2y5.heavy	77.4	31.7
589.332	844.489	41.87	MPN258.YGLILDQTVR.+2y7.light	74.1	30.1
589.332	731.405	41.87	MPN258.YGLILDQTVR.+2y6.light	74.1	30.1
589.332	618.321	41.87	MPN258.YGLILDQTVR.+2y5.light	74.1	30.1
589.332	334.176	41.87	MPN258.YGLILDQTVR.+2b3.light	74.1	30.1
594.337	854.497	41.87	MPN258.YGLILDQTVR.+2y7.heavy	74.1	30.1
594.337	741.413	41.87	MPN258.YGLILDQTVR.+2y6.heavy	74.1	30.1
594.337	628.329	41.87	MPN258.YGLILDQTVR.+2y5.heavy	74.1	30.1
594.337	334.176	41.87	MPN258.YGLILDQTVR.+2b3.heavy	74.1	30.1
654.851	884.462	54.45	MPN207.LPDVIGFFSGTR.+2y8.light	78.9	32.4
654.851	771.378	54.45	MPN207.LPDVIGFFSGTR.+2y7.light	78.9	32.4
654.851	714.357	54.45	MPN207.LPDVIGFFSGTR.+2y6.light	78.9	32.4
654.851	567.289	54.45	MPN207.LPDVIGFFSGTR.+2y5.light	78.9	32.4
659.855	894.471	54.45	MPN207.LPDVIGFFSGTR.+2y8.heavy	78.9	32.4
659.855	781.387	54.45	MPN207.LPDVIGFFSGTR.+2y7.heavy	78.9	32.4
659.855	724.365	54.45	MPN207.LPDVIGFFSGTR.+2y6.heavy	78.9	32.4
659.855	577.297	54.45	MPN207.LPDVIGFFSGTR.+2y5.heavy	78.9	32.4
952.492	1123.6	40.08	MPN260.AVGENPNVIDTQGISVYK.+2y10.light	100.6	43.1
952.492	895.488	40.08	MPN260.AVGENPNVIDTQGISVYK.+2y8.light	100.6	43.1
952.492	666.382	40.08	MPN260.AVGENPNVIDTQGISVYK.+2y6.light	100.6	43.1
952.492	496.277	40.08	MPN260.AVGENPNVIDTQGISVYK.+2y4.light	100.6	43.1
956.499	1131.61	40.08	MPN260.AVGENPNVIDTQGISVYK.+2y10.heavy	100.6	43.1
956.499	903.503	40.08	MPN260.AVGENPNVIDTQGISVYK.+2y8.heavy	100.6	43.1
956.499	674.396	40.08	MPN260.AVGENPNVIDTQGISVYK.+2y6.heavy	100.6	43.1
956.499	504.291	40.08	MPN260.AVGENPNVIDTQGISVYK.+2y4.heavy	100.6	43.1
