# Supplementary material for: Comprehensive quantitative modeling of translation efficiency in a genome‐reduced bacterium
Source: Mol Syst Biol. 2023 Aug 29;19(10):e11301. doi: 10.15252/msb.202211301 (PMC10568206; doi:10.15252/msb.202211301)
Supplement: Supplementary file 5 — Dataset EV4 [file MSB-19-e11301-s011.xlsx]

## Sheet: readme
Dataset EV4. Calibration data between SRM peptides and TOP3 protein abundances.
Three time points of the Mycoplasma pneumoniae growth curve (48, 72 and 96 hours) and two amounts (500ng and 2000ng) plus the heavy peptides (Table S4) were injected per triplicates in order to calculate the endogenous amount of each peptide (single reference point quantitation). The table shows the ratios of light to heavy peptide intensity signals for the labeled peptides, the amount of injecte…

## Sheet: Table S4_48h
																		2ug sample												log 2
	Protein								Linear range (fmols)					Fmols L (SRM)				Fmols L			Top3 Area Unique peptides (Orbitrap)				Linear range					Fmols L (SRM)			Top3 Area Unique peptides (Orbitrap)
Peptide	ID	MPN	19_WT48h_1	20_WT48h_2	21_WT48h_3	Amount AQUA to be injected (fmol)	Linear range (fmols)		min	max		injection		19_WT48h_1	20_WT48h_2	21_WT48h_3		19_WT48h_1	20_WT48h_2	21_WT48h_3	19_WT48h_1	20_WT48h_2	21_WT48h_3		19_WT48h_1	20_WT48h_2	21_WT48h_3	Count yes		19_WT48h_1	20_WT48h_2	21_WT48h_3	19_WT48h_1	20_WT48h_2	21_WT48h_3
ESAFVDGCTGLR	id02694	MPN136	0.6073	1.2616	1.4899	10	1-500		1	500		0.5		6.073	12.616	14.899		24.292	50.464	59.596	8.39633e+07	169050000	1.32273e+08		yes	yes	yes	3		4.60241	5.65718	5.89714	26.3233	27.3329	26.9789
TAYTAGAYHDLAK	id06098	MPN336	0.6848	1.1219	1.2665	10	1-500		1	500		0.5		6.848	11.219	12.665		27.392	44.876	50.66	186900000	2.84633e+08	3.52233e+08		yes	yes	yes	3		4.77568	5.48787	5.66278	27.4777	28.0845	28.392
LGEFSPTR	id03357	MPN169	1.1505	1.8359	2.0539	25	1-312		1	312		0.5		28.7625	45.8975	51.3475		115.05	183.59	205.39	364500000	5.65633e+08	7.88267e+08		yes	yes	yes	3		6.84612	7.52034	7.68222	28.4413	29.0753	29.5541
ELDGIICCVTPAAK	id09691	MPN517	0.2277	0.4376	0.6009	50	5-250		5	250		0.5		11.385	21.88	30.045		45.54	87.52	120.18	3.66933e+08	5.18967e+08	5.98567e+08		yes	yes	yes	3		5.50906	6.45154	6.90905	28.4509	28.9511	29.1569
TGQIIYR	id05906	MPN327	0.7647	1.2355	1.3319	20	1-312		1	312		0.5		15.294	24.71	26.638		61.176	98.84	106.552	2.44459e+08	1131000000	1360000000		yes	yes	yes	3		5.93489	6.62702	6.73541	27.865	30.075	30.341
YDEIIAR	id04222	MPN228	1.1733	2.9126	3.919	10	1-312		1	312		0.5		11.733	29.126	39.19		46.932	116.504	156.76	844300000	1.49733e+09	1782000000		yes	yes	yes	3		5.5525	6.86424	7.29241	29.6532	30.4797	30.7309
HAVNYSSTDDESLK	id04946	MPN273	1.5776	2.5627	2.891	20	10-312		10	312		0.5		31.552	51.254	57.82		126.208	205.016	231.28	887600000	1.50193e+09	1791200000		yes	yes	yes	3		6.97966	7.67959	7.8535	29.7253	30.4842	30.7383
AVGENPNVIDTQGISVYK	id04710	MPN260	0.5789	1.1516	1.2622	25	5-250		5	250		0.5		14.4725	28.79	31.555		57.89	115.16	126.22	512600000	819500000	924250000		yes	yes	yes	3		5.85524	6.8475	6.9798	28.9333	29.6102	29.7837
VNSVIIGHSER	id11538	MPN629	1.0727	1.4727	1.5181	25	1-500		1	500		0.5		26.8175	36.8175	37.9525		107.27	147.27	151.81	7.90233e+08	1.60367e+09	1934000000		yes	yes	yes	3		6.7451	7.20232	7.24612	29.5577	30.5787	30.8489
YAEGYPTR	id10669	MPN576	0.2453	0.5186	0.8885	25	1-312		1	312		0.5		6.1325	12.965	22.2125		24.53	51.86	88.85	990100000	1.64367e+09	1.95067e+09		yes	yes	yes	3		4.61648	5.69655	6.4733	29.883	30.6143	30.8613
FADGSYFDK	id05859	MPN324	1.0712	1.7496	2.1891	20	1-312		1	312		0.5		21.424	34.992	43.782		85.696	139.968	175.128	1516000000	2.24533e+09	2.68633e+09		yes	yes	yes	3		6.42116	7.12895	7.45227	30.4976	31.0643	31.323
VIHNYYSGYK	id05833	MPN322	0.2932	0.4678	0.6646	50	5-312		5	312		0.5		14.66	23.39	33.23		58.64	93.56	132.92	2.11067e+09	3270000000	3.88033e+09		yes	yes	yes	3		5.87381	6.54782	7.05441	30.9751	31.6066	31.8535
VTGYTDNAK	id10071	MPN539	1.029	1.16	0.9705	50	25-250		25	250		0.5		51.45	58	48.525		205.8	232	194.1	1.55707e+09	1.52667e+09	2.72167e+09		yes	yes	yes	3		7.6851	7.85798	7.60066	30.5362	30.5077	31.3418
GDEGGFAPNLK	id11095	MPN606	1.3511	2.1015	2.5866	25	1-312		1	312		0.5		33.7775	52.5375	64.665		135.11	210.15	258.66	2762000000	4.23433e+09	5.61667e+09		yes	yes	yes	3		7.07799	7.71528	8.01491	31.3631	31.9795	32.3871
FYEVNTIIR	id01194	MPN062	0.2919	0.5936	0.5959	100	10-312		10	312		0.5		29.19	59.36	59.59		116.76	237.44	238.36	1.19667e+09	1.78333e+09	1.91033e+09		yes	yes	yes	3		6.8674	7.89142	7.897	30.1564	30.7319	30.8312
VNVQAVYHTTK	id05426	MPN302	0.9243	1.3619	1.7742	50	5-500		5	500		0.5		46.215	68.095	88.71		184.86	272.38	354.84	4.29367e+08	5.91967e+08	7.42767e+08		yes	yes	yes	3		7.53029	8.08948	8.47102	28.6776	29.1409	29.4683
FSGLAEYLSK	id07110	MPN389	0.0638	0.1237	0.2397	250	10-312		10	312		0.5		15.95	30.925	59.925		63.8	123.7	239.7	2.95867e+09	4.53333e+09	5.07867e+09		yes	yes	yes	3		5.99548	6.9507	7.90509	31.4623	32.0779	32.2418
QLFGESEGK	id04560	MPN250	0.5	1.2194	1.7495	50	1-312		1	312		0.5		25	60.97	87.475		100	243.88	349.9	5.02933e+08	6.59567e+08	8.27067e+08		yes	yes	yes	3		6.64386	7.93003	8.4508	28.9058	29.2969	29.6234
ESDTFSNVDVPLAPIK	id09930	MPN530	0.1611	0.3075	0.3543	200	25-250		25	250		0.5		32.22	61.5	70.86		128.88	246	283.44	1.57467e+09	2.13633e+09	2.59267e+09		yes	yes	yes	3		7.00988	7.94251	8.1469	30.5524	30.9925	31.2718
TQVTAVEGK	id10086	MPN541	1.157	1.7726	1.8935	20	1-100		1	100		0.5		23.14	35.452	37.87		92.56	141.808	151.48	1171000000	1720000000	1804000000		yes	yes	yes	3		6.53232	7.1478	7.24298	30.1251	30.6798	30.7486
SEVPAGFNTAIK	id07899	MPN428	0.6284	1.0067	1.1636	100	1-312		1	312		0.5		62.84	100.67	116.36		251.36	402.68	465.44	2.29767e+09	3.39233e+09	3924000000		yes	yes	yes	3		7.97361	8.65349	8.86245	31.0975	31.6596	31.8697
SEADGVGFDAETK	id10636	MPN573	0.3455	0.9103	1.4382	100	1-312		1	312		0.5		34.55	91.03	143.82		138.2	364.12	575.28	5.73367e+09	8630000000	1.02223e+10		yes	yes	yes	3		7.11061	8.50827	9.16812	32.4168	33.0067	33.251
YGFHGTSYK	id09999	MPN533	0.4532	0.73	1.112	100	5-250		5	250		0.5		45.32	73	111.2		181.28	292	444.8	2386000000	3.51667e+09	4.21867e+09		yes	yes	yes	3		7.50208	8.18982	8.79701	31.1519	31.7116	31.9741
VAINGFGR	id07935	MPN430	0.1797	0.5118	1.1907	200	1-312		1	312		0.5		35.94	102.36	238.14		143.76	409.44	952.56	8.66233e+09	1.10133e+10	1.41067e+10		yes	yes	yes	3		7.16752	8.67751	9.89567	33.0121	33.3585	33.7157
ATTALVEQLQLNNK	id10423	MPN562	1.1389	3.1661	3.2689	25	5-250		5	250		0.5		28.4725	79.1525	81.7225		113.89	316.61	326.89	1.54267e+08	2.09943e+08	255200000		yes	yes	yes	3		6.8315	8.30656	8.35266	27.2009	27.6454	27.9271
VIGSGTLLDSAR	id12153	MPN674	0.3218	0.5397	0.5729	250	5-312		5	312		0.5		80.45	134.925	143.225		321.8	539.7	572.9	4.02667e+09	5.97433e+09	7533000000		yes	yes	yes	3		8.33002	9.07601	9.16214	31.9069	32.4761	32.8106
IAGLNVER	id08000	MPN434	0.4983	0.8613	1.0231	250	1-312		1	312		0.5		124.575	215.325	255.775		498.3	861.3	1023.1	5.03867e+09	7.53267e+09	9264000000		yes	yes	yes	3		8.96087	9.75037	9.99873	32.2304	32.8105	33.109
VEQLEPVDLFER	id06907	MPN377	0.6819	1.2972	1.5011	100	25-250		25	250		0.5		68.19	129.72	150.11		272.76	518.88	600.44	4239500000	6219000000	7066000000		yes	yes	yes	3		8.09149	9.01926	9.22988	31.9812	32.534	32.7182
GIELIDLR	id07174	MPN392	0.7962	0.8919	0.7902	200	25-250		25	250		0.5		159.24	178.38	158.04		636.96	713.52	632.16	7501000000	9538000000	11243000000		yes	yes	yes	3		9.31506	9.47881	9.30415	32.8044	33.151	33.3883
FTDVGEGLHEGK	id07155	MPN391	1.0061	1.6968	2.0502	100	10-312		10	312		0.5		100.61	169.68	205.02		402.44	678.72	820.08	2.81833e+09	4.35767e+09	5245000000		yes	yes	yes	3		8.65263	9.40667	9.67962	31.3922	32.0209	32.2883
LVSPSGVEGNIK	id01022	MPN053	1.8252	2.9235	3.5503	50	5-312		5	312		0.5		91.26	146.175	177.515		365.04	584.7	710.06	2.19875e+09	3064740000	3588500000		yes	yes	yes	3		8.51191	9.19155	9.4718	31.034	31.5131	31.7407
VNFLESDNDSENK	id05714	MPN316	0.5597	0.9583	0.9823	5	1-312		1	312		2		2.7985	4.7915	4.9115		2.7985	4.7915	4.9115	3.33467e+07	5.83633e+07	5.89133e+07		yes	yes	yes	3		1.48465	2.26048	2.29616	24.991	25.7986	25.8121
IGVLGLTNAGK	id10552	MPN568	0.4588	0.84	1.8354	10	1-500		1	500		2		4.588	8.4	18.354		4.588	8.4	18.354	6.43533e+07	1.04977e+08	1.60367e+08		yes	yes	yes	3		2.19787	3.07039	4.19802	25.9395	26.6455	27.2568
GFSHNEDIYR	id02678	MPN135	3.0934	3.8079	3.4814	10	5-500		5	500		2		30.934	38.079	34.814		30.934	38.079	34.814	88950000	118700000	114600000		yes	yes	yes	3		4.95112	5.25092	5.1216	26.4065	26.8227	26.772
VAVNYASATISK	id01451	MPN079	2.1688	3.4327	4.6401	5	1-500		1	500		2		10.844	17.1635	23.2005		10.844	17.1635	23.2005	105960000	162667000	182850000		yes	yes	yes	3		3.43883	4.10127	4.53608	26.6589	27.2773	27.4461
GPAVQAIR	id10341	MPN557	2.319	3.5148	4.5788	5	1-500		1	500		2		11.595	17.574	22.894		11.595	17.574	22.894	1.92067e+08	2.45667e+08	3.29533e+08		yes	yes	yes	3		3.53543	4.13537	4.5169	27.517	27.8721	28.2958
DGENGYSAYEVDR	id05369	MPN297	0.2143	0.5453	1.0839	25	1-500		1	500		2		5.3575	13.6325	27.0975		5.3575	13.6325	27.0975	2.44893e+08	3.26913e+08	3.86833e+08		yes	yes	yes	3		2.42156	3.76898	4.76009	27.8676	28.2843	28.5271
IFEDASGIGR	id07858	MPN426	6.1283	9.0386	9.7231	5	1-500		1	500		2		30.6415	45.193	48.6155		30.6415	45.193	48.6155	2.58067e+08	468700000	5.33033e+08		yes	yes	yes	3		4.93742	5.49803	5.60334	27.9432	28.8041	28.9897
IVYWLSPIK	id00796	MPN043	0.2368	0.2739	0.5527	20	1-500		1	500		2		4.736	5.478	11.054		4.736	5.478	11.054	131925000	276235000	2.82473e+08		yes	yes	yes	3		2.24367	2.45365	3.4665	26.9751	28.0413	28.0735
YGLILDQTVR	id04660	MPN258	1.215	2.7694	3.0933	25	5-500		5	500		2		30.375	69.235	77.3325		30.375	69.235	77.3325	3.14267e+08	4.54267e+08	5.94133e+08		yes	yes	yes	3		4.92481	6.11343	6.273	28.2274	28.759	29.1462
LIYLTIEGGK	id11500	MPN627	1.2313	1.8577	1.6126	25	10-250		10	250		2		30.7825	46.4425	40.315		30.7825	46.4425	40.315	789900000	1.07267e+09	1281000000		yes	yes	yes	3		4.94404	5.53737	5.33324	29.5571	29.9986	30.2546
LAVITLPK	id03336	MPN167	1.005	1.3376	1.8809	50	10-250		10	250		2		50.25	66.88	94.045		50.25	66.88	94.045	5.24333e+08	750900000	9.27067e+08		yes	yes	yes	3		5.65105	6.0635	6.55528	28.9659	29.484	29.7881
LGDDNLHTNPHSR	id01539	MPN082	0.438	0.5718	0.621	200	5-250		5	250		2		87.6	114.36	124.2		87.6	114.36	124.2	963600000	1.22343e+09	1.51497e+09		yes	yes	yes	3		6.45286	6.83744	6.95652	29.8439	30.1883	30.4966
ICDQIADSILDECIK	id01157	MPN060	1.1454	2.164	2.9032	10	1-50		1	50		2		11.454	21.64	29.032		11.454	21.64	29.032	2.19433e+08	240700000	2.33867e+08		yes	yes	yes	3		3.51778	4.43563	4.85957	27.7092	27.8427	27.8011
VVCVVEK	id05896	MPN325	1.964	3.5741	5.1463	20	1-312		1	312		2		39.28	71.482	102.926		39.28	71.482	102.926	4.84067e+08	7.70067e+08	5.41433e+08		yes	yes	yes	3		5.29572	6.15951	6.68546	28.8506	29.5204	29.0122
IQNFTGTVLR	id11925	MPN658	0.2596	0.5902	1.902	25	5-312		5	312		2		6.49	14.755	47.55		6.49	14.755	47.55	624200000	1025100000	1067500000		yes	yes	yes	3		2.69822	3.88313	5.57137	29.2174	29.9331	29.9916
VDTLTTAVGSVYK	id02838	MPN142	1.3433	1.9899	3.6431	25	25-312		25	312		2		33.5825	49.7475	91.0775		33.5825	49.7475	91.0775	7.25533e+08	1219000000	1513000000		yes	yes	yes	3		5.06964	5.63655	6.50902	29.4345	30.1831	30.4948
GSGLLIGPR	id04837	MPN267	0.7634	1.8048	4.925	25	1-312		1	312		2		19.085	45.12	123.125		19.085	45.12	123.125	1.01453e+09	1583700000	2155000000		yes	yes	yes	3		4.25437	5.4957	6.94398	29.9182	30.5607	31.005
AEVTDVYFAVDR	id05444	MPN303	0.1175	0.4848	0.9124	50	1-250		1	250		2		5.875	24.24	45.62		5.875	24.24	45.62	1.20133e+09	1353000000	2.29567e+09		yes	yes	yes	3		2.55459	4.59932	5.51159	30.162	30.3335	31.0963
LDDFDFETLTPDK	id08329	MPN447	1.1509	2.0083	2.5834	50	50-312		50	312		2		57.545	100.415	129.17		57.545	100.415	129.17	1.04183e+09	1568000000	1.93567e+09		yes	yes	yes	3		5.84662	6.64983	7.01313	29.9565	30.5463	30.8502
SPSSFYPLR	id08410	MPN452	0.5015	1.5677	3.8718	25	1-312		1	312		2		12.5375	39.1925	96.795		12.5375	39.1925	96.795	1.81933e+09	2.85233e+09	3.76867e+09		yes	yes	yes	3		3.64818	5.29251	6.59686	30.7608	31.4095	31.8114
ILVSIGR	id07133	MPN390	0.3134	0.7972	1.2697	50	5-312		5	312		2		15.67	39.86	63.485		15.67	39.86	63.485	3.19767e+09	4.58233e+09	6.15367e+09		yes	yes	yes	3		3.96993	5.31687	5.98834	31.5744	32.0934	32.5188
YAFGIGDTIYFK	id10642	MPN574	0.1339	0.3559	0.8048	250	25-312		25	312		2		33.475	88.975	201.2		33.475	88.975	201.2	3113000000	4.64667e+09	5.74033e+09		yes	yes	yes	3		5.06501	6.47533	7.65249	31.5357	32.1135	32.4185
AACFLAEFR	id10620	MPN572	0.0779	0.3066	1.1883	250	5-312		5	312		2		19.475	76.65	297.075		19.475	76.65	297.075	4.00167e+09	6581000000	8.69133e+09		yes	yes	yes	3		4.28355	6.26021	8.21468	31.898	32.6157	33.0169
NFIDHVFVANK	id08864	MPN479	0.3863	0.5839	0.7472	50	25-312		25	312		0.5		19.315	29.195	37.36		77.26	116.78	149.44	9.53833e+08	1469900000	1.73087e+09		no	yes	yes	2		6.27165	6.86765	7.22342	29.8292	30.4531	30.6888
LASDNTHLVDQNLFNK	id03329	MPN166	0.2315	0.41	0.457	100	25-312		25	312		0.5		23.15	41	45.7		92.6	164	182.8	8.75733e+08	1.19273e+09	1.03813e+09		no	yes	yes	2		6.53294	7.35755	7.51412	29.7059	30.1516	29.9513
TLGSLFELK	id11672	MPN638	0.121	0.2605	0.2975	200	25-250		25	250		0.5		24.2	52.1	59.5		96.8	208.4	238	1376900000	2.16667e+09	2583000000		no	yes	yes	2		6.59694	7.70321	7.89482	30.3588	31.0128	31.2664
GLNYELIEAIAK	id00443	MPN025	0.092	0.2279	0.2242	250	25-312		25	312		0.5		23	56.975	56.05		92	227.9	224.2	2.74233e+09	4.34233e+09	5361000000		no	yes	yes	2		6.52356	7.83226	7.80864	31.3528	32.0158	32.3199
NDGSPVFSGTLISVENLGK	id02653	MPN134	0.2113	0.6043	0.6914	100	50-250		50	250		0.5		21.13	60.43	69.14		84.52	241.72	276.56	8.80133e+08	1079900000	1.61933e+09		no	yes	yes	2		6.40122	7.91719	8.11145	29.7131	30.0083	30.5928
IVDEFLQAQFEGGR	id10936	MPN595	0.4394	1.5017	1.6593	50	25-250		25	250		2		21.97	75.085	82.965		21.97	75.085	82.965	7.64767e+07	3.17353e+08	3.56463e+08		no	yes	yes	2		4.45746	6.23045	6.37443	26.1885	28.2415	28.4092
VPTTLYQVYDNEGK	id07190	MPN393	2.5629	4.1991	5.2011	100	5-312		5	312		0.5		256.29	419.91	520.11		1025.16	1679.64	2080.44	1.31793e+10	1.89633e+10	24370000000		yes	no	no	1		10.0016	10.7139	11.0227	33.6176	34.1425	34.5044
GITINSAHVEYSSDK	id12024	MPN665	2.4143	4.7721	4.9757	100	10-312		10	312		0.5		241.43	477.21	497.57		965.72	1908.84	1990.28	8026000000	1.18543e+10	1.38927e+10		yes	no	no	1		9.91546	10.8985	10.9588	32.902	33.4647	33.6936
LGIVYGDGITYER	id00859	MPN047	0.0291	0.0884	0.4963	5	1-500		1	500		2		0.1455	0.442	2.4815		0.1455	0.442	2.4815	3.51967e+07	4.36567e+07	6.29333e+07		no	no	yes	1		-2.78091	-1.17788	1.31121	25.0689	25.3797	25.9073
LVESHTIPFAVR	id04855	MPN268	0.0279	0.0648	0.2628	25	5-250		5	250		2		0.6975	1.62	6.57		0.6975	1.62	6.57	76316450	117681850	1.09757e+08		no	no	yes	1		-0.519735	0.695994	2.71589	26.1855	26.8103	26.7097
FYDLFGINSLDELPK	id05415	MPN301	0.0604	0.1523	0.2566	100	25-250		25	250		2		6.04	15.23	25.66		6.04	15.23	25.66	2.20733e+08	3.74367e+08	420100000		no	no	yes	1		2.59455	3.92884	4.68145	27.7177	28.4799	28.6462
VPTALDILER	id05699	MPN315	0.0269	0.0746	0.2539	100	25-250		25	250		2		2.69	7.46	25.39		2.69	7.46	25.39	615600000	9.57233e+08	1.17177e+09		no	no	yes	1		1.42761	2.89918	4.66619	29.1974	29.8343	30.126
VGFIFVDGQIEK	id00993	MPN052	0.0926	0.0983	0.0954	250	25-312		25	312		2		23.15	24.575	23.85		23.15	24.575	23.85	8.57633e+08	1333000000	1757000000		no	no	no	0		4.53294	4.61912	4.57592	29.6758	30.312	30.7105
LNNTLIDILLK	id12426	MPN688	0.0524	0.1391	0.226	50	25-250		25	250		2		2.62	6.955	11.3		2.62	6.955	11.3	7.77733e+08	1.34467e+09	1974000000		no	no	no	0		1.38957	2.79805	3.49825	29.5347	30.3246	30.8785
YLNTLLLNELVSR	id09928	MPN529	0.0242	0.0392	0.1375	50	10-312		10	312		2		1.21	1.96	6.875		1.21	1.96	6.875	343450000	540200000	3.65863e+08		no	no	no	0		0.275007	0.970854	2.78136	28.3555	29.0089	28.4467
AVGSVLCGIVVLK	id01388	MPN076	0.0007	#N/A	0.0083	100	25-250		25	250		2		0.07	#N/A	0.83		0.07	#N/A	0.83	1155500000	1790500000	2.21833e+09		no	#N/A	no	0		-3.8365	#N/A	-0.268817	30.1059	30.7377	31.0468
GISLLEFYR	id01237	MPN066	0.0075	#N/A	0.0294	25	5-250		5	250		2		0.1875	#N/A	0.735		0.1875	#N/A	0.735	3.28867e+08	4.65633e+08	5.44533e+08		no	#N/A	no	0		-2.41504	#N/A	-0.444184	28.2929	28.7946	29.0204
GGTFLEIFTR	id04687	MPN259	0.0092	0.0118	0.039	10	5-250		5	250		2		0.092	0.118	0.39		0.092	0.118	0.39	2.02633e+08	257300000	321300000		no	no	no	0		-3.44222	-3.08314	-1.35845	27.5943	27.9389	28.2593
LPDVIGFFSGTR	id03807	MPN207	#N/A	#N/A	0.0092	200	25-250		25	250		2		#N/A	#N/A	1.84		#N/A	#N/A	1.84	2.33167e+09	3.54267e+09	4.76733e+09		#N/A	#N/A	no	0		#N/A	#N/A	0.879706	31.1187	31.7222	32.1505
IVLLSHLSR	id07923	MPN429	0.0347	0.0174	0.0446	50	25-312		25	312		2		1.735	0.87	2.23		1.735	0.87	2.23	2.33267e+09	3.54633e+09	4355000000		no	no	no	0		0.794936	-0.200913	1.15704	31.1193	31.7237	32.02
SFLPTFSNIGVGLK	id02773	MPN141	0.0109	0.0367	0.158	250	50-312		50	312		2		2.725	9.175	39.5		2.725	9.175	39.5	1.48667e+09	2.34767e+09	2.84433e+09		no	no	no	0		1.44626	3.19771	5.30378	30.4694	31.1286	31.4054
LIISVLPVDFK	id05392	MPN300	#N/A	#N/A	#N/A	30	25-250		25	250		2		#N/A	#N/A	#N/A		#N/A	#N/A	#N/A	923000000	167800000	2.22233e+08		#N/A	#N/A	#N/A	0		#N/A	#N/A	#N/A	29.7818	27.3222	27.7275
QEQLAEQLQR	id08418	MPN453	#N/A	#N/A	#N/A	50	10-312		10	312		2		#N/A	#N/A	#N/A		#N/A	#N/A	#N/A	27200000	39810000	99200000		#N/A	#N/A	#N/A	0		#N/A	#N/A	#N/A	24.6971	25.2466	26.5638

## Sheet: Table S4_72h
																		2ug sample												log 2
	Protein								Linear range (fmols)					Fmols L (SRM)				Fmols L			Top3 Area Unique peptides (Orbitrap)				Linear range					Fmols L (SRM)			Top3 Area Unique peptides (Orbitrap)
Peptide	ID	MPN	28_WT72h_1	29_WT72h_2	30_WT72h_3	Amount AQUA to be injected (fmol)	Linear range (fmols)		min	max		injection		28_WT72h_1	29_WT72h_2	30_WT72h_3		28_WT72h_1	29_WT72h_2	30_WT72h_3	28_WT72h_1	29_WT72h_2	30_WT72h_3		28_WT72h_1	29_WT72h_2	30_WT72h_3	Count yes		28_WT72h_1	29_WT72h_2	30_WT72h_3	28_WT72h_1	29_WT72h_2	30_WT72h_3
ESAFVDGCTGLR	id02694	MPN136	0.961	1.2138	1.1968	10	1-500		1	500		0.5		9.61	12.138	11.968		38.44	48.552	47.872	85190000	125510000	1.02283e+08		yes	yes	yes	3		5.26454	5.60146	5.58111	26.3442	26.9032	26.608
TAYTAGAYHDLAK	id06098	MPN336	0.9718	1.1765	1.1864	10	1-500		1	500		0.5		9.718	11.765	11.864		38.872	47.06	47.456	2.57267e+08	3.05133e+08	3.43367e+08		yes	yes	yes	3		5.28066	5.55643	5.56852	27.9387	28.1849	28.3552
LGEFSPTR	id03357	MPN169	1.2424	1.4158	1.4159	25	1-312		1	312		0.5		31.06	35.395	35.3975		124.24	141.58	141.59	5.63267e+08	558200000	5.11433e+08		yes	yes	yes	3		6.95699	7.14547	7.14558	29.0692	29.0562	28.93
ELDGIICCVTPAAK	id09691	MPN517	0.7361	0.6362	0.6959	50	5-250		5	250		0.5		36.805	31.81	34.795		147.22	127.24	139.18	6.88867e+08	8.68433e+08	8.97233e+08		yes	yes	yes	3		7.20183	6.99141	7.12081	29.3596	29.6938	29.7409
TGQIIYR	id05906	MPN327	0.8981	1.0272	1.0349	20	1-312		1	312		0.5		17.962	20.544	20.698		71.848	82.176	82.792	868300000	1156000000	1196000000		yes	yes	yes	3		6.16688	6.36065	6.37142	29.6936	30.1065	30.1556
YDEIIAR	id04222	MPN228	2.684	3.1205	2.6334	10	1-312		1	312		0.5		26.84	31.205	26.334		107.36	124.82	105.336	983800000	1.28977e+09	1.32967e+09		yes	yes	yes	3		6.74631	6.96371	6.71885	29.8738	30.2645	30.3084
HAVNYSSTDDESLK	id04946	MPN273	2.3873	2.6977	2.793	20	10-312		10	312		0.5		47.746	53.954	55.86		190.984	215.816	223.44	1.00877e+09	1.52297e+09	1633300000		yes	yes	yes	3		7.57731	7.75366	7.80374	29.9099	30.5042	30.6051
VNSVIIGHSER	id11538	MPN629	1.6321	1.8891	1.8255	25	1-500		1	500		0.5		40.8025	47.2275	45.6375		163.21	188.91	182.55	1324800000	1598000000	1.75033e+09		yes	yes	yes	3		7.35059	7.56156	7.51215	30.3031	30.5736	30.705
YAEGYPTR	id10669	MPN576	0.6013	0.7035	0.5948	25	1-312		1	312		0.5		15.0325	17.5875	14.87		60.13	70.35	59.48	1572000000	1.84633e+09	1.81433e+09		yes	yes	yes	3		5.91001	6.13648	5.89433	30.55	30.782	30.7568
FADGSYFDK	id05859	MPN324	2.0887	2.2777	2.1328	20	1-312		1	312		0.5		41.774	45.554	42.656		167.096	182.216	170.624	2.12733e+09	2.56867e+09	2.63633e+09		yes	yes	yes	3		7.38453	7.50951	7.41468	30.9864	31.2584	31.2959
VIHNYYSGYK	id05833	MPN322	0.5665	0.6869	0.5765	50	5-312		5	312		0.5		28.325	34.345	28.825		113.3	137.38	115.3	3.11167e+09	4.09633e+09	3.93967e+09		yes	yes	yes	3		6.824	7.10203	6.84925	31.535	31.9317	31.8754
LASDNTHLVDQNLFNK	id03329	MPN166	0.5078	0.406	0.3786	100	25-312		25	312		0.5		50.78	40.6	37.86		203.12	162.4	151.44	7.53767e+08	9.18433e+08	1.21213e+09		yes	yes	yes	3		7.66619	7.34341	7.2426	29.4895	29.7746	30.1749
GDEGGFAPNLK	id11095	MPN606	2.6176	2.9301	3.0398	25	1-312		1	312		0.5		65.44	73.2525	75.995		261.76	293.01	303.98	5.96633e+09	7074000000	7530000000		yes	yes	yes	3		8.0321	8.19481	8.24783	32.4742	32.7199	32.81
VNVQAVYHTTK	id05426	MPN302	2.2918	2.4313	2.4393	50	5-500		5	500		0.5		114.59	121.565	121.965		458.36	486.26	487.86	9.79833e+08	1131000000	1.18967e+09		yes	yes	yes	3		8.84034	8.92558	8.93032	29.868	30.075	30.1479
VNFLESDNDSENK	id05714	MPN316	0.659	0.7325	0.6703	5	1-312		1	312		2		3.295	3.6625	3.3515		3.295	3.6625	3.3515	3.33167e+07	3.79167e+07	23920000		yes	yes	yes	3		1.72028	1.87283	1.74481	24.9897	25.1763	24.5117
IGVLGLTNAGK	id10552	MPN568	1.3727	1.4326	1.1555	10	1-500		1	500		2		13.727	14.326	11.555		13.727	14.326	11.555	9.24967e+07	123210000	122860000		yes	yes	yes	3		3.77894	3.84056	3.53045	26.4629	26.8765	26.8724
GFSHNEDIYR	id02678	MPN135	2.8896	3.2293	3.059	10	5-500		5	500		2		28.896	32.293	30.59		28.896	32.293	30.59	118200000	83800000	137700000		yes	yes	yes	3		4.8528	5.01315	4.93499	26.8167	26.3204	27.037
VAVNYASATISK	id01451	MPN079	3.7569	3.6476	3.7473	5	1-500		1	500		2		18.7845	18.238	18.7365		18.7845	18.238	18.7365	1.41453e+08	1.82497e+08	1.83577e+08		yes	yes	yes	3		4.23147	4.18888	4.22778	27.0758	27.4433	27.4518
GPAVQAIR	id10341	MPN557	3.3249	3.6421	3.3392	5	1-500		1	500		2		16.6245	18.2105	16.696		16.6245	18.2105	16.696	209400000	2.56467e+08	2.74333e+08		yes	yes	yes	3		4.05524	4.1867	4.06143	27.6417	27.9342	28.0314
ICDQIADSILDECIK	id01157	MPN060	1.8071	1.9712	2.0153	10	1-50		1	50		2		18.071	19.712	20.153		18.071	19.712	20.153	2.16233e+08	236600000	275900000		yes	yes	yes	3		4.1756	4.301	4.33292	27.688	27.8179	28.0396
DGENGYSAYEVDR	id05369	MPN297	0.8269	0.985	0.7263	25	1-500		1	500		2		20.6725	24.625	18.1575		20.6725	24.625	18.1575	284000000	3.56133e+08	3.62967e+08		yes	yes	yes	3		4.36964	4.62205	4.18249	28.0813	28.4078	28.4353
IFEDASGIGR	id07858	MPN426	7.1554	7.6458	7.7775	5	1-500		1	500		2		35.777	38.229	38.8875		35.777	38.229	38.8875	314200000	408300000	467800000		yes	yes	yes	3		5.16096	5.2566	5.28123	28.2271	28.6051	28.8013
IVYWLSPIK	id00796	MPN043	0.5529	0.5499	0.3952	20	1-500		1	500		2		11.058	10.998	7.904		11.058	10.998	7.904	3.32203e+08	354820000	394880000		yes	yes	yes	3		3.46702	3.45917	2.98258	28.3075	28.4025	28.5568
VVCVVEK	id05896	MPN325	3.7833	4.1453	3.5177	20	1-312		1	312		2		75.666	82.906	70.354		75.666	82.906	70.354	6.81233e+08	7.50567e+08	8.15333e+08		yes	yes	yes	3		6.24157	6.3734	6.13656	29.3436	29.4834	29.6028
IQNFTGTVLR	id11925	MPN658	1.2816	1.1806	0.9184	25	5-312		5	312		2		32.04	29.515	22.96		32.04	29.515	22.96	752100000	8.04733e+08	9.60767e+08		yes	yes	yes	3		5.0018	4.88338	4.52105	29.4863	29.5839	29.8396
VDTLTTAVGSVYK	id02838	MPN142	2.7148	2.4274	2.1177	25	25-312		25	312		2		67.87	60.685	52.9425		67.87	60.685	52.9425	9.86867e+08	1173800000	1369800000		yes	yes	yes	3		6.0847	5.92327	5.72635	29.8783	30.1285	30.3513
YGLILDQTVR	id04660	MPN258	5.9235	6.5267	5.5497	25	5-500		5	500		2		148.088	163.167	138.743		148.088	163.167	138.743	940300000	1.21933e+09	1.14133e+09		yes	yes	yes	3		7.21031	7.35021	7.11627	29.8085	30.1834	30.0881
LIYLTIEGGK	id11500	MPN627	4.8149	3.8118	3.7744	25	10-250		10	250		2		120.373	95.295	94.36		120.373	95.295	94.36	1.12307e+09	1.30533e+09	1.42667e+09		yes	yes	yes	3		6.91136	6.57433	6.5601	30.0648	30.2818	30.41
LAVITLPK	id03336	MPN167	1.4311	1.402	1.3733	50	10-250		10	250		2		71.555	70.1	68.665		71.555	70.1	68.665	5.78667e+08	648100000	6.33333e+08		yes	yes	yes	3		6.16098	6.13134	6.1015	29.1082	29.2716	29.2384
GSGLLIGPR	id04837	MPN267	4.3702	4.1707	3.3281	25	1-312		1	312		2		109.255	104.267	83.2025		109.255	104.267	83.2025	1635600000	1.92513e+09	2.06143e+09		yes	yes	yes	3		6.77156	6.70415	6.37855	30.6072	30.8423	30.941
AEVTDVYFAVDR	id05444	MPN303	1.3001	1.6149	0.8278	50	1-250		1	250		2		65.005	80.745	41.39		65.005	80.745	41.39	1.96033e+09	2.43933e+09	2715000000		yes	yes	yes	3		6.02248	6.3353	5.37121	30.8685	31.1838	31.3383
IVDEFLQAQFEGGR	id10936	MPN595	1.2873	1.7661	1.258	50	25-250		25	250		2		64.365	88.305	62.9		64.365	88.305	62.9	187730000	330600000	3.70567e+08		yes	yes	yes	3		6.0082	6.46442	5.97499	27.4841	28.3005	28.4652
LDDFDFETLTPDK	id08329	MPN447	2.5651	2.6857	2.7203	50	50-312		50	312		2		128.255	134.285	136.015		128.255	134.285	136.015	1781000000	1869000000	2.16633e+09		yes	yes	yes	3		7.00287	7.06915	7.08762	30.73	30.7996	31.0126
SPSSFYPLR	id08410	MPN452	2.8709	2.7682	2.3194	25	1-312		1	312		2		71.7725	69.205	57.985		71.7725	69.205	57.985	2.55633e+09	2.96267e+09	3283000000		yes	yes	yes	3		6.16536	6.1128	5.85761	31.2514	31.4642	31.6124
ILVSIGR	id07133	MPN390	2.0341	1.8529	1.5269	50	5-312		5	312		2		101.705	92.645	76.345		101.705	92.645	76.345	5.34433e+09	6.22633e+09	6.83033e+09		yes	yes	yes	3		6.66825	6.53364	6.25446	32.3154	32.5357	32.6693
LGDDNLHTNPHSR	id01539	MPN082	0.7982	0.8085	0.8955	200	5-250		5	250		2		159.64	161.7	179.1		159.64	161.7	179.1	1.37403e+09	1.96667e+09	2.18867e+09		yes	yes	yes	3		7.31868	7.33718	7.48462	30.3558	30.8731	31.0274
VGFIFVDGQIEK	id00993	MPN052	0.4109	0.4862	0.3587	250	25-312		25	312		2		102.725	121.55	89.675		102.725	121.55	89.675	2682000000	3138000000	3.29467e+09		yes	yes	yes	3		6.68264	6.92541	6.48663	31.3207	31.5472	31.6175
YAFGIGDTIYFK	id10642	MPN574	0.9646	1.1915	0.6807	250	25-312		25	312		2		241.15	297.875	170.175		241.15	297.875	170.175	5.10467e+09	6473000000	6244000000		yes	yes	yes	3		7.91379	8.21856	7.41088	32.2492	32.5918	32.5398
AVGENPNVIDTQGISVYK	id04710	MPN260	2.6079	2.226	1.9922	25	5-250		5	250		0.5		65.1975	55.65	49.805		260.79	222.6	199.22	1156750000	1445600000	1497500000		yes	yes	yes	3		8.02674	7.79831	7.63822	30.1074	30.429	30.4799
VTGYTDNAK	id10071	MPN539	1.1931	1.2524	1.0273	50	25-250		25	250		0.5		59.655	62.62	51.365		238.62	250.48	205.46	1.37427e+09	2.38233e+09	1613000000		yes	yes	yes	3		7.89857	7.96855	7.68271	30.356	31.1497	30.5871
FSGLAEYLSK	id07110	MPN389	0.3645	0.2494	0.2132	250	10-312		10	312		0.5		91.125	62.35	53.3		364.5	249.4	213.2	4.32067e+09	4789000000	5.77467e+09		yes	yes	yes	3		8.50978	7.96232	7.73606	32.0086	32.1571	32.4271
TQVTAVEGK	id10086	MPN541	1.0947	1.3628	1.385	20	1-100		1	100		0.5		21.894	27.256	27.7		87.576	109.024	110.8	927800000	1210000000	1290000000		yes	yes	yes	3		6.45246	6.7685	6.79181	29.7892	30.1724	30.2647
GLNYELIEAIAK	id00443	MPN025	0.516	0.3242	0.3026	250	25-312		25	312		0.5		129	81.05	75.65		516	324.2	302.6	3.64067e+09	4.28967e+09	5.03033e+09		yes	yes	yes	3		9.01123	8.34074	8.24127	31.7616	31.9982	32.228
NFIDHVFVANK	id08864	MPN479	2.3556	1.9225	1.538	50	25-312		25	312		0.5		117.78	96.125	76.9		471.12	384.5	307.6	1.60077e+09	1965000000	2.18933e+09		yes	yes	yes	3		8.87995	8.58684	8.26491	30.5761	30.8719	31.0278
ATTALVEQLQLNNK	id10423	MPN562	2.5001	2.6826	2.6307	25	5-250		5	250		0.5		62.5025	67.065	65.7675		250.01	268.26	263.07	1.88767e+08	2.41567e+08	2.29833e+08		yes	yes	yes	3		7.96584	8.06749	8.0393	27.492	27.8478	27.776
NDGSPVFSGTLISVENLGK	id02653	MPN134	0.8469	0.6987	0.7781	100	50-250		50	250		0.5		84.69	69.87	77.81		338.76	279.48	311.24	1.02133e+09	1237000000	1411000000		yes	yes	yes	3		8.40412	8.1266	8.28188	29.9278	30.2042	30.3941
QLFGESEGK	id04560	MPN250	1.8175	2.0068	1.9648	50	1-312		1	312		0.5		90.875	100.34	98.24		363.5	401.36	392.96	915500000	1123300000	1011200000		yes	yes	yes	3		8.50581	8.64875	8.61824	29.77	30.0651	29.9134
ESDTFSNVDVPLAPIK	id09930	MPN530	0.6388	0.5041	0.4302	200	25-250		25	250		0.5		127.76	100.82	86.04		511.04	403.28	344.16	2.75733e+09	3.20633e+09	3.35467e+09		yes	yes	yes	3		8.99729	8.65564	8.42694	31.3606	31.5783	31.6435
SEVPAGFNTAIK	id07899	MPN428	1.0386	1.1638	1.1626	100	1-312		1	312		0.5		103.86	116.38	116.26		415.44	465.52	465.04	3176000000	3.33333e+09	4175000000		yes	yes	yes	3		8.6985	8.8627	8.86121	31.5646	31.6343	31.9591
TLGSLFELK	id11672	MPN638	0.6428	0.4451	0.4094	200	25-250		25	250		0.5		128.56	89.02	81.88		514.24	356.08	327.52	2295000000	2.69833e+09	3.18433e+09		yes	yes	yes	3		9.0063	8.47606	8.35544	31.0958	31.3294	31.5683
FYEVNTIIR	id01194	MPN062	1.1781	1.0898	0.9761	100	10-312		10	312		0.5		117.81	108.98	97.61		471.24	435.92	390.44	2.10767e+09	2.46333e+09	2.66933e+09		yes	yes	yes	3		8.88032	8.76792	8.60896	30.973	31.198	31.3138
SEADGVGFDAETK	id10636	MPN573	1.1686	1.4346	1.1509	100	1-312		1	312		0.5		116.86	143.46	115.09		467.44	573.84	460.36	8.12167e+09	9564000000	1.06097e+10		yes	yes	yes	3		8.86864	9.1645	8.84662	32.9191	33.155	33.3047
VIGSGTLLDSAR	id12153	MPN674	0.6745	0.6425	0.6802	250	5-312		5	312		0.5		168.625	160.625	170.05		674.5	642.5	680.2	6571000000	7.91833e+09	8.42833e+09		yes	yes	yes	3		9.39767	9.32755	9.40982	32.6135	32.8825	32.9726
LVSPSGVEGNIK	id01022	MPN053	3.4131	3.7374	3.7686	50	5-312		5	312		0.5		170.655	186.87	188.43		682.62	747.48	753.72	3.22569e+09	3688250000	4111720000		yes	yes	yes	3		9.41494	9.54589	9.55788	31.587	31.7803	31.9371
YGFHGTSYK	id09999	MPN533	1.5817	1.583	1.4615	100	5-250		5	250		0.5		158.17	158.3	146.15		632.68	633.2	584.6	4.65333e+09	5.28567e+09	6041000000		yes	yes	yes	3		9.30533	9.30652	9.19131	32.1156	32.2994	32.4921
FTDVGEGLHEGK	id07155	MPN391	2.0357	2.1486	2.276	100	10-312		10	312		0.5		203.57	214.86	227.6		814.28	859.44	910.4	6.12533e+09	7.52567e+09	7.43867e+09		yes	yes	yes	3		9.66938	9.74725	9.83036	32.5121	32.8092	32.7924
IAGLNVER	id08000	MPN434	1.0788	1.1492	1.2095	250	1-312		1	312		0.5		269.7	287.3	302.375		1078.8	1149.2	1209.5	10103000000	1.18523e+10	1.26033e+10		yes	yes	yes	3		10.0752	10.1664	10.2402	33.2341	33.4645	33.5531
VAINGFGR	id07935	MPN430	1.2309	1.2339	1.0324	200	1-312		1	312		0.5		246.18	246.78	206.48		984.72	987.12	825.92	1.25367e+10	1.65633e+10	1.73667e+10		yes	yes	yes	3		9.94357	9.94708	9.68986	33.5454	33.9473	34.0156
LGIVYGDGITYER	id00859	MPN047	0.2333	0.2524	0.1344	5	1-500		1	500		2		1.1665	1.262	0.672		1.1665	1.262	0.672	27420000	42810000	4.25433e+07		yes	yes	no	2		0.222186	0.335712	-0.573467	24.7087	25.3514	25.3424
AACFLAEFR	id10620	MPN572	1.1761	1.4064	0.9143	250	5-312		5	312		2		294.025	351.6	228.575		294.025	351.6	228.575	6.03367e+09	7.42633e+09	7.44467e+09		yes	no	yes	2		8.1998	8.45779	7.83652	32.4904	32.79	32.7936
VEQLEPVDLFER	id06907	MPN377	2.9077	1.9664	2.0012	100	25-250		25	250		0.5		290.77	196.64	200.12		1163.08	786.56	800.48	5.76233e+09	7.04533e+09	8024000000		no	yes	yes	2		10.1837	9.61941	9.64472	32.424	32.714	32.9017
GIELIDLR	id07174	MPN392	1.4679	1.2145	1.0418	200	25-250		25	250		0.5		293.58	242.9	208.36		1174.32	971.6	833.44	12230000000	1.39567e+10	1.54667e+10		no	yes	yes	2		10.1976	9.92422	9.70293	33.5097	33.7002	33.8484
LVESHTIPFAVR	id04855	MPN268	0.2151	0.1887	0.1513	25	5-250		5	250		2		5.3775	4.7175	3.7825		5.3775	4.7175	3.7825	155025000	154590000	168890000		yes	no	no	1		2.42694	2.23802	1.91934	27.2079	27.2039	27.3315
LNNTLIDILLK	id12426	MPN688	0.5379	0.4888	0.3982	50	25-250		25	250		2		26.895	24.44	19.91		26.895	24.44	19.91	1658000000	1941000000	2089000000		yes	no	no	1		4.74927	4.61117	4.31542	30.6268	30.8542	30.9602
VPTTLYQVYDNEGK	id07190	MPN393	5.3421	5.5312	5.7527	100	5-312		5	312		0.5		534.21	553.12	575.27		2136.84	2212.48	2301.08	1.90633e+10	2.35167e+10	2.63933e+10		no	no	no	0		11.0613	11.1114	11.1681	34.1501	34.453	34.6195
GITINSAHVEYSSDK	id12024	MPN665	6.7023	7.5504	7.099	100	10-312		10	312		0.5		670.23	755.04	709.9		2680.92	3020.16	2839.6	1.05093e+10	1.29617e+10	1.42567e+10		no	no	no	0		11.3885	11.5604	11.4715	33.291	33.5935	33.7309
FYDLFGINSLDELPK	id05415	MPN301	0.1942	0.2167	0.1739	100	25-250		25	250		2		19.42	21.67	17.39		19.42	21.67	17.39	2.72367e+08	3.23167e+08	3.41833e+08		no	no	no	0		4.27947	4.43763	4.12019	28.021	28.2677	28.3487
YLNTLLLNELVSR	id09928	MPN529	0.1975	0.1501	0.1005	50	10-312		10	312		2		9.875	7.505	5.025		9.875	7.505	5.025	571150000	622500000	676800000		no	no	no	0		3.30378	2.90785	2.32912	29.0893	29.2135	29.3342
AVGSVLCGIVVLK	id01388	MPN076	0.0065	0.006	0.0024	100	25-250		25	250		2		0.65	0.6	0.24		0.65	0.6	0.24	1693400000	2157000000	2357000000		no	no	no	0		-0.621488	-0.736966	-2.05889	30.6573	31.0064	31.1343
GISLLEFYR	id01237	MPN066	0.0477	0.039	0.0213	25	5-250		5	250		2		1.1925	0.975	0.5325		1.1925	0.975	0.5325	5.42967e+08	6.31533e+08	6.94533e+08		no	no	no	0		0.253989	-0.0365259	-0.909147	29.0163	29.2343	29.3715
GGTFLEIFTR	id04687	MPN259	0.1171	0.0872	0.037	10	5-250		5	250		2		1.171	0.872	0.37		1.171	0.872	0.37	4.37367e+08	5.25567e+08	5.75233e+08		no	no	no	0		0.227741	-0.1976	-1.4344	28.7043	28.9693	29.0996
LPDVIGFFSGTR	id03807	MPN207	0.0105	0.0073	0.0038	200	25-250		25	250		2		2.1	1.46	0.76		2.1	1.46	0.76	5.15467e+09	6.14767e+09	6.41833e+09		no	no	no	0		1.07039	0.545968	-0.395929	32.2632	32.5174	32.5796
IVLLSHLSR	id07923	MPN429	0.1269	0.1298	0.0659	50	25-312		25	312		2		6.345	6.49	3.295		6.345	6.49	3.295	2798000000	3.58767e+09	4.12667e+09		no	no	no	0		2.66562	2.69822	1.72028	31.3817	31.7404	31.9423
VPTALDILER	id05699	MPN315	0.2333	0.2238	0.1662	100	25-250		25	250		2		23.33	22.38	16.62		23.33	22.38	16.62	1.17273e+09	1.32977e+09	1.57373e+09		no	no	no	0		4.54411	4.48414	4.05485	30.1272	30.3085	30.5515
SFLPTFSNIGVGLK	id02773	MPN141	0.0886	0.0817	0.0612	250	50-312		50	312		2		22.15	20.425	15.3		22.15	20.425	15.3	1.84133e+09	2.34033e+09	2.47933e+09		no	no	no	0		4.46923	4.35226	3.93546	30.7781	31.1241	31.2073
LIISVLPVDFK	id05392	MPN300	#VALUE!	#VALUE!	#VALUE!	30	25-250		25	250		2		#VALUE!	#VALUE!	#VALUE!		#VALUE!	#VALUE!	#VALUE!	1.09827e+08	1.42267e+08	162200000		#VALUE!	#VALUE!	#VALUE!	0		#VALUE!	#VALUE!	#VALUE!	26.7107	27.084	27.2732
QEQLAEQLQR	id08418	MPN453	#VALUE!	#VALUE!	#VALUE!	50	10-312		10	312		2		#VALUE!	#VALUE!	#VALUE!		#VALUE!	#VALUE!	#VALUE!	NA	68440000	35040000		#VALUE!	#VALUE!	#VALUE!	0		#VALUE!	#VALUE!	#VALUE!	#VALUE!	26.0283	25.0625

## Sheet: Table S4_96h
																		2ug sample												log 2
	Protein								Linear range (fmols)					Fmols L (SRM)				Fmols L			Top3 Area Unique peptides (Orbitrap)				Linear range					Fmols L (SRM)			Top3 Area Unique peptides (Orbitrap)
Peptide	ID	MPN	28_WT72h_1	29_WT72h_2	30_WT72h_3	Amount AQUA to be injected (fmol)	Linear range (fmols)		min	max		injection		37_WT96h_1	38_WT96h_2	39_WT96h_3		37_WT96h_1	38_WT96h_2	39_WT96h_3	37_WT96h_1	38_WT96h_2	39_WT96h_3		37_WT96h_1	38_WT96h_2	39_WT96h_3	Count yes		37_WT96h_1	38_WT96h_2	39_WT96h_3	37_WT96h_1	38_WT96h_2	39_WT96h_3
ESAFVDGCTGLR	id02694	MPN136	2.0126	1.431	0.1792	10	1-500		1	500		0.5		20.126	14.31	1.792		80.504	57.24	7.168	85190000	125510000	1.02283e+08		yes	yes	yes	3		6.33099	5.83895	2.84157	26.3442	26.9032	26.608
TAYTAGAYHDLAK	id06098	MPN336	1.726	1.0658	0.2045	10	1-500		1	500		0.5		17.26	10.658	2.045		69.04	42.632	8.18	2.57267e+08	3.05133e+08	3.43367e+08		yes	yes	yes	3		6.10936	5.41386	3.0321	27.9387	28.1849	28.3552
LGEFSPTR	id03357	MPN169	1.7027	0.9779	0.1846	25	1-312		1	312		0.5		42.5675	24.4475	4.615		170.27	97.79	18.46	5.63267e+08	558200000	5.11433e+08		yes	yes	yes	3		7.41168	6.61162	4.20633	29.0692	29.0562	28.93
TGQIIYR	id05906	MPN327	1.2979	0.7855	0.1811	20	1-312		1	312		0.5		25.958	15.71	3.622		103.832	62.84	14.488	868300000	1156000000	1196000000		yes	yes	yes	3		6.69811	5.97361	3.85679	29.6936	30.1065	30.1556
YDEIIAR	id04222	MPN228	4.2337	2.2724	0.45	10	1-312		1	312		0.5		42.337	22.724	4.5		169.348	90.896	18	983800000	1.28977e+09	1.32967e+09		yes	yes	yes	3		7.40385	6.50614	4.16993	29.8738	30.2645	30.3084
VNSVIIGHSER	id11538	MPN629	2.6523	1.6725	0.3187	25	1-500		1	500		0.5		66.3075	41.8125	7.9675		265.23	167.25	31.87	1324800000	1598000000	1.75033e+09		yes	yes	yes	3		8.0511	7.38586	4.99413	30.3031	30.5736	30.705
YAEGYPTR	id10669	MPN576	0.9818	0.587	0.2102	25	1-312		1	312		0.5		24.545	14.675	5.255		98.18	58.7	21.02	1572000000	1.84633e+09	1.81433e+09		yes	yes	yes	3		6.61736	5.87529	4.39369	30.55	30.782	30.7568
FADGSYFDK	id05859	MPN324	4.2748	2.2366	0.3524	20	1-312		1	312		0.5		85.496	44.732	7.048		341.984	178.928	28.192	2.12733e+09	2.56867e+09	2.63633e+09		yes	yes	yes	3		8.41779	7.48324	4.81721	30.9864	31.2584	31.2959
VIHNYYSGYK	id05833	MPN322	0.9648	0.7319	0.3328	50	5-312		5	312		0.5		48.24	36.595	16.64		192.96	146.38	66.56	3.11167e+09	4.09633e+09	3.93967e+09		yes	yes	yes	3		7.59216	7.19357	6.05658	31.535	31.9317	31.8754
GDEGGFAPNLK	id11095	MPN606	5.0556	3.036	0.4716	25	1-312		1	312		0.5		126.39	75.9	11.79		505.56	303.6	47.16	5.96633e+09	7074000000	7530000000		yes	yes	yes	3		8.98174	8.24603	5.55949	32.4742	32.7199	32.81
VNVQAVYHTTK	id05426	MPN302	3.8417	2.5806	0.5561	50	5-500		5	500		0.5		192.085	129.03	27.805		768.34	516.12	111.22	9.79833e+08	1131000000	1.18967e+09		yes	yes	yes	3		9.5856	9.01156	6.79727	29.868	30.075	30.1479
IGVLGLTNAGK	id10552	MPN568	1.6731	1.1493	0.5084	10	1-500		1	500		2		16.731	11.493	5.084		16.731	11.493	5.084	9.24967e+07	123210000	122860000		yes	yes	yes	3		4.06445	3.52268	2.34596	26.4629	26.8765	26.8724
GFSHNEDIYR	id02678	MPN135	4.9584	2.8332	0.8493	10	5-500		5	500		2		49.584	28.332	8.493		49.584	28.332	8.493	118200000	83800000	137700000		yes	yes	yes	3		5.6318	4.82436	3.08627	26.8167	26.3204	27.037
VAVNYASATISK	id01451	MPN079	5.7163	3.7543	0.8986	5	1-500		1	500		2		28.5815	18.7715	4.493		28.5815	18.7715	4.493	1.41453e+08	1.82497e+08	1.83577e+08		yes	yes	yes	3		4.83701	4.23047	2.16768	27.0758	27.4433	27.4518
GPAVQAIR	id10341	MPN557	4.4117	2.7907	0.763	5	1-500		1	500		2		22.0585	13.9535	3.815		22.0585	13.9535	3.815	209400000	2.56467e+08	2.74333e+08		yes	yes	yes	3		4.46326	3.80256	1.93168	27.6417	27.9342	28.0314
ICDQIADSILDECIK	id01157	MPN060	3.3381	1.7746	0.3382	10	1-50		1	50		2		33.381	17.746	3.382		33.381	17.746	3.382	2.16233e+08	236600000	275900000		yes	yes	yes	3		5.06096	4.14942	1.75788	27.688	27.8179	28.0396
DGENGYSAYEVDR	id05369	MPN297	1.2802	0.6839	0.4879	25	1-500		1	500		2		32.005	17.0975	12.1975		32.005	17.0975	12.1975	284000000	3.56133e+08	3.62967e+08		yes	yes	yes	3		5.00023	4.09571	3.60851	28.0813	28.4078	28.4353
IFEDASGIGR	id07858	MPN426	11.8223	6.7796	1.6546	5	1-500		1	500		2		59.1115	33.898	8.273		59.1115	33.898	8.273	314200000	408300000	467800000		yes	yes	yes	3		5.88537	5.08313	3.04841	28.2271	28.6051	28.8013
IVYWLSPIK	id00796	MPN043	0.9362	0.3564	1.0482	20	1-500		1	500		2		18.724	7.128	20.964		18.724	7.128	20.964	3.32203e+08	354820000	394880000		yes	yes	yes	3		4.22682	2.8335	4.38984	28.3075	28.4025	28.5568
VVCVVEK	id05896	MPN325	5.5664	3.1601	1.0538	20	1-312		1	312		2		111.328	63.202	21.076		111.328	63.202	21.076	6.81233e+08	7.50567e+08	8.15333e+08		yes	yes	yes	3		6.79867	5.9819	4.39753	29.3436	29.4834	29.6028
IQNFTGTVLR	id11925	MPN658	1.4475	0.8897	0.7532	25	5-312		5	312		2		36.1875	22.2425	18.83		36.1875	22.2425	18.83	752100000	8.04733e+08	9.60767e+08		yes	yes	yes	3		5.17742	4.47525	4.23496	29.4863	29.5839	29.8396
YGLILDQTVR	id04660	MPN258	10.7943	4.8568	1.292	25	5-500		5	500		2		269.858	121.42	32.3		269.858	121.42	32.3	940300000	1.21933e+09	1.14133e+09		yes	yes	yes	3		8.07605	6.92386	5.01346	29.8085	30.1834	30.0881
LAVITLPK	id03336	MPN167	1.8646	1.0258	0.5218	50	10-250		10	250		2		93.23	51.29	26.09		93.23	51.29	26.09	5.78667e+08	648100000	6.33333e+08		yes	yes	yes	3		6.54272	5.68061	4.70543	29.1082	29.2716	29.2384
GSGLLIGPR	id04837	MPN267	5.4201	3.4695	1.7273	25	1-312		1	312		2		135.502	86.7375	43.1825		135.502	86.7375	43.1825	1635600000	1.92513e+09	2.06143e+09		yes	yes	yes	3		7.08218	6.43858	5.43237	30.6072	30.8423	30.941
AEVTDVYFAVDR	id05444	MPN303	2.5927	0.718	1.0934	50	1-250		1	250		2		129.635	35.9	54.67		129.635	35.9	54.67	1.96033e+09	2.43933e+09	2715000000		yes	yes	yes	3		7.01831	5.16591	5.77268	30.8685	31.1838	31.3383
SPSSFYPLR	id08410	MPN452	3.9783	2.4832	0.893	25	1-312		1	312		2		99.4575	62.08	22.325		99.4575	62.08	22.325	2.55633e+09	2.96267e+09	3283000000		yes	yes	yes	3		6.63601	5.95606	4.48059	31.2514	31.4642	31.6124
ILVSIGR	id07133	MPN390	3.4275	1.4754	1.4293	50	5-312		5	312		2		171.375	73.77	71.465		171.375	73.77	71.465	5.34433e+09	6.22633e+09	6.83033e+09		yes	yes	yes	3		7.42101	6.20496	6.15916	32.3154	32.5357	32.6693
VGFIFVDGQIEK	id00993	MPN052	1.2325	0.1617	0.2457	250	25-312		25	312		2		308.125	40.425	61.425		308.125	40.425	61.425	2682000000	3138000000	3.29467e+09		yes	yes	yes	3		8.26737	5.33718	5.94075	31.3207	31.5472	31.6175
AVGENPNVIDTQGISVYK	id04710	MPN260	2.9882	1.9289	0.3191	25	5-250		5	250		0.5		74.705	48.2225	7.9775		298.82	192.89	31.91	1156750000	1445600000	1497500000		yes	yes	yes	3		8.22313	7.59163	4.99594	30.1074	30.429	30.4799
FSGLAEYLSK	id07110	MPN389	0.277	0.245	0.0632	250	10-312		10	312		0.5		69.25	61.25	15.8		277	245	63.2	4.32067e+09	4789000000	5.77467e+09		yes	yes	yes	3		8.11374	7.93664	5.98185	32.0086	32.1571	32.4271
TQVTAVEGK	id10086	MPN541	1.4996	0.8901	0.1932	20	1-100		1	100		0.5		29.992	17.802	3.864		119.968	71.208	15.456	927800000	1210000000	1290000000		yes	yes	yes	3		6.90651	6.15397	3.9501	29.7892	30.1724	30.2647
ATTALVEQLQLNNK	id10423	MPN562	3.9457	2.6264	0.2005	25	5-250		5	250		0.5		98.6425	65.66	5.0125		394.57	262.64	20.05	1.88767e+08	2.41567e+08	2.29833e+08		yes	yes	yes	3		8.62414	8.03694	4.32553	27.492	27.8478	27.776
QLFGESEGK	id04560	MPN250	3.9373	2.5461	0.455	50	1-312		1	312		0.5		196.865	127.305	22.75		787.46	509.22	91	915500000	1123300000	1011200000		yes	yes	yes	3		9.62106	8.99215	6.50779	29.77	30.0651	29.9134
SEVPAGFNTAIK	id07899	MPN428	1.8172	1.1318	0.2079	100	1-312		1	312		0.5		181.72	113.18	20.79		726.88	452.72	83.16	3176000000	3.33333e+09	4175000000		yes	yes	yes	3		9.50557	8.82248	6.37782	31.5646	31.6343	31.9591
FYEVNTIIR	id01194	MPN062	1.9818	0.8776	0.1339	100	10-312		10	312		0.5		198.18	87.76	13.39		792.72	351.04	53.56	2.10767e+09	2.46333e+09	2.66933e+09		yes	yes	yes	3		9.63067	8.45549	5.74308	30.973	31.198	31.3138
SEADGVGFDAETK	id10636	MPN573	2.1165	1.3338	0.342	100	1-312		1	312		0.5		211.65	133.38	34.2		846.6	533.52	136.8	8.12167e+09	9564000000	1.06097e+10		yes	yes	yes	3		9.72554	9.0594	7.09592	32.9191	33.155	33.3047
VIGSGTLLDSAR	id12153	MPN674	1.0607	0.8159	0.1985	250	5-312		5	312		0.5		265.175	203.975	49.625		1060.7	815.9	198.5	6571000000	7.91833e+09	8.42833e+09		yes	yes	yes	3		10.0508	9.67225	7.633	32.6135	32.8825	32.9726
LVSPSGVEGNIK	id01022	MPN053	5.2396	3.3262	0.5346	50	5-312		5	312		0.5		261.98	166.31	26.73		1047.92	665.24	106.92	3.22569e+09	3688250000	4111720000		yes	yes	yes	3		10.0333	9.37773	6.74039	31.587	31.7803	31.9371
YGFHGTSYK	id09999	MPN533	2.0033	1.5172	0.4553	100	5-250		5	250		0.5		200.33	151.72	45.53		801.32	606.88	182.12	4.65333e+09	5.28567e+09	6041000000		yes	yes	yes	3		9.64623	9.24527	7.50875	32.1156	32.2994	32.4921
FTDVGEGLHEGK	id07155	MPN391	3.0301	1.9099	0.3251	100	10-312		10	312		0.5		303.01	190.99	32.51		1212.04	763.96	130.04	6.12533e+09	7.52567e+09	7.43867e+09		yes	yes	yes	3		10.2432	9.57735	7.02281	32.5121	32.8092	32.7924
ELDGIICCVTPAAK	id09691	MPN517	1.3442	0.6169	0.055	50	5-250		5	250		0.5		67.21	30.845	2.75		268.84	123.38	11	6.88867e+08	8.68433e+08	8.97233e+08		yes	yes	no	2		8.0706	6.94696	3.45943	29.3596	29.6938	29.7409
HAVNYSSTDDESLK	id04946	MPN273	3.6141	2.2749	0.3662	20	10-312		10	312		0.5		72.282	45.498	7.324		289.128	181.992	29.296	1.00877e+09	1.52297e+09	1633300000		yes	yes	no	2		8.17556	7.50773	4.87263	29.9099	30.5042	30.6051
LASDNTHLVDQNLFNK	id03329	MPN166	0.5091	0.2714	0.0465	100	25-312		25	312		0.5		50.91	27.14	4.65		203.64	108.56	18.6	7.53767e+08	9.18433e+08	1.21213e+09		yes	yes	no	2		7.66988	6.76235	4.21723	29.4895	29.7746	30.1749
VNFLESDNDSENK	id05714	MPN316	0.9629	0.4355	0.1212	5	1-312		1	312		2		4.8145	2.1775	0.606		4.8145	2.1775	0.606	3.33167e+07	3.79167e+07	23920000		yes	yes	no	2		2.26739	1.12267	-0.72261	24.9897	25.1763	24.5117
VDTLTTAVGSVYK	id02838	MPN142	2.4127	1.4915	0.8652	25	25-312		25	312		2		60.3175	37.2875	21.63		60.3175	37.2875	21.63	9.86867e+08	1173800000	1369800000		yes	yes	no	2		5.9145	5.22062	4.43496	29.8783	30.1285	30.3513
LIYLTIEGGK	id11500	MPN627	13.7263	1.2362	1.6011	25	10-250		10	250		2		343.158	30.905	40.0275		343.158	30.905	40.0275	1.12307e+09	1.30533e+09	1.42667e+09		no	yes	yes	2		8.42273	4.94977	5.32292	30.0648	30.2818	30.41
IVDEFLQAQFEGGR	id10936	MPN595	2.3178	0.8058	0.3199	50	25-250		25	250		2		115.89	40.29	15.995		115.89	40.29	15.995	187730000	330600000	3.70567e+08		yes	yes	no	2		6.85661	5.33235	3.99955	27.4841	28.3005	28.4652
LDDFDFETLTPDK	id08329	MPN447	4.0675	2.1186	0.5151	50	50-312		50	312		2		203.375	105.93	25.755		203.375	105.93	25.755	1781000000	1869000000	2.16633e+09		yes	yes	no	2		7.668	6.72697	4.68678	30.73	30.7996	31.0126
LGDDNLHTNPHSR	id01539	MPN082	1.6128	0.8683	0.1689	200	5-250		5	250		2		322.56	173.66	33.78		322.56	173.66	33.78	1.37403e+09	1.96667e+09	2.18867e+09		no	yes	yes	2		8.33342	7.44012	5.0781	30.3558	30.8731	31.0274
YAFGIGDTIYFK	id10642	MPN574	2.2849	0.2882	0.2708	250	25-312		25	312		2		571.225	72.05	67.7		571.225	72.05	67.7	5.10467e+09	6473000000	6244000000		no	yes	yes	2		9.15792	6.17093	6.08108	32.2492	32.5918	32.5398
GLNYELIEAIAK	id00443	MPN025	0.5306	0.2192	0.0301	250	25-312		25	312		0.5		132.65	54.8	7.525		530.6	219.2	30.1	3.64067e+09	4.28967e+09	5.03033e+09		yes	yes	no	2		9.05148	7.7761	4.91169	31.7616	31.9982	32.228
NFIDHVFVANK	id08864	MPN479	3.2078	1.1227	0.4622	50	25-312		25	312		0.5		160.39	56.135	23.11		641.56	224.54	92.44	1.60077e+09	1965000000	2.18933e+09		yes	yes	no	2		9.32544	7.81083	6.53045	30.5761	30.8719	31.0278
NDGSPVFSGTLISVENLGK	id02653	MPN134	1.0182	0.5642	0.1607	100	50-250		50	250		0.5		101.82	56.42	16.07		407.28	225.68	64.28	1.02133e+09	1237000000	1411000000		yes	yes	no	2		8.66988	7.81813	6.0063	29.9278	30.2042	30.3941
ESDTFSNVDVPLAPIK	id09930	MPN530	0.6696	0.4156	0.0602	200	25-250		25	250		0.5		133.92	83.12	12.04		535.68	332.48	48.16	2.75733e+09	3.20633e+09	3.35467e+09		yes	yes	no	2		9.06523	8.37712	5.58976	31.3606	31.5783	31.6435
TLGSLFELK	id11672	MPN638	0.7238	0.3124	0.0766	200	25-250		25	250		0.5		144.76	62.48	15.32		579.04	249.92	61.28	2295000000	2.69833e+09	3.18433e+09		yes	yes	no	2		9.17752	7.96532	5.93734	31.0958	31.3294	31.5683
VAINGFGR	id07935	MPN430	1.5618	1.2921	0.4736	200	1-312		1	312		0.5		312.36	258.42	94.72		1249.44	1033.68	378.88	1.25367e+10	1.65633e+10	1.73667e+10		no	yes	yes	2		10.2871	10.0136	8.5656	33.5454	33.9473	34.0156
LGIVYGDGITYER	id00859	MPN047	0.2384	0.1253	0.5537	5	1-500		1	500		2		1.192	0.6265	2.7685		1.192	0.6265	2.7685	27420000	42810000	4.25433e+07		yes	no	yes	2		0.253384	-0.674614	1.4691	24.7087	25.3514	25.3424
AACFLAEFR	id10620	MPN572	2.8062	0.7658	0.5554	250	5-312		5	312		2		701.55	191.45	138.85		701.55	191.45	138.85	6.03367e+09	7.42633e+09	7.44467e+09		no	yes	yes	2		9.4544	7.58082	7.11738	32.4904	32.79	32.7936
VEQLEPVDLFER	id06907	MPN377	3.0418	1.6532	0.2923	100	25-250		25	250		0.5		304.18	165.32	29.23		1216.72	661.28	116.92	5.76233e+09	7.04533e+09	8024000000		no	yes	yes	2		10.2488	9.36912	6.86938	32.424	32.714	32.9017
GIELIDLR	id07174	MPN392	2.8844	0.9878	0.4035	200	25-250		25	250		0.5		576.88	197.56	80.7		2307.52	790.24	322.8	12230000000	1.39567e+10	1.54667e+10		no	yes	yes	2		11.1721	9.62615	8.3345	33.5097	33.7002	33.8484
VTGYTDNAK	id10071	MPN539	1.5574	0.4583	0.1527	50	25-250		25	250		0.5		77.87	22.915	7.635		311.48	91.66	30.54	1.37427e+09	2.38233e+09	1613000000		yes	no	no	1		8.283	6.51822	4.93263	30.356	31.1497	30.5871
IAGLNVER	id08000	MPN434	2.0039	1.3044	0.2378	250	1-312		1	312		0.5		500.975	326.1	59.45		2003.9	1304.4	237.8	10103000000	1.18523e+10	1.26033e+10		no	no	yes	1		10.9686	10.3492	7.8936	33.2341	33.4645	33.5531
LVESHTIPFAVR	id04855	MPN268	0.1869	0.0945	0.4604	25	5-250		5	250		2		4.6725	2.3625	11.51		4.6725	2.3625	11.51	155025000	154590000	168890000		no	no	yes	1		2.22419	1.24031	3.52482	27.2079	27.2039	27.3315
LNNTLIDILLK	id12426	MPN688	1.4137	0.2016	0.2086	50	25-250		25	250		2		70.685	10.08	10.43		70.685	10.08	10.43	1658000000	1941000000	2089000000		yes	no	no	1		6.14333	3.33342	3.38267	30.6268	30.8542	30.9602
VPTTLYQVYDNEGK	id07190	MPN393	8.3711	5.369	0.8879	100	5-312		5	312		0.5		837.11	536.9	88.79		3348.44	2147.6	355.16	1.90633e+10	2.35167e+10	2.63933e+10		no	no	yes	1		11.7093	11.0685	8.47233	34.1501	34.453	34.6195
GITINSAHVEYSSDK	id12024	MPN665	11.8013	6.1309	1.0258	100	10-312		10	312		0.5		1180.13	613.09	102.58		4720.52	2452.36	410.32	1.05093e+10	1.29617e+10	1.42567e+10		no	no	yes	1		12.2047	11.26	8.68061	33.291	33.5935	33.7309
FYDLFGINSLDELPK	id05415	MPN301	0.3618	0.0914	0.0292	100	25-250		25	250		2		36.18	9.14	2.92		36.18	9.14	2.92	2.72367e+08	3.23167e+08	3.41833e+08		yes	no	no	1		5.17712	3.19219	1.54597	28.021	28.2677	28.3487
YLNTLLLNELVSR	id09928	MPN529	#N/A	0.0899	0.5204	50	10-312		10	312		2		#N/A	4.495	26.02		#N/A	4.495	26.02	571150000	622500000	676800000		#N/A	no	yes	1		#N/A	2.16832	4.70155	29.0893	29.2135	29.3342
GISLLEFYR	id01237	MPN066	0.063	0.0106	1.616	25	5-250		5	250		2		1.575	0.265	40.4		1.575	0.265	40.4	5.42967e+08	6.31533e+08	6.94533e+08		no	no	yes	1		0.655352	-1.91594	5.33628	29.0163	29.2343	29.3715
GGTFLEIFTR	id04687	MPN259	0.1083	0.0312	1.6	10	5-250		5	250		2		1.083	0.312	16		1.083	0.312	16	4.37367e+08	5.25567e+08	5.75233e+08		no	no	yes	1		0.115033	-1.68038	4	28.7043	28.9693	29.0996
LPDVIGFFSGTR	id03807	MPN207	0.013	0.0028	0.5785	200	25-250		25	250		2		2.6	0.56	115.7		2.6	0.56	115.7	5.15467e+09	6.14767e+09	6.41833e+09		no	no	yes	1		1.37851	-0.836501	6.85425	32.2632	32.5174	32.5796
IVLLSHLSR	id07923	MPN429	0.3678	0.0481	0.5054	50	25-312		25	312		2		18.39	2.405	25.27		18.39	2.405	25.27	2798000000	3.58767e+09	4.12667e+09		no	no	yes	1		4.20085	1.26604	4.65935	31.3817	31.7404	31.9423
VPTALDILER	id05699	MPN315	0.3037	0.1376	0.2466	100	25-250		25	250		2		30.37	13.76	24.66		30.37	13.76	24.66	1.17273e+09	1.32977e+09	1.57373e+09		yes	no	no	1		4.92458	3.78241	4.6241	30.1272	30.3085	30.5515
AVGSVLCGIVVLK	id01388	MPN076	0.0047	0.0022	0.0662	100	25-250		25	250		2		0.47	0.22	6.62		0.47	0.22	6.62	1693400000	2157000000	2357000000		no	no	no	0		-1.08927	-2.18442	2.72683	30.6573	31.0064	31.1343
SFLPTFSNIGVGLK	id02773	MPN141	0.1084	0.0493	0.15	250	50-312		50	312		2		27.1	12.325	37.5		27.1	12.325	37.5	1.84133e+09	2.34033e+09	2.47933e+09		no	no	no	0		4.76022	3.62352	5.22882	30.7781	31.1241	31.2073
LIISVLPVDFK	id05392	MPN300	#N/A	#N/A	0.0512	30	25-250		25	250		2		#N/A	#N/A	1.536		#N/A	#N/A	1.536	1.09827e+08	1.42267e+08	162200000		#N/A	#N/A	no	0		#N/A	#N/A	0.619178	26.7107	27.084	27.2732
QEQLAEQLQR	id08418	MPN453	#N/A	#N/A	#N/A	50	10-312		10	312		2		#N/A	#N/A	#N/A		#N/A	#N/A	#N/A	NA	68440000	35040000		#N/A	#N/A	#N/A	0		#N/A	#N/A	#N/A	#VALUE!	26.0283	25.0625
