# Supplementary material for: Comprehensive quantitative modeling of translation efficiency in a genome‐reduced bacterium
Source: Mol Syst Biol. 2023 Aug 29;19(10):e11301. doi: 10.15252/msb.202211301 (PMC10568206; doi:10.15252/msb.202211301)
Supplement: Supplementary file 6 — Dataset EV5 [file MSB-19-e11301-s006.xlsx]

## Sheet: readme
Dataset EV5. Absolute RNA copy numbers.
Absolute RNA copy numbers, computed from the RNA-seq data of 6 samples of Mpn in standard growth conditions. The table contains the RNA fragment count, transcript per million normalized abundances (TPM), and estimated copy number, for each replicate. The last columns shows the mean and standard deviation of the copy numbers across the 6 replicates.

## Sheet: mRNA abundances
id	RNA_fragment_count_rep1	TPM_rep1	RNA_copy_number_rep1	RNA_fragment_count_rep2	TPM_rep2	RNA_copy_number_rep2	RNA_fragment_count_rep3	TPM_rep3	RNA_copy_number_rep3	RNA_fragment_count_rep4	TPM_rep4	RNA_copy_number_rep4	RNA_fragment_count_rep5	TPM_rep5	RNA_copy_number_rep5	RNA_fragment_count_rep6	TPM_rep6	RNA_copy_number_rep6	RNA_copy_number_mean	RNA_copy_number_CV
MPN001	1078	47.5996	0.0502599	1774	50.5926	0.0534201	2591	74.6713	0.0788445	2913	72.2624	0.076301	1750	60.446	0.0638242	1542	50.2481	0.0530564	0.0626177	0.199558
MPN002	562	30.943	0.0326723	1064	37.5358	0.0396336	1344	47.6579	0.0503214	1486	46.5513	0.049153	951	41.3025	0.0436108	945	40.4395	0.0426996	0.0430151	0.150632
MPN003	3130	85.4741	0.0902511	5195	88.3756	0.0933147	5201	85.7329	0.0905243	5602	80.9651	0.0854901	4169	87.4508	0.0923382	4446	87.2311	0.0921063	0.0906708	0.03075
MPN004	3338	73.1305	0.0772176	5590	76.704	0.0809909	5725	77.0038	0.0813074	6400	75.5572	0.0797799	4609	77.3181	0.0816393	5017	80.0023	0.0844735	0.0809014	0.0294101
MPN005	1223	49.6016	0.0523737	2000	52.6797	0.0556238	2145	54.6239	0.0576767	2322	54.0453	0.0570658	1717	54.1167	0.0571412	1748	52.6508	0.0555933	0.0559124	0.0345515
MPN006	542	43.7416	0.0461863	915	47.4516	0.0501036	838	43.9195	0.0463741	914	41.4395	0.0437555	669	43.0587	0.0454651	752	45.943	0.0485106	0.0467325	0.0482503
MPN007	531	36.9252	0.0389889	831	37.1962	0.039275	808	35.4622	0.0374442	902	34.2782	0.036194	667	35.5132	0.037498	745	38.3114	0.0404525	0.0383088	0.0402186
MPN008	256	10.3811	0.0109613	402	10.8213	0.011426	454	11.8096	0.0124696	503	11.2985	0.01193	302	9.79745	0.010345	340	10.7184	0.0113175	0.0114082	0.0648592
MPN009	126	8.03502	0.00848408	204	7.34625	0.00775682	215	8.11818	0.00857189	215	7.04535	0.0074391	125	5.94166	0.00627373	132	5.94991	0.00628244	0.00746801	0.136123
MPN010	227	46.6098	0.0492147	310	39.2801	0.0414754	437	50.3334	0.0531464	413	43.4215	0.0458482	292	43.9796	0.0464376	298	42.5344	0.0449115	0.046839	0.0848927
MPN011	43	3.52113	0.00371792	70	3.90803	0.00412644	97	4.7993	0.00506752	96	4.39694	0.00464268	74	4.57591	0.00483165	76	4.77922	0.00504632	0.00457209	0.11863
MPN012	118	8.20207	0.00866047	180	8.04061	0.00848998	256	10.2326	0.0108045	226	8.53511	0.00901212	175	9.78599	0.0103329	176	8.70662	0.00919321	0.00941553	0.0997417
MPN013	434	32.0764	0.0338691	736	35.5229	0.0375082	727	32.6574	0.0344826	765	30.7831	0.0325035	600	34.5636	0.0364953	603	32.4495	0.034263	0.0348536	0.052468
MPN014	24	1.44868	0.00152965	26	1.18263	0.00124873	27	0.903808	0.00095432	34	1.34857	0.00142394	28	1.03049	0.00108808	35	1.62049	0.00171105	0.00132596	0.213327
MPN015	431	28.0008	0.0295657	661	26.379	0.0278533	797	30.838	0.0325615	966	33.6493	0.0355299	590	27.5791	0.0291205	604	28.4556	0.030046	0.0307795	0.0908162
MPN016	582	33.4481	0.0353175	840	30.7916	0.0325125	908	32.2624	0.0340654	1029	32.5477	0.0343667	705	31.5098	0.0332709	847	35.338	0.0373129	0.0344743	0.0489601
MPN017	384	24.1878	0.0255396	617	24.4569	0.0258238	539	21.9797	0.0232081	599	21.3431	0.022536	382	18.4726	0.019505	452	20.0244	0.0211436	0.0229593	0.107279
MPN018	531	14.8763	0.0157077	1003	17.8979	0.0188982	1671	30.3404	0.032036	1928	30.6247	0.0323362	1189	26.2918	0.0277612	1171	24.4511	0.0258176	0.0254262	0.269117
MPN019	797	21.8188	0.0230382	1419	24.7335	0.0261158	2053	35.4524	0.0374338	2405	36.7784	0.0388338	1692	36.7841	0.0388399	1748	35.8158	0.0378174	0.0336798	0.211981
MPN020	2336	40.0315	0.0422688	4024	43.0961	0.0455046	4354	45.7364	0.0482925	5018	46.8991	0.0495202	4025	52.2802	0.055202	3899	48.0894	0.050777	0.0485942	0.0915378
MPN021	1462	67.1475	0.0709002	2556	73.6375	0.077753	2418	68.4635	0.0722898	2707	67.378	0.0711437	2843	102.184	0.107895	2608	87.7769	0.0926826	0.0821108	0.183733
MPN022	909	53.2378	0.0562131	1585	60.9773	0.0643852	1482	55.2917	0.0583819	1695	54.7703	0.0578313	1705	79.11	0.0835313	1732	78.7074	0.0831062	0.0672415	0.189739
MPN023	606	21.7929	0.0230108	1028	23.7459	0.025073	979	21.9277	0.0231532	1184	23.4425	0.0247527	1183	33.3311	0.0351939	1154	31.196	0.0329395	0.0273539	0.194233
MPN024	1877	221.702	0.234093	2937	216.523	0.228624	2890	212.015	0.223864	3179	201.71	0.212984	2221	199.809	0.210976	2470	212.221	0.224081	0.222437	0.04019
MPN025	2458	154.475	0.163108	4106	163.379	0.17251	3864	148.853	0.157172	4401	149.165	0.157502	3321	160.938	0.169932	3423	157.313	0.166105	0.164388	0.0385496
MPN026	984	47.9709	0.0506519	1483	46.7882	0.0494031	1187	36.9871	0.0390542	1324	36.2518	0.0382778	996	39.2347	0.0414275	1171	43.355	0.045778	0.0440988	0.120149
MPN027	86	5.04723	0.00532931	155	6.40144	0.0067592	157	6.00788	0.00634365	150	4.93305	0.00520875	135	6.66744	0.00704007	131	5.75581	0.00607749	0.00612641	0.121322
MPN028	406	22.5023	0.0237599	776	27.3232	0.0288502	895	30.1181	0.0318013	967	29.5655	0.0312179	765	32.4944	0.0343104	688	27.4939	0.0290304	0.0298284	0.120254
MPN029	556	52.876	0.0558312	1009	59.0834	0.0623855	1310	73.5845	0.077697	1413	69.7234	0.0736201	869	60.969	0.0643764	845	58.3022	0.0615606	0.0659118	0.123936
MPN030	370	40.5274	0.0427924	628	42.3066	0.044671	833	54.547	0.0575956	908	53.8772	0.0568883	573	47.9197	0.0505979	602	46.6649	0.0492729	0.050303	0.121191
MPN031	249	22.3716	0.0236219	401	21.6972	0.0229098	493	26.4961	0.0279769	542	24.6318	0.0260084	334	21.8044	0.023023	330	20.0769	0.021199	0.0241232	0.101354
MPN032	133	20.1305	0.0212556	236	23.0898	0.0243802	265	25.5698	0.0269989	331	27.5144	0.0290522	200	25.4859	0.0269103	228	25.9936	0.0274463	0.0260072	0.106512
MPN033	152	13.766	0.0145354	301	16.3068	0.0172182	383	19.9922	0.0211095	421	19.3091	0.0203883	310	20.8329	0.0219972	295	18.3007	0.0193235	0.0190953	0.145352
MPN034	2376	28.4081	0.0299957	3703	27.7367	0.0292869	3456	25.4431	0.026865	3732	23.7891	0.0251187	2755	25.3725	0.0267905	3044	26.3922	0.0278672	0.027654	0.0646697
MPN035	168	4.57282	0.00482839	313	5.26496	0.0055592	335	5.21875	0.00551042	357	4.97776	0.00525596	265	5.41336	0.0057159	294	5.72505	0.00604501	0.00548581	0.0754539
MPN036	5578	140.955	0.148832	8630	138.545	0.146288	9902	156.037	0.164757	10730	148.228	0.156513	6104	117.269	0.123822	6671	119.838	0.126536	0.144458	0.112769
MPN037	32	4.02267	0.00424749	58	5.21559	0.00550707	57	4.54606	0.00480013	61	4.38522	0.0046303	14	1.56454	0.00165198	35	3.24824	0.00342978	0.00404446	0.335325
MPN037a	86	12.0495	0.0127229	124	10.4016	0.0109829	108	8.06268	0.00851329	123	9.55742	0.0100916	91	8.72272	0.00921021	90	8.29704	0.00876074	0.0100469	0.158913
MPN038	52	8.50912	0.00898468	62	7.0335	0.00742658	39	3.76564	0.00397609	48	4.29597	0.00453606	35	4.31191	0.0045529	40	4.68997	0.00495208	0.00573807	0.34823
MPN039	482	24.2787	0.0256356	667	21.2639	0.0224523	523	15.7498	0.01663	506	14.2079	0.0150019	492	18.4445	0.0194754	470	17.8658	0.0188643	0.0196766	0.196895
MPN040	4	0.544794	0.000575242	6	0.61364	0.000647935	10	0.727639	0.000768305	4	0.426935	0.000450795	6	0.580512	0.000612956	4	0.481022	0.000507906	0.000593857	0.187394
MPN041	29	2.74782	0.00290139	57	3.01585	0.0031844	33	1.98981	0.00210102	48	2.2091	0.00233256	38	2.59213	0.00273699	29	1.71845	0.00181449	0.00251181	0.206254
MPN042	42	1.06115	0.00112045	70	1.01489	0.00107161	58	0.930897	0.000982923	93	1.25468	0.0013248	52	0.927698	0.000979545	64	1.05171	0.00111049	0.0010983	0.115219
MPN043	449	30.9908	0.0327228	712	30.7466	0.032465	1512	65.717	0.0693898	1528	56.701	0.0598699	634	33.0237	0.0348694	630	31.0011	0.0327337	0.0436751	0.378502
MPN044	812	61.5034	0.0649407	1371	67.4253	0.0711935	1047	49.3298	0.0520867	1204	50.5932	0.0534207	1388	81.4599	0.0860125	1268	68.5263	0.0723561	0.0666684	0.19187
MPN045	565	23.8891	0.0252242	975	25.5679	0.0269968	1191	31.0118	0.032745	1342	31.6006	0.0333666	857	26.9982	0.0285071	868	25.4093	0.0268294	0.0289448	0.115928
MPN046	600	18.6982	0.0197432	948	18.5394	0.0195756	940	18.545	0.0195814	998	16.9208	0.0178665	681	15.8833	0.016771	669	14.6001	0.0154161	0.018159	0.0987427
MPN047	321	12.5723	0.013275	439	11.0707	0.0116894	433	10.9805	0.0115942	463	9.66878	0.0102092	274	8.83419	0.00932791	332	9.12523	0.00963522	0.0109551	0.137078
MPN048	498	14.3248	0.0151253	675	12.004	0.0126748	476	8.50604	0.00898143	507	8.08303	0.00853477	488	10.5913	0.0111832	696	14.4026	0.0152075	0.0119512	0.243327
MPN049	208	5.84276	0.0061693	251	4.67007	0.00493108	155	2.73457	0.0028874	181	2.69806	0.00284885	195	4.37585	0.00462041	261	5.49098	0.00579786	0.00454248	0.311133
MPN050	806	29.9418	0.0316152	1386	31.5875	0.0333528	1657	37.3987	0.0394889	1907	37.9754	0.0400978	1890	52.3752	0.0553024	1861	50.183	0.0529877	0.0421408	0.23494
MPN051	489	22.7534	0.0240251	870	24.6816	0.026061	1039	30.1798	0.0318665	1163	29.8647	0.0315338	1171	41.5134	0.0438335	1033	34.3619	0.0362823	0.032267	0.22221
MPN052	2043	56.0455	0.0591777	3493	59.5246	0.0628513	2843	48.3423	0.0510441	3515	52.1768	0.0550929	3298	69.9027	0.0738094	2867	57.5453	0.0607614	0.0604561	0.128791
MPN053	1434	264.787	0.279586	2159	248.317	0.262195	1745	192.44	0.203195	1876	188.054	0.198564	1519	214.374	0.226355	1417	188.371	0.198899	0.228132	0.153878
MPN054	2	0.323556	0.000341639	1	0.112353	0.000118632	4	0.327638	0.000345949	3	0.326394	0.000344635	6	0.547741	0.000578353	2	0.194995	0.000205893	0.000322517	0.484383
MPN055	1105	34.8456	0.0367931	1778	35.7571	0.0377555	1282	25.2969	0.0267107	1354	23.5187	0.0248331	971	23.3262	0.0246298	922	21.0461	0.0222223	0.0288241	0.232649
MPN056	299	17.9383	0.0189409	495	18.5881	0.0196269	380	14.4115	0.015217	440	13.9162	0.0146939	244	10.8886	0.0114972	235	10.1416	0.0107084	0.015114	0.243442
MPN057	236	14.7435	0.0155675	354	14.4037	0.0152087	319	12.2295	0.0129129	309	10.6558	0.0112513	187	9.23762	0.0097539	181	8.1806	0.0086378	0.012222	0.232777
MPN058	270	10.27	0.010844	449	10.6582	0.0112539	403	9.49297	0.0100235	446	8.98758	0.00948988	216	6.01729	0.00635358	213	5.70345	0.0060222	0.00899785	0.251666
MPN059	609	31.5497	0.0333129	914	29.9079	0.0315794	666	20.9837	0.0221565	746	21.4555	0.0226546	599	23.5554	0.0248719	717	26.9747	0.0284823	0.0271763	0.172362
MPN060	482	21.6331	0.0228421	681	19.3563	0.0204381	666	17.5894	0.0185724	771	17.9921	0.0189976	545	18.1147	0.0191271	570	18.6759	0.0197197	0.0199495	0.0780986
MPN060b	211	32.9132	0.0347526	364	35.4266	0.0374065	383	37.4619	0.0395556	406	35.4604	0.0374422	288	32.396	0.0342066	305	33.0253	0.034871	0.0363724	0.0575594
MPN061	561	21.6613	0.0228719	979	24.473	0.0258408	1290	31.18	0.0329226	1401	29.9715	0.0316466	962	29.2026	0.0308347	964	28.0423	0.0296095	0.0289543	0.132553
MPN062	723	52.4459	0.055377	1193	56.6502	0.0598163	1561	70.7645	0.0747194	1714	69.5277	0.0734135	1304	74.0198	0.0781566	1059	57.8695	0.0611038	0.0670977	0.140853
MPN063	836	65.9049	0.0695882	1467	73.2838	0.0773795	1701	81.9648	0.0865456	1958	83.7615	0.0884427	1668	100.973	0.106616	1475	84.5439	0.0892689	0.0863069	0.145187
MPN064	1835	77.6967	0.082039	3256	87.2002	0.0920737	3590	94.929	0.100234	4274	99.5103	0.105072	3241	106.447	0.112396	3057	96.8564	0.102269	0.099014	0.107282
MPN065	712	95.7148	0.101064	1262	104.669	0.110518	1711	138.136	0.145856	1908	137.629	0.145321	1142	115.544	0.122001	1066	105.037	0.110907	0.122611	0.154915
MPN066	1463	49.3586	0.0521171	2465	51.5773	0.0544599	3487	73.4272	0.0775309	3943	71.8195	0.0758334	2163	55.1182	0.0581986	2191	53.982	0.0569989	0.0625231	0.178807
MPN067	1425	78.8506	0.0832574	2326	82.4229	0.0870294	2580	85.0842	0.0898394	2891	84.6731	0.0894053	1453	59.7114	0.0630485	1785	70.5001	0.0744402	0.08117	0.129838
MPN068	711	85.3964	0.0901691	1325	102.958	0.108713	1409	104.25	0.110077	1609	104.971	0.110837	953	87.9867	0.0929041	1113	94.5339	0.0998172	0.102086	0.0893302
MPN069	274	94.8524	0.100154	415	97.2209	0.102654	484	105.698	0.111606	549	109.597	0.115723	355	96.2821	0.101663	402	99.2813	0.10483	0.106105	0.0583172
MPN070	154	18.6637	0.0197068	252	19.8996	0.0210117	300	23.908	0.0252442	372	26.5494	0.0280332	275	27.2597	0.0287832	179	16.3373	0.0172503	0.0233382	0.201873
MPN071	96	6.75065	0.00712793	209	8.59808	0.00907861	201	8.43667	0.00890818	235	8.58661	0.00906649	167	8.56753	0.00904635	165	8.0445	0.00849409	0.00862027	0.0886001
MPN072	158	16.2999	0.0172108	301	19.8177	0.0209253	338	20.0185	0.0211373	424	23.4387	0.0247486	260	20.8275	0.0219915	299	20.8389	0.0220035	0.0213362	0.114319
MPN073	575	24.8444	0.0262329	1004	27.3258	0.0288529	984	25.0694	0.0264705	1163	27.3129	0.0288393	800	26.0486	0.0275044	737	22.6044	0.0238677	0.0269613	0.0698681
MPN074	99	12.4965	0.0131949	189	15.001	0.0158393	186	13.3193	0.0140637	205	14.4888	0.0152985	136	12.6639	0.0133716	141	13.0099	0.0137369	0.0142508	0.0756298
MPN075	105	5.60747	0.00592086	168	5.8254	0.00615097	221	7.30028	0.00770828	254	7.53701	0.00795824	130	5.52768	0.00583661	129	5.18931	0.00547933	0.00650905	0.161496
MPN076	3641	117.677	0.124254	5754	115.844	0.122318	5444	108.626	0.114697	6090	106.892	0.112866	5746	139.532	0.147331	5580	130.648	0.13795	0.126569	0.106746
MPN077	1685	55.8745	0.0589973	2636	55.4303	0.0585281	2874	60.0776	0.0634352	3130	55.7416	0.0588569	2714	67.9976	0.0717979	2835	68.6371	0.0724731	0.0640147	0.102279
MPN078	332	8.41773	0.00888818	667	10.7791	0.0113815	693	10.6016	0.0111942	753	10.8635	0.0114706	685	13.5733	0.0143319	568	10.8577	0.0114646	0.0114552	0.150895
MPN079	137	8.57426	0.00905346	248	9.19132	0.009705	233	9.30893	0.00982919	265	9.49386	0.0100244	217	10.2248	0.0107962	197	8.68282	0.00916808	0.00976273	0.0647988
MPN080	323	3.95932	0.0041806	558	4.33578	0.0045781	908	7.32547	0.00773488	916	6.26117	0.00661109	482	4.55631	0.00481095	523	4.75632	0.00502214	0.00548963	0.251389
MPN081	125	4.91044	0.00518487	202	4.6529	0.00491294	308	7.39742	0.00781085	356	7.19337	0.0075954	156	4.2696	0.00450822	140	3.90123	0.00411926	0.00568859	0.281828
MPN082	1621	46.2029	0.0487851	2796	50.9834	0.0538327	3273	57.3176	0.0605209	3901	60.7368	0.0641313	3047	66.626	0.0703496	3007	62.8835	0.066398	0.0606696	0.133195
MPN083	2345	77.3654	0.0816892	4012	84.9072	0.0896525	5229	105.142	0.111019	6052	111.713	0.117956	4700	121.646	0.128444	4971	121.294	0.128073	0.109472	0.180166
MPN084	1906	61.3335	0.0647613	3077	62.9856	0.0665058	2724	54.794	0.0578564	3113	55.8287	0.0589489	3093	77.2642	0.0815823	3436	82.0165	0.0866002	0.0693758	0.172565
MPN085	380	15.3055	0.0161609	555	13.1396	0.013874	848	19.5224	0.0206135	903	18.4657	0.0194977	445	13.2413	0.0139814	418	11.9714	0.0126405	0.016128	0.202492
MPN086	2	0.394193	0.000416224	1	0.247368	0.000261193	8	1.96736	0.00207732	6	1.24494	0.00131451	1	0.206739	0.000218293	5	1.00354	0.00105963	0.000891194	0.822997
MPN087	3	0.405033	0.000427669	5	0.322721	0.000340757	6	0.552349	0.000583218	12	0.793827	0.000838192	2	0.158584	0.000167446	3	0.439893	0.000464478	0.000470294	0.483429
MPN088	17	2.35718	0.00248892	27	2.70608	0.00285731	33	2.94882	0.00311362	26	1.87602	0.00198087	23	2.6123	0.0027583	23	2.44478	0.00258141	0.00263007	0.146831
MPN089	185	9.24943	0.00976636	308	9.30633	0.00982645	318	8.95351	0.0094539	366	9.92453	0.0104792	219	8.24228	0.00870292	243	8.40989	0.0088799	0.00951812	0.0689957
MPN090	508	28.4423	0.0300319	755	27.0814	0.0285949	666	22.9709	0.0242547	794	23.53	0.024845	591	25.5296	0.0269563	605	24.7245	0.0261063	0.0267982	0.0825562
MPN091	160	19.8542	0.0209638	261	20.901	0.0220691	221	18.2427	0.0192622	282	19.6364	0.0207338	200	20.5236	0.0216706	174	17.7641	0.0187569	0.0205761	0.0638783
MPN092	47	5.03171	0.00531292	89	6.54598	0.00691182	73	5.02619	0.00530709	73	4.78306	0.00505037	49	4.34467	0.00458748	58	4.4951	0.00474632	0.00531934	0.156667
MPN093	39	2.38775	0.0025212	94	3.98184	0.00420437	109	4.08699	0.00431541	83	2.88229	0.00304337	60	3.18705	0.00336517	64	2.91038	0.00307304	0.00342043	0.20632
MPN094	95	14.6128	0.0154295	157	15.0791	0.0159219	159	14.5462	0.0153591	192	15.9568	0.0168486	120	15.0131	0.0158521	129	14.0311	0.0148152	0.0157044	0.0437822
MPN095	1020	34.8207	0.0367667	1574	34.2397	0.0361533	1227	25.5746	0.0270039	1441	26.4726	0.0279521	1121	28.6969	0.0303008	1249	30.9985	0.032731	0.031818	0.129233
MPN097	726	24.0652	0.0254101	1138	24.418	0.0257826	568	11.7751	0.0124332	664	12.0042	0.012675	633	15.8439	0.0167293	633	15.3204	0.0161767	0.0182012	0.329209
MPN098	24	2.4821	0.00262082	31	2.42364	0.00255909	28	2.24829	0.00237394	36	2.67842	0.00282811	18	2.16957	0.00229082	19	1.76989	0.0018688	0.0024236	0.136695
MPN099	219	12.6611	0.0133687	341	12.3236	0.0130124	464	16.8905	0.0178345	471	15.2194	0.01607	385	17.7067	0.0186962	397	16.0082	0.0169029	0.0159808	0.146224
MPN100	43	5.07857	0.0053624	105	8.53532	0.00901234	102	6.85473	0.00723782	128	8.41609	0.00888645	70	6.66115	0.00703343	73	5.52917	0.00583818	0.00722844	0.208749
MPN101	48	1.89302	0.00199882	55	1.24894	0.00131874	74	1.65952	0.00175226	77	1.63852	0.00173009	61	1.91677	0.0020239	66	1.80586	0.00190678	0.00178843	0.145601
MPN102	10	0.614378	0.000648714	9	0.443691	0.000468488	7	0.204384	0.000215807	10	0.373565	0.000394443	13	0.678593	0.000716518	11	0.433175	0.000457384	0.000483559	0.372345
MPN103	6	0.451948	0.000477206	4	0.183919	0.000194198	4	0.291952	0.000308269	7	0.318204	0.000335988	5	0.376242	0.00039727	6	0.231336	0.000244265	0.000326199	0.313859
MPN104	404	73.1692	0.0772585	669	75.5625	0.0797856	695	75.8217	0.0800592	691	66.3254	0.0700322	468	63.3587	0.0668997	495	64.4797	0.0680833	0.0736864	0.0817374
MPN104b	204	37.8004	0.039913	299	34.6346	0.0365703	356	39.5368	0.0417464	370	35.8299	0.0378323	199	27.843	0.0293991	178	22.8554	0.0241328	0.0349323	0.193978
MPN105	487	24.1827	0.0255343	791	24.6588	0.0260369	975	29.1939	0.0308255	1063	27.9245	0.0294852	697	26.151	0.0276126	660	22.5616	0.0238225	0.0272195	0.0958991
MPN106	759	16.99	0.0179396	1320	18.7129	0.0197587	1722	23.8644	0.0251982	1890	22.6691	0.023936	1256	21.3099	0.0225008	1355	22.213	0.0234544	0.0221313	0.124155
MPN107	130	8.32125	0.00878631	185	7.97551	0.00842125	210	8.44471	0.00891667	241	8.77182	0.00926206	160	7.81388	0.00825058	158	7.30461	0.00771285	0.00855829	0.0640837
MPN108	123	5.49371	0.00580074	256	6.85662	0.00723982	208	5.52314	0.00583182	241	5.8298	0.00615562	188	6.3971	0.00675462	165	5.13147	0.00541826	0.00620015	0.109316
MPN109	85	7.69113	0.00812097	153	8.88228	0.00937869	138	7.64195	0.00806905	184	9.07025	0.00957717	126	8.54769	0.0090254	105	6.58186	0.00694971	0.00852016	0.116648
MPN110	98	2.43102	0.00256688	205	3.11118	0.00328505	220	3.34729	0.00353437	191	2.43681	0.002573	125	2.21022	0.00233375	149	2.41261	0.00254744	0.00280675	0.171709
MPN111	56	2.14959	0.00226973	85	2.32276	0.00245257	123	3.03689	0.00320662	131	2.89033	0.00305187	76	2.32411	0.002454	76	2.22241	0.00234661	0.00263023	0.150455
MPN112	56	7.69178	0.00812166	64	5.22738	0.00551953	79	7.42227	0.00783709	79	6.2852	0.00663647	88	9.22615	0.00974178	71	7.28543	0.0076926	0.00759152	0.187962
MPN113	13	0.946232	0.000999115	25	1.18063	0.00124661	31	1.38117	0.00145836	24	0.944025	0.000996784	34	1.93493	0.00204307	39	2.4337	0.00256971	0.00155228	0.40671
MPN114	94	2.72645	0.00287883	131	2.48007	0.00261867	141	2.52844	0.00266975	144	2.07334	0.00218921	138	3.03465	0.00320425	144	2.90283	0.00306506	0.00277096	0.130891
MPN115	3882	319.119	0.336953	6160	313.117	0.330616	5387	266.762	0.281671	5761	254.24	0.268449	3512	213.544	0.225478	4397	255.221	0.269484	0.285442	0.147369
MPN116	669	184.852	0.195183	1126	189.489	0.200079	988	170.439	0.179964	1090	160.097	0.169044	581	117.671	0.124247	690	135.976	0.143575	0.168682	0.176267
MPN117	1310	185.695	0.196073	1979	175.528	0.185338	1766	150.751	0.159176	1907	149.349	0.157696	893	97.2131	0.102646	1173	116.478	0.122988	0.153986	0.232187
MPN118	135	8.06424	0.00851493	228	8.63688	0.00911957	282	10.249	0.0108218	317	10.4397	0.0110232	174	8.33231	0.00879798	187	8.13368	0.00858825	0.00947763	0.120335
MPN119	1484	26.9106	0.0284146	2613	30.6716	0.0323858	4417	51.6652	0.0545527	4883	49.635	0.052409	2178	31.1108	0.0328495	2344	32.0496	0.0338408	0.0390754	0.289965
MPN120	509	38.2958	0.0404361	831	41.218	0.0435216	1361	65.7679	0.0694435	1578	67.7585	0.0715453	739	43.5267	0.0459594	826	45.8543	0.048417	0.0532205	0.256574
MPN121	221	31.4759	0.0332351	394	33.339	0.0352022	567	50.211	0.0530171	614	47.8674	0.0505426	313	33.3848	0.0352506	310	32.3166	0.0341228	0.0402284	0.224043
MPN122	1177	32.825	0.0346595	1805	31.8113	0.0335892	2131	37.3063	0.0393912	2287	35.0931	0.0370544	1367	28.963	0.0305816	1472	30.2043	0.0318923	0.0345281	0.0946956
MPN123	815	18.2347	0.0192538	1384	19.6206	0.0207172	1945	27.3863	0.0289168	2097	25.8464	0.0272909	957	17.0975	0.0180531	1070	17.982	0.0189869	0.0222031	0.210705
MPN124	250	11.8603	0.0125232	436	12.8519	0.0135702	602	17.3445	0.0183139	693	17.5672	0.018549	435	16.0894	0.0169886	466	16.4887	0.0174102	0.0162259	0.157136
MPN125	212	5.95777	0.00629074	381	6.868	0.00725184	436	8.26978	0.00873196	474	7.24068	0.00764534	365	7.89604	0.00833733	402	8.02887	0.00847759	0.00778913	0.117917
MPN126	465	55.7021	0.0588151	686	49.1043	0.0518486	540	39.6332	0.0418482	563	35.7546	0.0377528	633	55.2085	0.058294	612	51.6201	0.054505	0.0505106	0.173746
MPN127	321	24.9082	0.0263003	532	25.8128	0.0272555	473	22.796	0.0240701	530	22.2717	0.0235164	386	23.002	0.0242875	394	22.687	0.0239549	0.0248974	0.0605954
MPN128	105	11.4863	0.0121283	226	14.6992	0.0155207	222	15.3445	0.0162021	229	13.0502	0.0137796	158	12.8327	0.0135499	180	14.5646	0.0153786	0.0144265	0.106148
MPN129	214	25.6931	0.027129	298	22.5058	0.0237636	254	19.1081	0.020176	308	20.8636	0.0220296	268	25.8502	0.0272949	265	22.9542	0.0242371	0.024105	0.116156
MPN130	190	17.3254	0.0182936	296	18.0398	0.0190481	325	18.58	0.0196184	327	15.8808	0.0167683	232	16.7525	0.0176888	250	16.5389	0.0174633	0.0181467	0.0581972
MPN131	8	0.515315	0.000544115	23	0.906424	0.000957082	18	0.873158	0.000921958	10	0.306106	0.000323213	14	0.672049	0.000709609	11	0.654651	0.000691239	0.000691202	0.343176
MPN132	11	0.736395	0.00077755	20	0.696673	0.000735608	15	0.507264	0.000535614	10	0.295857	0.000312392	12	0.422678	0.000446301	9	0.42013	0.000443611	0.000541846	0.33482
MPN133	972	43.7776	0.0462242	1549	45.5252	0.0480695	1198	34.2699	0.0361851	1260	32.7855	0.0346178	1442	51.2408	0.0541045	1327	42.8348	0.0452288	0.0440717	0.168027
MPN134	933	27.2261	0.0287477	1511	28.0844	0.0296539	1566	28.4338	0.0300229	1756	28.4188	0.0300071	1214	26.8088	0.028307	1241	25.871	0.0273168	0.0290093	0.037333
MPN135	627	34.217	0.0361293	930	31.7196	0.0334923	910	29.8339	0.0315012	1083	31.3225	0.0330731	625	25.2043	0.026613	595	22.7904	0.0240641	0.0308122	0.148167
MPN136	511	29.1978	0.0308296	722	26.7486	0.0282435	847	29.1315	0.0307596	872	27.5057	0.029043	491	21.3234	0.0225151	473	20.3052	0.02144	0.0271385	0.152315
MPN137	144	10.2608	0.0108342	282	12.9021	0.0136231	249	10.8807	0.0114888	272	10.0677	0.0106304	196	10.8114	0.0114156	228	11.8136	0.0124738	0.0117443	0.0956132
MPN138	258	24.6163	0.0259921	413	23.7434	0.0250704	403	22.1287	0.0233654	429	21.1227	0.0223032	271	17.8964	0.0188966	286	18.596	0.0196352	0.0225438	0.126664
MPN139	147	13.2625	0.0140037	200	11.8834	0.0125475	296	18.0578	0.019067	265	13.351	0.0140972	178	13.1142	0.0138471	180	12.4197	0.0131138	0.014446	0.162072
MPN140	741	41.6574	0.0439856	1322	45.8769	0.0484409	1565	55.5804	0.0586867	1824	55.9903	0.0591195	1371	58.0443	0.0612883	1313	54.1287	0.0571538	0.0547791	0.126156
MPN141	25925	308.723	0.325977	40783	305.444	0.322514	50788	368.515	0.38911	55324	353.122	0.372858	38965	357.249	0.377215	41395	364.96	0.385357	0.362172	0.0827088
MPN142	16941	268.08	0.283063	27252	268.356	0.283354	40322	390.334	0.412149	43391	370.811	0.391535	29278	356.428	0.376348	32463	381.271	0.40258	0.358171	0.165496
MPN143	58	6.62807	0.0069985	88	6.11486	0.00645661	162	11.6078	0.0122566	162	9.49764	0.0100284	138	12.4732	0.0131703	116	10.1186	0.0106841	0.00993241	0.27443
MPN144	335	13.8993	0.0146761	561	13.9975	0.0147798	649	15.8407	0.016726	697	15.167	0.0160146	594	18.2903	0.0193125	591	17.4131	0.0183862	0.0166492	0.113666
MPN145	81	9.83199	0.0103815	116	9.14501	0.00965611	157	11.9007	0.0125658	148	9.38029	0.00990454	106	9.55157	0.0100854	126	11.5004	0.0121431	0.0107894	0.115149
MPN146	2502	169.16	0.178613	4096	168.742	0.178173	1995	80.1262	0.0846043	2241	79.8108	0.0842713	3424	172.822	0.182481	3802	183.309	0.193554	0.150283	0.341386
MPN147	550	20.4467	0.0215894	999	23.6204	0.0249405	511	11.9947	0.0126651	532	10.8849	0.0114932	734	21.5715	0.0227771	883	23.8503	0.0251832	0.0197747	0.30957
MPN148	3319	220.287	0.232598	5106	219.311	0.231568	4749	192.437	0.203192	5201	182.591	0.192795	2864	144.673	0.152758	3688	175.385	0.185187	0.199683	0.151433
MPN149	144	5.84706	0.00617384	276	6.63185	0.00700249	270	6.81921	0.00720032	323	7.40003	0.0078136	213	5.82731	0.00615298	211	5.92777	0.00625906	0.00676705	0.100779
MPN150	43	3.62328	0.00382578	67	3.2444	0.00342572	50	2.624	0.00277065	82	3.41817	0.0036092	64	3.98296	0.00420556	82	4.59347	0.00485019	0.00378118	0.18708
MPN151	127	15.0172	0.0158565	187	14.399	0.0152037	171	12.9247	0.013647	170	11.6525	0.0123037	117	11.0817	0.011701	154	13.0588	0.0137886	0.0137501	0.116602
MPN152	351	7.70711	0.00813785	666	9.34266	0.0098648	646	8.93407	0.00943338	695	8.41693	0.00888733	636	10.6284	0.0112224	506	8.01732	0.00846539	0.00933519	0.119693
MPN153	1931	31.019	0.0327526	3214	32.7168	0.0345453	4035	39.7117	0.0419311	4599	39.9887	0.0422236	2999	36.6579	0.0387066	3206	37.4635	0.0395572	0.0382861	0.101291
MPN154	1380	43.9178	0.0463723	2239	46.4402	0.0490356	1763	35.1231	0.0370861	1913	33.9201	0.0358158	1262	31.4727	0.0332316	1278	29.8201	0.0314867	0.038838	0.185111
MPN155	1343	39.1337	0.0413208	2296	42.588	0.0449681	2774	50.1307	0.0529324	2898	45.1855	0.0477108	1693	38.2227	0.0403589	1909	40.2251	0.0424732	0.0449607	0.105137
MPN155a	304	51.4755	0.0543524	488	54.6497	0.0577039	489	53.4842	0.0564734	504	48.1217	0.0508111	309	43.2409	0.0456575	341	43.6742	0.0461151	0.0518522	0.0999212
MPN156	227	35.2725	0.0372438	427	42.0216	0.0443701	579	54.7213	0.0577796	698	61.5944	0.0650368	365	45.03	0.0475466	420	45.8272	0.0483884	0.0500609	0.197676
MPN157	1620	70.389	0.0743229	2801	79.8084	0.0842688	3424	94.3469	0.0996198	3753	90.9816	0.0960664	2345	80.7106	0.0852214	2557	83.9486	0.0886403	0.0880233	0.102774
MPN158	438	27.6541	0.0291996	743	29.4652	0.0311119	893	36.1028	0.0381205	956	33.7321	0.0356174	553	28.1255	0.0296974	571	27.9347	0.0294959	0.0322071	0.116582
MPN159	657	25.9001	0.0273476	1065	25.8515	0.0272963	1078	26.3398	0.0278119	1309	28.2919	0.0298731	739	21.4994	0.022701	860	24.4526	0.0258192	0.0268082	0.0894895
MPN160	414	18.9082	0.0199649	558	16.11	0.0170104	633	18.164	0.0191791	700	17.6135	0.0185979	404	14.2673	0.0150646	456	14.7307	0.015554	0.0175618	0.113984
MPN161	658	25.3054	0.0267197	1026	25.0236	0.0264221	1016	24.7348	0.0261172	1131	24.0828	0.0254287	808	24.1283	0.0254768	867	24.0847	0.0254307	0.0259325	0.0218597
MPN162	769	46.0258	0.0485981	1445	53.1258	0.0560949	2603	95.107	0.100422	2523	80.6135	0.0851188	1429	63.9653	0.0675402	1672	72.3953	0.0764414	0.0723693	0.263584
MPN163	172	23.8093	0.02514	230	19.5279	0.0206193	270	22.1773	0.0234167	347	24.8694	0.0262593	228	22.9325	0.0242141	225	21.5865	0.0227929	0.0237404	0.0826975
MPN164	721	112.781	0.119084	1345	130.209	0.137486	1055	101.917	0.107613	1018	85.8031	0.0905984	786	93.8639	0.0991097	694	80.7344	0.0852465	0.106523	0.181982
MPN165	1573	98.1604	0.103646	2840	112.952	0.119265	2653	100.339	0.105947	2649	89.2871	0.0942771	1663	80.124	0.084602	1606	72.1891	0.0762236	0.0973268	0.159975
MPN166	771	65.4638	0.0691225	1619	85.8121	0.0906079	1636	86.4398	0.0912707	1550	73.3002	0.0773968	954	61.9789	0.0654427	893	56.3794	0.0595304	0.0755618	0.175311
MPN167	792	61.0029	0.0644123	1740	86.9006	0.0917572	1772	88.27	0.0932032	1893	81.5166	0.0860724	1034	64.1307	0.0677149	1073	63.1273	0.0666554	0.0783026	0.171733
MPN168	1391	88.9562	0.0939278	2791	110.392	0.116562	2653	104.38	0.110214	2689	93.4577	0.0986809	1583	77.6548	0.0819948	1638	76.4721	0.0807459	0.0970209	0.149994
MPN169	566	125.762	0.13279	988	144.518	0.152595	1003	137.624	0.145316	969	119.538	0.126218	550	99.2972	0.104847	620	104.402	0.110236	0.128667	0.146634
MPN170	1440	141.264	0.149159	2685	168.348	0.177757	2437	150.982	0.15942	2482	135.255	0.142814	1507	115.406	0.121856	1537	114.293	0.12068	0.145281	0.151732
MPN171	1911	126.636	0.133713	3446	146.257	0.154431	3052	126.899	0.133991	3319	119.767	0.12646	2005	104.091	0.109908	1988	99.2392	0.104785	0.127215	0.142016
MPN172	920	127.763	0.134903	1794	158.388	0.167239	1599	136.051	0.143655	1670	124.693	0.131661	989	105.259	0.111141	1014	102.902	0.108653	0.132876	0.163564
MPN173	873	145.004	0.153108	1489	156.221	0.164952	1429	148.619	0.156925	1533	135.995	0.143596	856	107.012	0.112993	907	112.664	0.118961	0.141756	0.149557
MPN174	556	121.059	0.127825	1043	138.321	0.146052	960	128.715	0.135908	958	111.147	0.117358	570	95.8857	0.101245	570	92.4841	0.0976528	0.121007	0.158748
MPN175	881	138.324	0.146054	1406	139.202	0.146982	1322	125.047	0.132035	1412	119.369	0.12604	789	96.1278	0.1015	804	94.1581	0.0994204	0.125339	0.166706
MPN176	836	129.891	0.13715	1329	133.294	0.140743	1199	118.448	0.125068	1297	111.086	0.117295	740	89.7383	0.0947536	792	91.5698	0.0966874	0.118616	0.165496
MPN177	881	88.3785	0.0933178	1530	94.8928	0.100196	1416	89.0264	0.0940019	1487	81.5202	0.0860762	778	60.5348	0.063918	811	60.6565	0.0640465	0.0835928	0.189444
MPN178	470	128.636	0.135826	813	140.724	0.148589	647	115.955	0.122435	709	109.524	0.115645	430	93.8557	0.0991011	443	91.7587	0.0968869	0.119747	0.16964
MPN179	882	119.133	0.125791	1568	131.684	0.139043	1442	119.344	0.126014	1558	111.475	0.117705	884	90.2935	0.0953398	921	88.9799	0.0939528	0.116308	0.155829
MPN180	1204	116.744	0.123268	2118	130.149	0.137423	1970	117.906	0.124496	2075	111.252	0.11747	1232	94.9372	0.100243	1341	96.7116	0.102117	0.117503	0.121171
MPN181	579	96.9368	0.102354	867	91.1986	0.0962955	955	96.8322	0.102244	1049	94.1835	0.0994472	649	83.2452	0.0878976	625	72.8826	0.0769559	0.0941991	0.10618
MPN182	1441	122.18	0.129009	2385	125.968	0.133008	2419	124.191	0.131132	2607	118.512	0.125136	1583	101.325	0.106988	1562	97.8207	0.103288	0.121427	0.106555
MPN183	944	108.402	0.11446	1515	108.767	0.114845	1352	96.96	0.102379	1456	91.4825	0.0965953	861	75.0293	0.0792225	1035	83.0225	0.0876625	0.0991941	0.144465
MPN184	1595	59.8281	0.0631718	2402	58.2908	0.0615485	1940	45.5083	0.0480517	2073	43.0428	0.0454484	1546	44.6235	0.0471174	1736	48.9786	0.0517159	0.0528423	0.145152
MPN185	583	45.4038	0.0479413	903	46.4492	0.0490451	691	34.3088	0.0362262	788	35.1378	0.0371016	573	35.6138	0.0376042	591	35.3202	0.0372941	0.0408688	0.145194
MPN186	3137	204.993	0.21645	5055	207.532	0.21913	3955	158.924	0.167806	4228	149.098	0.157431	3271	160.274	0.169231	3447	161.18	0.170188	0.183373	0.147581
MPN187	308	84.6194	0.0893486	573	96.6431	0.102044	481	78.7137	0.0831128	532	71.211	0.0751909	309	59.8221	0.0631655	289	55.5118	0.0586143	0.0785794	0.207929
MPN188	290	131.771	0.139135	428	131.716	0.139078	394	119.692	0.126382	453	113.288	0.11962	286	96.6801	0.102083	293	91.8594	0.0969932	0.120549	0.149295
MPN189	687	95.5615	0.100902	1186	102.758	0.108501	1248	102.955	0.108709	1365	100.316	0.105923	693	72.499	0.0765508	724	69.2715	0.0731429	0.0956214	0.171212
MPN190	777	106.296	0.112236	1315	114.79	0.121205	1253	105.135	0.111011	1371	102.662	0.1084	744	78.3316	0.0827094	736	74.0776	0.0782176	0.102297	0.171168
MPN191	2648	146.987	0.155202	4232	147.868	0.156132	4446	153.37	0.161942	4898	148.316	0.156605	2465	104.093	0.109911	2671	106.678	0.11264	0.142072	0.168832
MPN192	639	95.5685	0.10091	1104	100.091	0.105685	1143	106.033	0.111959	1223	100.404	0.106015	669	74.7781	0.0789573	655	70.9952	0.0749629	0.0964148	0.161006
MPN193	1001	63.4907	0.0670391	1601	66.5348	0.0702533	1564	62.3153	0.065798	1562	54.064	0.0570855	952	47.041	0.04967	1102	51.9438	0.0548468	0.0607821	0.132924
MPN194	590	31.2138	0.0329583	987	34.2049	0.0361166	1073	35.3103	0.0372837	1140	33.567	0.035443	695	28.7595	0.0303668	816	32.0143	0.0338035	0.0343286	0.0725581
MPN195	948	38.2477	0.0403853	1496	37.8099	0.039923	1441	35.8016	0.0378025	1555	34.4782	0.0364051	1035	31.8573	0.0336377	1093	32.5666	0.0343867	0.0370901	0.0753841
MPN196	399	27.2758	0.0288001	610	26.3237	0.0277949	721	29.2371	0.0308711	746	26.197	0.0276611	425	21.6452	0.0228549	464	22.3228	0.0235703	0.0269254	0.11532
MPN197	978	28.253	0.029832	1673	30.1127	0.0317956	2130	37.6149	0.0397171	2256	34.6313	0.0365667	1190	25.9643	0.0274154	1232	24.864	0.0262536	0.0319301	0.165225
MPN198	240	13.3576	0.0141042	434	15.0527	0.015894	499	16.8079	0.0177472	517	15.3747	0.016234	279	11.2837	0.0119143	338	13.5208	0.0142764	0.0150284	0.135429
MPN199	729	14.6111	0.0154276	1275	16.6116	0.01754	1237	15.6317	0.0165053	1402	15.6041	0.0164761	1345	21.5415	0.0227454	1252	18.8186	0.0198704	0.0180942	0.151048
MPN200	850	17.983	0.018988	1539	21.1473	0.0223292	1645	21.9197	0.0231447	1869	22.0858	0.0233201	1413	23.5544	0.0248708	1369	21.3185	0.0225099	0.0225271	0.0866886
MPN200a	8	6.40732	0.00676541	17	5.30961	0.00560635	14	5.70446	0.00602327	12	6.13302	0.00647579	8	6.01549	0.00635168	12	5.75035	0.00607173	0.00621571	0.0650485
MPN201	259	11.9241	0.0125905	460	13.7693	0.0145388	461	13.1353	0.0138694	448	11.8319	0.0124931	321	11.152	0.0117753	343	10.9436	0.0115553	0.0128037	0.0917801
MPN202	284	13.6391	0.0144013	469	14.433	0.0152397	497	14.478	0.0152872	562	14.4724	0.0152812	416	14.7709	0.0155965	399	13.923	0.0147011	0.0150845	0.0293443
MPN203	136	18.5536	0.0195906	241	20.1168	0.0212411	236	19.533	0.0206246	267	19.3516	0.0204332	212	20.6309	0.0217839	185	18.8674	0.0199218	0.0205992	0.039557
MPN204	96	9.80136	0.0103491	144	9.24894	0.00976584	179	11.1122	0.0117332	187	10.1134	0.0106787	125	9.51611	0.0100479	131	9.63082	0.0101691	0.0104573	0.0664918
MPN205	99	4.13358	0.0043646	148	3.79313	0.00400512	183	4.58327	0.00483942	203	4.50876	0.00476074	110	3.69994	0.00390672	121	3.51789	0.0037145	0.00426518	0.109197
MPN206	0	0	0	2	0.206527	0.00021807	3	0.228918	0.000241712	0	0	0	1	0.0458299	4.83912e-05	2	0.264515	0.000279299	0.000131245	0.981543
MPN207	4587	90.7506	0.0958224	7479	92.7489	0.0979324	10284	126.357	0.133419	11129	119.987	0.126693	6892	103.776	0.109575	7577	109.065	0.11516	0.1131	0.133673
MPN207a	1430	251.43	0.265482	2113	235.69	0.248862	2337	251.487	0.265542	2625	249.772	0.263732	1793	239.411	0.252791	1914	241.729	0.255239	0.258608	0.0279781
MPN208	2966	174.284	0.184025	4653	170.104	0.179611	4424	157.025	0.165801	4768	149.418	0.157768	3806	164.008	0.173174	4062	170.561	0.180093	0.173412	0.0575741
MPN209	2536	53.2677	0.0562448	3638	47.7903	0.0504612	2796	36.1837	0.0382059	2936	33.6674	0.035549	2513	40.6682	0.042941	2725	41.517	0.0438373	0.0445399	0.172768
MPN210	2517	53.4363	0.0564227	4061	55.6412	0.0587509	3427	45.5806	0.048128	3784	44.9793	0.0474931	3144	51.9295	0.0548318	3119	49.1309	0.0518767	0.0529172	0.0859475
MPN211	833	22.7902	0.0240639	1368	23.85	0.0251829	1311	22.1548	0.023393	1405	21.1004	0.0222797	1086	22.5601	0.023821	1094	21.2851	0.0224746	0.0235358	0.0457511
MPN212	961	105.932	0.111852	1573	108.355	0.114411	1544	99.9539	0.10554	1698	101.766	0.107454	1192	101.15	0.106804	1335	101.214	0.106871	0.108822	0.0320804
MPN213	5538	94.6447	0.0999342	9072	99.1021	0.104641	7202	77.3263	0.0816479	8040	76.0707	0.0803222	6083	81.6674	0.0862316	7097	90.2448	0.0952884	0.0913441	0.110325
MPN214	116	13.5971	0.014357	165	12.9588	0.0136831	149	10.0505	0.0106122	185	12.5985	0.0133026	124	11.2239	0.0118512	143	12.1002	0.0127764	0.0127637	0.105905
MPN215	693	32.407	0.0342182	1270	36.5393	0.0385814	1674	47.9312	0.0506099	1626	41.074	0.0433695	891	32.0167	0.033806	814	28.3172	0.0298998	0.0384141	0.196419
MPN216	728	35.157	0.0371219	1273	38.9067	0.0410811	1614	47.6228	0.0502843	1787	46.2548	0.0488399	871	31.7698	0.0335453	863	30.2191	0.031908	0.0404634	0.191182
MPN217	822	35.8684	0.037873	1442	40.0192	0.0422558	1957	52.5064	0.0554408	1935	45.0461	0.0475637	967	32.6177	0.0344406	884	27.9994	0.0295642	0.0411897	0.226856
MPN218	1198	25.7352	0.0271735	2331	31.7415	0.0335155	3460	47.2947	0.0499379	3555	42.8254	0.0452188	1507	25.2281	0.026638	1511	24.726	0.0261079	0.0347653	0.29884
MPN218a	0	0.0326187	3.44416e-05	0	0	0	1	0.0909731	9.60574e-05	2	0.234475	0.00024758	2	0.353355	0.000373103	3	0.496437	0.000524182	0.000212561	0.974622
MPN219	1197	147.28	0.155511	2180	167.924	0.177308	2435	179.067	0.189074	2549	169.42	0.178889	1785	168.07	0.177463	1604	140.425	0.148273	0.171086	0.091558
MPN220	1145	89.8206	0.0948405	2049	100.179	0.105778	2041	98.3409	0.103837	2342	98.5617	0.10407	1458	88.8711	0.0938379	1459	83.5042	0.0881711	0.0984224	0.0724522
MPN221	380	36.1684	0.0381898	699	41.5775	0.0439012	696	39.822	0.0420475	811	42.0468	0.0443967	442	32.9679	0.0348104	487	34.3938	0.036316	0.0399436	0.101696
MPN222	649	38.8846	0.0410578	974	36.7782	0.0388336	893	33.7845	0.0356727	1013	33.2466	0.0351047	713	33.0747	0.0349231	722	31.7907	0.0335674	0.0365266	0.0773697
MPN223	452	24.1823	0.0255338	695	23.5375	0.024853	749	25.2889	0.0267022	752	23.0667	0.0243559	491	21.3197	0.0225112	586	23.0528	0.0243412	0.0247162	0.056539
MPN224	1411	61.7978	0.0652516	2204	62.4457	0.0659356	2371	64.5796	0.0681888	2611	61.3319	0.0647596	1810	60.7415	0.0641362	1841	58.9637	0.0622591	0.0650885	0.030245
MPN225	2797	332.522	0.351106	4228	318.09	0.335868	3571	257.489	0.27188	3944	251.203	0.265242	2927	261.105	0.275698	3105	262.011	0.276654	0.296075	0.125836
MPN226	1031	123.968	0.130896	1616	123.371	0.130266	1479	109.773	0.115908	1620	107.459	0.113465	1077	103.339	0.109114	1098	96.0268	0.101394	0.11684	0.100422
MPN227	7422	193.099	0.203891	11981	195.561	0.206491	10009	159.881	0.168816	11034	156.353	0.165091	6971	138.585	0.146331	6961	132.669	0.140084	0.171784	0.163448
MPN228	1641	138.546	0.146289	2992	158.866	0.167745	2746	144.431	0.152503	3056	139.207	0.146987	1961	125.933	0.132972	1918	117.855	0.124441	0.145156	0.104317
MPN229	989	103.155	0.10892	1804	120.287	0.127009	1573	102.915	0.108667	1743	101.454	0.107124	1167	95.8227	0.101178	1157	89.6721	0.0946837	0.10793	0.100411
MPN230	525	93.9511	0.0992018	941	112.666	0.118963	850	95.2056	0.100526	979	98.6894	0.104205	599	83.4617	0.0881262	606	80.1639	0.0846441	0.0992778	0.123518
MPN231	840	100.233	0.105834	1539	116.669	0.123189	1404	101.961	0.10766	1568	103.209	0.108977	903	85.9608	0.0907649	926	80.0426	0.084516	0.10349	0.1341
MPN232	990	35.9728	0.0379833	1770	40.5541	0.0428206	1629	36.9112	0.0389741	1849	37.456	0.0395493	1070	30.6242	0.0323357	1153	31.7798	0.0335559	0.0375365	0.104636
MPN233	386	14.5141	0.0153252	668	16.2643	0.0171733	655	15.0245	0.0158642	672	14.2868	0.0150853	437	12.0238	0.0126958	440	12.2012	0.0128831	0.0148378	0.117571
MPN234	409	17.265	0.0182299	674	18.3159	0.0193395	1138	31.6712	0.0334412	1355	31.7352	0.0335088	489	15.4105	0.0162717	614	18.6533	0.0196958	0.0234145	0.336701
MPN235	157	11.7224	0.0123776	262	13.0801	0.0138111	400	18.6653	0.0197084	464	18.8456	0.0198989	238	13.9413	0.0147205	247	13.7965	0.0145675	0.0158473	0.200376
MPN236	754	26.0183	0.0274724	1187	26.406	0.0278818	1452	31.4948	0.033255	1489	28.3424	0.0299264	903	24.2285	0.0255826	1029	25.8784	0.0273246	0.0285738	0.0938324
MPN237	611	21.7443	0.0229595	1041	23.7401	0.0250669	1228	27.2346	0.0287566	1292	24.8158	0.0262027	739	19.9633	0.021079	787	20.1728	0.0213003	0.0242275	0.124113
MPN238	533	18.332	0.0193565	770	17.613	0.0185974	906	20.5008	0.0216466	1028	20.5631	0.0217123	529	14.448	0.0152554	485	12.7617	0.013475	0.0183405	0.183429
MPN239	420	31.4126	0.0331682	723	34.8755	0.0368246	1264	56.1237	0.0592603	1283	51.3299	0.0541987	680	38.0548	0.0401816	666	35.3079	0.0372812	0.0434858	0.2442
MPN240	515	27.0451	0.0285566	799	25.7982	0.02724	1298	41.1402	0.0434395	1416	39.6316	0.0418465	782	31.5258	0.0332878	830	31.5846	0.0333498	0.03462	0.193604
MPN241	163	9.61008	0.0101472	296	10.8315	0.0114368	380	14.5197	0.0153311	409	13.0504	0.0137797	251	11.1405	0.0117631	319	13.8386	0.014612	0.012845	0.158054
MPN242	297	58.4264	0.0616917	475	59.1854	0.0624932	470	55.165	0.0582481	549	57.9163	0.0611532	367	52.6127	0.0555531	335	48.8443	0.0515741	0.0584522	0.0725325
MPN243	5548	134.488	0.142005	8022	122.119	0.128944	8156	121.164	0.127935	8940	117.085	0.123629	5070	91.5986	0.0967179	5793	100.474	0.106089	0.120887	0.13699
MPN244	590	52.2286	0.0551475	747	40.9386	0.0432265	980	52.1707	0.0550864	1014	46.5592	0.0491613	479	31.9364	0.0337212	516	33.5032	0.0353756	0.0452864	0.208205
MPN245	193	18.3354	0.0193601	335	19.2959	0.0203743	500	28.1165	0.0296879	578	28.6258	0.0302257	376	25.3226	0.0267378	326	21.5681	0.0227735	0.0248599	0.188973
MPN246	517	41.4549	0.0437717	758	39.7039	0.0419228	1056	52.8115	0.055763	1171	51.5684	0.0544504	780	47.6734	0.0503378	805	47.0767	0.0497077	0.0493256	0.112704
MPN247	367	22.0349	0.0232664	605	23.7629	0.025091	726	27.6288	0.0291729	879	30.0349	0.0317135	545	26.9252	0.0284299	606	27.8937	0.0294526	0.0278544	0.11147
MPN248	400	18.0695	0.0190793	604	17.6047	0.0185886	667	18.322	0.019346	766	18.7471	0.0197948	502	17.8085	0.0188038	584	19.4246	0.0205102	0.0193538	0.0365008
MPN249	104	6.77872	0.00715757	164	6.82449	0.0072059	189	7.82685	0.00826427	220	7.44069	0.00785653	129	6.73363	0.00710996	134	5.94623	0.00627855	0.00731213	0.093703
MPN250	761	31.4608	0.0332191	1148	30.1431	0.0318277	1875	48.5626	0.0512767	1897	43.2037	0.0456183	1256	41.9794	0.0443255	1287	38.188	0.0403222	0.0410983	0.18308
MPN251	312	26.6612	0.0281513	547	27.9968	0.0295615	734	37.3357	0.0394223	862	38.8511	0.0410224	575	36.2064	0.0382299	630	38.1512	0.0402834	0.0361118	0.158226
MPN252	793	31.1131	0.0328519	1265	30.4333	0.0321342	1758	42.7607	0.0451506	2057	43.0094	0.0454131	1140	33.6196	0.0354985	1211	34.5578	0.0364892	0.0379229	0.156225
MPN253	185	14.4629	0.0152712	361	18.7756	0.0198249	457	21.7862	0.0230038	484	20.209	0.0213384	316	18.9249	0.0199826	322	18.9738	0.0200342	0.0199092	0.129347
MPN254	564	55.7934	0.0589116	846	53.9714	0.0569877	912	57.7737	0.0610026	1053	58.0701	0.0613156	690	51.7165	0.0546069	731	50.8328	0.0536738	0.0577497	0.0556909
MPN255	1460	98.0929	0.103575	2568	110.994	0.117197	2561	105.111	0.110986	2883	105.732	0.111641	1800	93.6473	0.098881	1823	90.3835	0.0954349	0.106286	0.0786883
MPN256	745	60.6052	0.0639923	1369	70.9583	0.074924	1519	76.305	0.0805695	1713	78.3229	0.0827002	1039	67.204	0.0709599	1047	63.7067	0.0672671	0.0734022	0.100536
MPN257	611	32.0105	0.0337995	1032	34.2749	0.0361904	1162	37.8384	0.0399531	1315	37.8969	0.0400149	780	31.9729	0.0337598	763	29.3591	0.0309999	0.0357863	0.101809
MPN258	3105	91.2347	0.0963337	5066	94.9772	0.100285	4348	79.2327	0.0836608	4943	79.5466	0.0839923	4330	97.5242	0.102975	3655	78.9177	0.0833283	0.0917625	0.0994495
MPN259	2158	71.7171	0.0757252	3948	82.7008	0.0873227	3129	64.0112	0.0675886	3800	68.6334	0.0724692	3221	81.2221	0.0857614	2989	71.4345	0.0754269	0.0773823	0.099371
MPN260	1757	99.6284	0.105196	2842	100.281	0.105886	2393	83.231	0.0878826	2816	86.7886	0.091639	2409	104.195	0.110018	2176	87.4793	0.0923683	0.0988317	0.0937017
MPN261	2811	68.6326	0.0724684	4698	72.2398	0.0762771	4834	72.7242	0.0767886	5581	74.4014	0.0785595	4034	76.8212	0.0811146	3920	69.7336	0.0736308	0.0764732	0.0414138
MPN262	1280	47.5761	0.050235	2096	50.5116	0.0533346	2115	49.9237	0.0527139	2587	54.0371	0.0570571	1988	59.5874	0.0629176	1753	48.9859	0.0517236	0.0546636	0.0848958
MPN263	728	117.66	0.124236	1179	116.375	0.122878	1293	124.532	0.131491	1392	115.256	0.121698	1068	124.611	0.131576	1112	121.61	0.128407	0.126714	0.0344609
MPN264	1236	82.1876	0.0867809	2027	84.9564	0.0897044	2317	95.9933	0.101358	2494	87.9281	0.0928423	1663	82.1569	0.0867484	1777	85.2847	0.0900511	0.0912476	0.0597803
MPN265	335	16.851	0.0177927	592	18.1955	0.0192124	535	16.42	0.0173376	647	17.3784	0.0183496	469	17.9929	0.0189985	402	13.7532	0.0145219	0.0177021	0.0966495
MPN266	478	57.0728	0.0602625	786	58.7924	0.0620782	1222	87.5126	0.0924035	1317	85.2171	0.0899797	663	61.1103	0.0645256	691	58.7077	0.0619887	0.071873	0.209329
MPN267	711	49.6743	0.0524505	1305	56.2462	0.0593897	1922	80.1308	0.0846092	2177	81.3699	0.0859175	1187	61.3431	0.0647714	1062	52.7056	0.0556512	0.0671316	0.218035
MPN268	260	35.7987	0.0377994	459	41.3752	0.0436876	666	58.0936	0.0613404	747	59.4753	0.0627992	385	42.865	0.0452607	367	38.8611	0.041033	0.0486534	0.22005
MPN269	506	17.6648	0.018652	880	19.6212	0.0207178	1168	24.9839	0.0263802	1220	22.8887	0.0241679	688	18.3929	0.0194209	747	18.7054	0.0197509	0.0215149	0.142559
MPN270	66	13.183	0.0139198	74	9.38799	0.00991267	92	10.9802	0.0115938	116	11.3501	0.0119845	60	8.81577	0.00930847	67	9.89236	0.0104452	0.0111941	0.149335
MPN271	296	21.1256	0.0223063	509	23.0282	0.0243152	660	29.1268	0.0307546	691	26.3692	0.0278429	412	22.2219	0.0234638	423	22.974	0.0242579	0.0254901	0.124545
MPN272	289	48.2846	0.0509832	354	37.098	0.0391713	366	35.9934	0.038005	401	35.9401	0.0379487	312	38.3956	0.0405415	340	40.0935	0.0423342	0.0414973	0.118935
MPN273	383	44.3436	0.0468219	637	48.8916	0.051624	922	70.5525	0.0744956	1044	67.1927	0.070948	699	66.7359	0.0704656	605	53.233	0.0562081	0.0617605	0.188701
MPN274	170	11.2736	0.0119037	250	10.6124	0.0112055	435	17.6825	0.0186707	477	17.6435	0.0186296	327	17.0767	0.0180311	274	13.2597	0.0140007	0.0154069	0.224516
MPN275	158	25.4745	0.0268982	291	27.6106	0.0291537	422	39.3662	0.0415663	431	37.6248	0.0397276	273	32.9304	0.0347708	185	19.5579	0.0206509	0.0321279	0.249681
MPN276	321	20.4307	0.0215725	555	21.5829	0.0227891	777	29.5197	0.0311695	815	27.5709	0.0291118	424	20.0987	0.021222	414	19.1177	0.0201862	0.0243418	0.189557
MPN277	380	12.4824	0.01318	610	13.1837	0.0139206	1063	21.9986	0.023228	1107	20.5746	0.0217245	582	14.9757	0.0158127	549	13.765	0.0145343	0.0170667	0.252221
MPN278	227	9.40543	0.00993108	378	10.4718	0.0110571	484	12.6747	0.0133831	606	14.2663	0.0150636	361	11.8553	0.0125179	331	9.95437	0.0105107	0.0120772	0.161062
MPN279	350	10.622	0.0112156	586	11.0462	0.0116635	751	13.6391	0.0144013	847	13.867	0.014642	382	8.82657	0.00931987	410	8.82324	0.00931635	0.0117598	0.199476
MPN280	2426	72.7832	0.0768509	3925	74.4734	0.0786355	5068	94.3604	0.099634	5536	89.7504	0.0947663	2397	55.2408	0.0583281	2794	61.146	0.0645633	0.0787964	0.20578
MPN281	722	33.1672	0.0350209	1394	40.5865	0.0428548	737	20.9813	0.0221539	771	19.2136	0.0202874	1128	40.2642	0.0425145	1033	34.6947	0.0366338	0.0332442	0.295898
MPN282	208	18.4526	0.0194839	366	20.6061	0.0217577	256	14.4493	0.0152569	265	12.6453	0.0133521	235	15.6143	0.0164869	284	17.7127	0.0187026	0.0175067	0.174706
MPN283	86	19.1608	0.0202316	175	25.0233	0.0264218	165	23.1194	0.0244115	150	18.9291	0.019987	121	20.3103	0.0214454	109	18.1076	0.0191196	0.0219362	0.130742
MPN283a	3	0.585957	0.000618705	6	0.870783	0.000919449	12	1.40262	0.00148101	4	0.369299	0.000389939	7	1.37697	0.00145392	7	0.883999	0.000933404	0.000966072	0.45333
MPN284	936	21.0441	0.0222202	1757	24.4645	0.0258318	1386	19.9544	0.0210696	1573	19.096	0.0201632	1464	25.7121	0.0271491	1287	20.4688	0.0216128	0.0230078	0.122225
MPN285	279	9.98768	0.0105459	440	10.4542	0.0110384	489	11.1832	0.0118082	498	9.74719	0.0102919	398	11.1862	0.0118113	308	8.30282	0.00876685	0.0107104	0.10649
MPN286	75	3.18263	0.0033605	139	3.14266	0.0033183	158	3.98109	0.00420358	194	4.2727	0.00451149	135	4.32721	0.00456905	120	3.67236	0.0038776	0.00397342	0.138365
MPN287	215	30.1421	0.0318267	318	30.6493	0.0323623	307	27.7011	0.0292493	330	25.1619	0.0265681	248	27.253	0.0287761	205	20.5646	0.0217139	0.0284161	0.137527
MPN288	861	19.3457	0.0204269	1318	18.241	0.0192604	866	11.767	0.0124246	931	11.5031	0.0121459	962	16.6427	0.0175728	780	12.6601	0.0133676	0.0158664	0.230991
MPN289	109	10.0771	0.0106403	180	9.90616	0.0104598	165	8.90839	0.00940626	148	6.9921	0.00738287	97	6.54118	0.00690675	83	5.40769	0.00570992	0.00841765	0.242145
MPN290	28	3.56303	0.00376216	28	2.35933	0.00249119	25	2.24366	0.00236905	37	2.32886	0.00245901	16	1.36679	0.00144317	24	2.0949	0.00221198	0.00245609	0.304696
MPN291	190	14.9084	0.0157416	283	14.9033	0.0157363	312	16.1516	0.0170543	397	18.7391	0.0197864	255	16.3188	0.0172308	298	17.4214	0.018395	0.0173241	0.0905978
MPN292	220	12.3535	0.0130439	443	16.5606	0.0174861	455	16.2154	0.0171216	583	17.3838	0.0183554	387	16.5226	0.017446	462	18.6041	0.0196438	0.0171828	0.129421
MPN293	204	18.6334	0.0196747	333	20.1323	0.0212574	382	21.2917	0.0224817	468	22.8892	0.0241684	328	22.9079	0.0241881	324	21.8193	0.0230387	0.0224682	0.0782216
MPN294	971	74.9879	0.0791789	1461	69.2061	0.0730739	1318	61.3903	0.0648212	1499	61.1906	0.0646104	1135	63.1784	0.0667093	1402	74.9042	0.0790905	0.0712473	0.0959564
MPN295	1593	126.791	0.133877	2520	123.899	0.130824	2917	137.222	0.144891	3219	135.037	0.142584	1864	108.514	0.114578	2189	123.482	0.130383	0.132856	0.0814047
MPN296	516	146.569	0.15476	854	154.596	0.163236	1051	175.984	0.185819	1162	177.36	0.187272	707	145.924	0.154079	701	140.466	0.148316	0.165581	0.102244
MPN297	998	112.483	0.118769	1725	125.496	0.13251	2086	143.383	0.151397	2363	146.5	0.154687	1303	112.136	0.118403	1359	110.84	0.117034	0.132133	0.129986
MPN298	450	65.4722	0.0691313	703	66.3788	0.0700886	815	75.1794	0.0793811	1014	79.6349	0.0840855	493	55.9668	0.0590947	630	65.0157	0.0686493	0.0717384	0.123077
MPN299	460	30.4955	0.0321998	793	32.5358	0.0343541	1125	46.173	0.0487535	1348	48.4347	0.0511417	747	38.7981	0.0409664	745	36.84	0.0388989	0.0410524	0.185187
MPN300	386	12.5674	0.0132698	690	14.2371	0.0150327	942	19.6998	0.0208008	1120	20.5691	0.0217187	488	13.3027	0.0140461	587	14.9454	0.0157807	0.0167748	0.213951
MPN301	144	10.5488	0.0111383	243	12.0348	0.0127074	316	15.7112	0.0165893	350	15.561	0.0164307	157	9.24965	0.0097666	160	9.4697	0.00999894	0.0127719	0.240954
MPN302	1050	56.8189	0.0599944	1752	61.2832	0.0647082	2355	78.0982	0.082463	2715	80.9461	0.0854701	1834	76.435	0.0807068	1681	68.5716	0.072404	0.0742911	0.138937
MPN303	1667	61.0658	0.0644786	2891	65.4619	0.0691204	3952	87.7657	0.0926707	4705	92.438	0.0976042	2861	78.4557	0.0828404	3153	84.0218	0.0887176	0.082572	0.160127
MPN304	1305	97.6992	0.103159	2098	98.4374	0.103939	1393	64.6223	0.0682339	1706	68.0108	0.0718117	1992	112.535	0.118825	2179	115.485	0.121939	0.0979846	0.23453
MPN305	446	40.5827	0.0428508	774	44.2295	0.0467014	637	35.258	0.0372285	698	33.7335	0.0356188	772	52.334	0.0552588	856	55.8275	0.0589476	0.046101	0.205423
MPN306	154	10.1517	0.010719	262	10.8215	0.0114263	265	11.706	0.0123602	280	9.90004	0.0104533	290	15.288	0.0161424	277	13.4981	0.0142525	0.012559	0.177512
MPN307	1011	56.6709	0.0598381	1638	59.6245	0.0629568	1360	47.9219	0.0506002	1571	47.4599	0.0501123	1442	63.7791	0.0673436	1433	59.6945	0.0630307	0.0589803	0.120311
MPN308	1313	42.7015	0.045088	2146	44.1741	0.0466429	2239	45.241	0.0477694	2556	45.5504	0.0480961	2064	51.5558	0.0544372	2070	48.9583	0.0516945	0.0489547	0.0707627
MPN309	2636	116.405	0.122911	4328	120.357	0.127084	6172	169.144	0.178597	6705	159.76	0.168689	3562	119.929	0.126631	3533	114.154	0.120534	0.140741	0.183256
MPN310	5716	54.6508	0.0577051	9407	56.3653	0.0595154	14409	86.9192	0.091777	15943	84.6582	0.0893896	6569	48.3036	0.0510032	7481	51.8337	0.0547306	0.0673535	0.270794
MPN311	868	38.8283	0.0409984	1472	44.0231	0.0464835	2519	76.4167	0.0806875	2675	71.8488	0.0758642	1304	49.3901	0.0521505	1357	46.8166	0.0494331	0.0576029	0.286544
MPN312	528	41.8404	0.0441787	824	41.7757	0.0441104	1309	66.1643	0.069862	1408	61.2841	0.0647091	673	42.0295	0.0443784	709	42.0579	0.0444084	0.0519412	0.230981
MPN313	25	4.13253	0.00436349	27	2.15873	0.00227938	26	1.91546	0.00202251	12	0.94745	0.0010004	19	1.74792	0.0018456	14	1.33541	0.00141004	0.00215357	0.545254
MPN314	4611	555.165	0.586192	7478	579.731	0.612131	7263	544.974	0.575431	7560	498.841	0.52672	6093	565.032	0.596611	6233	558.848	0.59008	0.581194	0.0504539
MPN315	3751	212.371	0.22424	7141	255.007	0.269259	7056	242.113	0.255644	7993	242.353	0.255897	6238	266.565	0.281462	6263	256.147	0.270462	0.259494	0.0764706
MPN316	4504	180.678	0.190776	7584	194.889	0.205781	7536	187.451	0.197928	8768	192.955	0.203739	6069	187.271	0.197737	6623	193.391	0.2042	0.200027	0.0282393
MPN317	3869	178.831	0.188826	6640	193.247	0.204047	6063	170.56	0.180092	6828	170.317	0.179836	4864	173.331	0.183018	4932	162.51	0.171593	0.184569	0.0598811
MPN318	1533	55.2136	0.0582994	2569	58.4309	0.0616965	2322	51.8156	0.0547115	2434	47.5504	0.0502079	1848	51.062	0.0539158	1840	49.1094	0.051854	0.0551142	0.076881
MPN319	1818	65.5227	0.0691847	2849	64.2948	0.0678881	2138	47.7993	0.0504707	2224	43.1993	0.0456137	1387	38.105	0.0402346	1591	42.2731	0.0446357	0.0530046	0.235257
MPN320	2118	136.501	0.14413	3566	145.976	0.154134	1401	54.9611	0.0580328	1561	55.4235	0.058521	2920	143.445	0.151462	2894	135.562	0.143138	0.118236	0.394412
MPN321	1416	152.74	0.161277	2713	187.127	0.197585	1234	82.0852	0.0866727	1332	79.0017	0.0834169	2660	224.848	0.237414	2403	193.085	0.203876	0.161707	0.396518
MPN322	3313	183.434	0.193686	6182	218.264	0.230462	3189	109.663	0.115792	3574	109.012	0.115104	6392	277.232	0.292726	6235	256.339	0.270665	0.203073	0.373739
MPN323	1721	202.001	0.21329	3420	253.536	0.267705	1742	128.288	0.135458	2079	133.264	0.140712	3676	335.638	0.354396	3562	314.713	0.332302	0.240644	0.389254
MPN324	5235	137.052	0.144712	10048	165.826	0.175094	6449	104.645	0.110494	7351	105.261	0.111144	14232	292.662	0.309019	13471	264.355	0.279129	0.188265	0.456333
MPN325	3101	465.258	0.49126	4824	459.517	0.485198	3611	324.675	0.342821	4130	329.112	0.347506	3655	431.506	0.455622	3614	405.918	0.428604	0.425168	0.155031
MPN326	1434	293.819	0.31024	2520	317.382	0.33512	1581	195.805	0.206748	1855	200.817	0.21204	1911	298.159	0.314822	1842	275.656	0.291062	0.278339	0.198451
MPN327	1287	226.669	0.239337	2090	233.082	0.246108	1384	150.79	0.159217	1508	144.467	0.152541	1488	208.74	0.220406	1543	206.211	0.217736	0.205891	0.19563
MPN328	2210	138.875	0.146636	3540	141.251	0.149146	2368	92.162	0.0973127	2727	90.9768	0.0960613	2854	142.176	0.150122	2875	135.93	0.143527	0.130467	0.201341
MPN329	414	47.1684	0.0498046	708	49.9147	0.0527043	481	34.5619	0.0364935	522	33.8358	0.0357268	586	53.2478	0.0562237	562	49.1275	0.0518731	0.0471377	0.186539
MPN330	344	20.3819	0.021521	483	18.8613	0.0199154	514	18.8409	0.0198939	632	20.7746	0.0219356	440	21.5842	0.0227905	415	19.6285	0.0207255	0.0211303	0.0548899
MPN331	2062	83.6508	0.0883259	3723	95.0098	0.10032	6095	153.933	0.162536	6780	152.169	0.160674	3798	118.814	0.125455	3822	114.145	0.120524	0.126306	0.241334
MPN332	4814	109.321	0.115431	8576	124.882	0.131862	10458	150.34	0.158742	11729	147.372	0.155609	9210	163.566	0.172708	9306	158.886	0.167766	0.150353	0.147598
MPN333	866	20.304	0.0214388	1418	21.0309	0.0222063	1627	24.1828	0.0255343	1811	23.7151	0.0250404	1130	20.434	0.021576	1312	22.5012	0.0237588	0.0232591	0.0765594
MPN334	183	8.68883	0.00917443	334	11.2736	0.0119036	453	14.5768	0.0153915	519	15.161	0.0160083	259	10.2695	0.0108434	268	10.2003	0.0107704	0.0123486	0.222313
MPN335	326	7.15127	0.00755094	468	6.80585	0.00718622	667	9.75622	0.0103015	816	10.3986	0.0109798	346	6.30994	0.00666259	385	6.55341	0.00691967	0.00826678	0.22675
MPN336	286	13.1728	0.013909	438	12.6727	0.013381	489	13.4573	0.0142094	494	12.0117	0.012683	337	12.3498	0.01304	371	11.4197	0.0120579	0.0132134	0.0600751
MPN337	479	13.2406	0.0139806	851	14.7947	0.0156215	1180	19.8916	0.0210033	1301	19.5172	0.0206079	832	17.7167	0.0187068	771	15.2877	0.0161421	0.0176771	0.161914
MPN338	505	13.3818	0.0141297	870	14.9159	0.0157495	1199	20.2502	0.021382	1296	19.4716	0.0205599	702	14.6684	0.0154881	796	16.1347	0.0170365	0.0173909	0.168718
MPN339	195	13.5998	0.0143599	226	10.2121	0.0107828	310	13.0712	0.0138017	325	13.1385	0.0138728	199	10.514	0.0111016	182	9.47289	0.0100023	0.0123202	0.153949
MPN340	228	7.20977	0.00761271	310	6.45349	0.00681416	444	8.65366	0.0091373	462	8.36511	0.00883262	229	5.82935	0.00615514	257	5.70819	0.00602721	0.00742986	0.179446
MPN341	220	4.95854	0.00523566	353	5.56927	0.00588052	466	6.70437	0.00707906	525	6.93303	0.0073205	244	4.52522	0.00477812	220	3.9841	0.00420676	0.0057501	0.217778
MPN342	1358	42.5064	0.044882	2160	43.2351	0.0456515	3029	59.4089	0.0627292	3394	58.4226	0.0616877	1588	37.6288	0.0397318	1682	37.7168	0.0398247	0.0490845	0.213223
MPN343	139	7.26618	0.00767227	241	7.36373	0.00777528	296	8.89086	0.00938776	324	8.7794	0.00927006	169	6.5198	0.00688418	151	5.79232	0.00611605	0.00785093	0.16468
MPN344	344	54.3391	0.057376	589	60.2895	0.0636589	596	56.8854	0.0600646	651	54.3405	0.0573775	497	59.5996	0.0629305	593	66.6241	0.0703475	0.0619592	0.0789968
MPN345	54	4.69567	0.0049581	103	5.4648	0.00577021	124	6.94063	0.00732853	158	7.51744	0.00793758	51	3.37756	0.00356632	52	3.4133	0.00360406	0.00552747	0.333405
MPN346	46	6.78412	0.00716327	92	8.17845	0.00863553	94	7.77528	0.00820982	71	5.45413	0.00575895	57	6.38	0.00673657	42	4.44139	0.00468961	0.00686563	0.216082
MPN347	32	1.6106	0.00170061	55	1.7183	0.00181433	85	2.62766	0.00277451	89	2.46012	0.00259761	36	1.35061	0.0014261	34	1.10045	0.00116196	0.00191252	0.336175
MPN347a	121	33.669	0.0355507	137	23.9389	0.0252768	185	31.8843	0.0336662	176	29.2987	0.0309362	108	23.0608	0.0243497	111	20.3796	0.0215185	0.0285497	0.19732
MPN347b	57	21.2195	0.0224054	65	15.1048	0.015949	103	22.3741	0.0236246	105	20.0458	0.0211661	43	13.1613	0.0138969	34	10.3787	0.0109588	0.0180001	0.285111
MPN347c	73	10.4994	0.0110862	98	11.2946	0.0119258	97	10.8314	0.0114367	98	9.60778	0.0101447	43	6.26512	0.00661527	46	5.47783	0.00578398	0.00949879	0.277331
MPN348	68	7.12036	0.0075183	95	6.61175	0.00698127	129	8.51571	0.00899163	128	7.46333	0.00788044	74	5.65164	0.00596749	86	6.45289	0.00681353	0.00735878	0.140427
MPN349	256	14.4102	0.0152155	405	13.8039	0.0145753	373	13.0046	0.0137314	495	14.6274	0.0154449	292	12.533	0.0132334	328	13.1196	0.0138528	0.0143422	0.0613796
MPN350	257	18.0218	0.019029	329	14.3166	0.0151167	444	20.1709	0.0212982	460	17.9759	0.0189805	230	12.5759	0.0132788	264	14.1773	0.0149697	0.0171121	0.180978
MPN351	368	33.3076	0.0351691	630	33.5653	0.0354412	561	31.6891	0.0334601	653	31.9479	0.0337334	342	22.7007	0.0239694	349	22.4054	0.0236575	0.0309051	0.179526
MPN352	3759	129.616	0.136859	6153	133.953	0.14144	6440	136.486	0.144114	7079	134.571	0.142092	4205	110.515	0.116691	4627	116.224	0.122719	0.133986	0.0856286
MPN353	394	10.7646	0.0113662	679	12.1809	0.0128617	835	14.6959	0.0155172	910	14.0484	0.0148335	568	11.9278	0.0125945	689	14.1445	0.014935	0.0136847	0.119995
MPN354	590	22.792	0.0240658	1083	26.8623	0.0283636	1346	33.3981	0.0352647	1557	33.957	0.0358548	969	30.0189	0.0316966	985	29.4995	0.0311481	0.0310656	0.141981
MPN355	220	15.4637	0.0163279	364	16.0756	0.0169741	408	18.2076	0.0192252	414	16.6542	0.017585	306	17.9974	0.0190032	351	18.0096	0.0190161	0.0180219	0.0682205
MPN356	407	18.0505	0.0190593	757	20.8387	0.0220033	838	22.6954	0.0239638	808	19.8071	0.0209141	578	20.7118	0.0218693	571	18.9398	0.0199983	0.0213014	0.0807084
MPN357	1441	41.0434	0.0433372	2432	43.4535	0.045882	2311	41.1829	0.0434845	2440	37.785	0.0398967	1880	41.2091	0.0435122	1966	40.3744	0.0426308	0.0431239	0.0447152
MPN358	477	14.8293	0.0156581	793	16.1177	0.0170185	678	12.8798	0.0135996	800	13.3518	0.014098	682	16.8415	0.0177827	654	14.8104	0.0156381	0.0156325	0.103277
MPN359	1189	77.7713	0.0821178	1801	73.92	0.0780512	2232	90.1221	0.0951588	2526	90.1328	0.0951702	1681	85.1361	0.0898941	1655	79.6531	0.0841048	0.0874161	0.0813661
MPN360	1417	238.333	0.251653	2325	241.932	0.255453	1730	182.324	0.192513	1885	171.715	0.181312	1943	247.215	0.261032	1876	223.839	0.236349	0.229719	0.149476
MPN361	1715	80.8396	0.0853576	2886	83.6824	0.0883592	2174	62.5551	0.0660512	2379	61.3613	0.0647906	2319	84.3796	0.0890954	2305	77.1322	0.081443	0.0791828	0.138951
MPN362	336	11.7322	0.0123878	548	11.9843	0.0126541	397	8.96406	0.00946504	475	9.6542	0.0101938	328	9.09	0.00959802	379	9.73178	0.0102757	0.0107624	0.130214
MPN363	135	3.6289	0.00383171	215	3.82855	0.00404252	203	3.43698	0.00362907	202	2.94546	0.00311008	150	2.98272	0.00314942	124	2.39351	0.00252728	0.00338168	0.165077
MPN365	144	9.10534	0.00961421	265	10.6773	0.0112741	324	13.0028	0.0137295	353	12.8048	0.0135204	213	10.7206	0.0113197	216	10.5813	0.0111726	0.0117718	0.133544
MPN366	544	35.507	0.0374914	943	37.9274	0.0400471	1128	45.1356	0.0476582	1280	45.2118	0.0477386	738	36.7586	0.0388129	746	34.2954	0.0362121	0.0413267	0.123395
MPN367	914	53.2576	0.056234	1453	53.241	0.0562165	2071	74.0096	0.0781459	2073	65.5854	0.0692509	1453	66.7097	0.0704379	1565	69.2866	0.0731588	0.0672407	0.134817
MPN368	101	13.5386	0.0142952	143	12.313	0.0130012	178	14.5881	0.0154034	204	14.8303	0.0156592	110	10.2954	0.0108708	97	8.59953	0.00908014	0.0130516	0.200992
MPN369	62	3.90538	0.00412364	105	4.2421	0.00447918	134	5.13599	0.00542303	127	4.21432	0.00444985	99	4.68952	0.00495161	104	4.73675	0.00500147	0.00473813	0.099521
MPN370	163	3.81824	0.00403163	258	3.69065	0.00389691	269	3.79476	0.00400685	294	3.69208	0.00389843	224	3.92524	0.00414461	226	3.86109	0.00407688	0.00400922	0.0245165
MPN371	37	3.34741	0.00353449	60	3.51021	0.00370639	50	2.76188	0.00291623	44	2.06026	0.00217541	55	3.68981	0.00389603	39	2.69272	0.00284321	0.00317863	0.204256
MPN372	2235	69.3258	0.0732003	3860	75.1179	0.0793161	2758	53.4758	0.0564644	3326	56.0789	0.0592131	1887	43.7262	0.0461699	1540	34.3913	0.0363134	0.0584462	0.275708
MPN373	49	6.24382	0.00659278	70	4.93773	0.00521369	98	7.08177	0.00747755	98	6.85467	0.00723776	65	5.75886	0.00608071	55	4.47024	0.00472007	0.00622043	0.176663
MPN374	37	3.34795	0.00353506	50	2.87047	0.0030309	85	4.21256	0.00444799	102	4.62418	0.00488262	29	2.14726	0.00226727	33	1.98051	0.0020912	0.00337584	0.336274
MPN375	180	27.4245	0.0289572	252	23.1038	0.024395	408	36.5876	0.0386324	410	31.8888	0.033671	184	20.1817	0.0213096	191	20.2799	0.0214133	0.0280631	0.250577
MPN376	18012	282.283	0.298059	31042	308.069	0.325286	44663	443.93	0.468741	50098	436.441	0.460833	30435	371.921	0.392707	33460	389.245	0.410999	0.392771	0.177348
MPN377	1012	207.572	0.219173	1576	202.872	0.21421	2048	257.405	0.271791	2300	255.405	0.269679	1239	196.797	0.207796	1322	191.623	0.202333	0.23083	0.136196
MPN378	1274	25.0468	0.0264466	1988	24.0466	0.0253906	2467	29.5981	0.0312523	2789	29.0113	0.0306327	1456	21.6552	0.0228655	1653	23.1351	0.0244281	0.026836	0.126611
MPN379	370	23.4345	0.0247442	646	24.3536	0.0257146	818	30.1861	0.0318731	904	28.3163	0.0298988	463	21.1865	0.0223705	504	21.8975	0.0231213	0.0262871	0.144676
MPN380	236	14.8452	0.0156749	354	13.6329	0.0143948	559	22.5132	0.0237714	568	19.526	0.0206172	238	12.1143	0.0127913	301	13.5131	0.0142683	0.0169196	0.25437
MPN381	731	43.2974	0.0457172	1231	45.5771	0.0481243	1231	44.795	0.0472985	1509	49.1847	0.0519335	891	40.6579	0.0429302	901	38.8733	0.0410459	0.0461749	0.0840267
MPN382	375	32.3085	0.0341142	640	36.3718	0.0384045	583	32.4493	0.0342628	779	37.5685	0.0396681	533	37.09	0.0391628	474	31.9353	0.0337201	0.0365554	0.0765578
MPN383	611	37.5961	0.0396972	1020	39.7035	0.0419224	1628	63.1163	0.0666437	1747	59.3472	0.0626639	945	45.1171	0.0476386	1043	47.2564	0.0498975	0.0514106	0.213509
MPN384	1806	40.3481	0.0426031	2977	42.541	0.0449185	4477	64.6267	0.0682386	4969	62.5444	0.0660399	2938	52.7788	0.0557285	3182	54.7747	0.0578359	0.0558941	0.188703
MPN385	212	37.2304	0.0393111	355	39.6121	0.041826	423	42.2247	0.0445845	414	38.2066	0.0403419	310	43.2728	0.0456912	366	44.7029	0.0472012	0.0431593	0.0727575
MPN386	1342	99.6387	0.105207	2201	103.971	0.109781	1700	78.2068	0.0825776	1903	78.2893	0.0826647	2004	112.797	0.119101	2098	111.774	0.118021	0.102892	0.160656
MPN387	2158	106.383	0.112328	3970	124.712	0.131682	4780	146.794	0.154998	5514	149.779	0.15815	3847	148.271	0.156557	4108	150.7	0.159122	0.145473	0.132204
MPN388	1170	153.751	0.162344	1967	162.152	0.171214	2128	176.537	0.186403	2539	183.123	0.193357	1770	187.837	0.198335	1880	188.358	0.198885	0.18509	0.081785
MPN389	3370	184.248	0.194546	5979	207.703	0.219312	6672	226.298	0.238945	7824	234.691	0.247808	5583	240.356	0.253789	5699	232.898	0.245915	0.233386	0.0961695
MPN390	4803	194.745	0.205628	7826	200.118	0.211302	9019	225.311	0.237903	10257	226.282	0.238928	7306	226.323	0.238972	7074	213.48	0.22541	0.226357	0.0657559
MPN391	3327	151.592	0.160064	5337	153.573	0.162156	6557	182.855	0.193074	7136	175.022	0.184803	4900	168.578	0.177999	4696	155.767	0.164472	0.173761	0.0781268
MPN391a	32203	9111.59	9.62081	48516	8529.71	9.00642	26742	4523.13	4.77592	26011	3923.03	4.14228	22759	4828.53	5.09839	23355	4717.29	4.98093	6.27079	0.380793
MPN392	8349	479.253	0.506038	13406	478.063	0.504781	14837	524.352	0.553657	16767	519.551	0.548588	16786	745.357	0.787014	17228	725.502	0.766049	0.611021	0.212764
MPN393	5975	318.012	0.335785	9930	334.151	0.352826	11014	364.205	0.384559	12715	372.193	0.392994	11530	476.644	0.503282	12405	497.871	0.525696	0.415857	0.191152
MPN394	5957	231.421	0.244355	10279	251.211	0.265251	10172	246.026	0.259776	11768	248.048	0.261911	11344	335.456	0.354204	11665	330.983	0.34948	0.289163	0.169802
MPN395	493	44.6306	0.0471249	796	45.8906	0.0484554	897	51.519	0.0543983	929	47.7184	0.0503852	579	42.8478	0.0452425	592	39.6241	0.0418386	0.0479075	0.0900791
MPN396	2505	44.2959	0.0467715	3895	43.3577	0.0457809	5324	57.5859	0.0608042	5645	53.6006	0.0565963	3074	41.4209	0.0437358	3537	45.1236	0.0476454	0.0502224	0.13591
MPN397	354	8.49216	0.00896677	625	9.62828	0.0101664	730	10.6089	0.0112018	875	11.4038	0.0120411	642	11.9503	0.0126182	606	10.0442	0.0106055	0.0109333	0.120656
MPN398	913	71.2092	0.075189	1368	66.7199	0.0704487	1890	94.2123	0.0994777	1960	86.683	0.0915275	1033	62.0644	0.0655331	1240	70.6635	0.0746127	0.0794648	0.16535
MPN399	2464	153.451	0.162027	3931	154.991	0.163653	4943	192.58	0.203343	5473	186.128	0.19653	3105	147.169	0.155394	3433	158.232	0.167075	0.17467	0.114801
MPN400	14976	469.921	0.496184	23855	469.928	0.496191	31447	610.602	0.644728	34031	577.592	0.609872	21500	515.701	0.544522	21896	502.488	0.530571	0.553678	0.110382
MPN401	804	77.4825	0.0818128	1285	80.7261	0.0852377	1528	92.6362	0.0978135	1598	85.2388	0.0900026	947	70.2365	0.0741619	935	64.1772	0.0677639	0.0827987	0.130627
MPN402	1039	35.6596	0.0376526	1644	35.0212	0.0369784	1049	21.7165	0.0229302	1244	22.8209	0.0240963	848	22.0541	0.0232866	1031	25.8991	0.0273465	0.0287151	0.238392
MPN403	116	16.7805	0.0177183	162	15.4212	0.016283	136	12.3428	0.0130326	134	11.1697	0.011794	174	19.2174	0.0202914	191	18.3938	0.0194218	0.0164235	0.208408
MPN404	155	7.31636	0.00772525	228	7.07697	0.00747248	214	6.8726	0.00725669	236	6.49634	0.0068594	218	8.56987	0.00904882	225	8.27345	0.00873583	0.00784975	0.109783
MPN405	51	4.34075	0.00458335	107	5.58876	0.0059011	93	4.90835	0.00518267	105	5.607	0.00592036	115	7.30001	0.00770799	102	6.27645	0.00662723	0.00598712	0.182978
MPN406	695	133.038	0.140473	1015	118.519	0.125142	1287	145.913	0.154068	1373	137.319	0.144994	837	117.52	0.124087	861	113.749	0.120107	0.134812	0.101235
MPN407	401	7.8962	0.0083375	683	8.54961	0.00902743	1135	13.6636	0.0144272	1253	13.0694	0.0137999	677	10.1623	0.0107302	674	9.28337	0.0098022	0.0110207	0.229802
MPN408	577	12.3949	0.0130876	873	11.8875	0.0125519	1361	18.8152	0.0198667	1473	17.7143	0.0187043	546	9.07498	0.00958216	757	12.1017	0.012778	0.0144285	0.276167
MPN409	59	2.20744	0.00233081	89	2.05948	0.00217458	218	4.7515	0.00501705	221	4.35353	0.00459684	76	2.10571	0.0022234	110	2.83194	0.00299021	0.00322215	0.393906
MPN410	164	16.1613	0.0170646	271	17.0521	0.0180051	393	24.1326	0.0254813	398	21.5115	0.0227137	193	14.0764	0.0148631	229	16.5659	0.0174917	0.0192699	0.20691
MPN411	21	1.43187	0.00151189	29	1.3567	0.00143252	38	1.73492	0.00183188	54	2.06451	0.00217989	28	1.47595	0.00155843	33	1.69116	0.00178568	0.00171672	0.160655
MPN412	178	9.46152	0.0099903	338	11.5404	0.0121853	354	11.6252	0.0122749	357	10.6588	0.0112545	262	11.4755	0.0121169	308	11.5849	0.0122324	0.0116757	0.0779467
MPN413	72	8.88952	0.00938633	127	9.95172	0.0105079	77	5.72042	0.00604012	95	6.29319	0.0066449	84	8.20958	0.0086684	89	7.95061	0.00839496	0.00827377	0.202547
MPN414	48	1.85689	0.00196066	77	1.88658	0.00199202	64	1.28621	0.00135809	84	1.64778	0.00173988	90	2.68296	0.0028329	91	2.60019	0.00274551	0.00210484	0.27415
MPN415	64	2.49802	0.00263763	86	2.23007	0.00235471	162	4.14708	0.00437885	158	3.8086	0.00402146	97	2.90237	0.00306458	105	3.06847	0.00323996	0.00328286	0.238844
MPN416	63	3.86791	0.00408408	112	4.43444	0.00468227	127	5.49475	0.00580184	143	5.36515	0.005665	79	4.14296	0.0043745	92	4.34299	0.00458571	0.00486557	0.144732
MPN417	72	2.16887	0.00229008	126	2.44347	0.00258003	146	2.97769	0.00314411	140	2.43274	0.0025687	97	2.27848	0.00240582	98	2.22877	0.00235333	0.00255701	0.121292
MPN418	1421	28.1355	0.0297079	2359	29.3387	0.0309784	3130	38.4422	0.0405907	3608	38.955	0.0411321	2249	34.8129	0.0367585	2496	36.288	0.038316	0.0362473	0.133906
MPN419	87	11.7601	0.0124173	189	16.1828	0.0170872	279	23.7252	0.0250511	303	21.6802	0.0228919	165	16.4931	0.0174149	166	15.9934	0.0168873	0.018625	0.245911
MPN420	792	60.0411	0.0633967	1384	67.4663	0.0712369	1505	71.97	0.0759923	1852	78.5863	0.0829783	1856	111.467	0.117697	1777	101.739	0.107425	0.0864543	0.248113
MPN421	1312	49.8605	0.0526471	1936	45.0994	0.0476199	2307	52.9066	0.0558635	2575	52.0692	0.0549792	2411	68.8521	0.0727001	2508	68.1972	0.0720086	0.0593031	0.177215
MPN422	380	17.9169	0.0189182	681	20.0949	0.021218	679	20.5264	0.0216735	757	19.8354	0.0209439	551	19.9027	0.021015	559	18.855	0.0199088	0.0206129	0.0491403
MPN423	167	20.6228	0.0217753	280	22.5412	0.023801	315	25.1439	0.0265491	376	26.6869	0.0281783	229	22.6517	0.0239176	249	22.0404	0.0232722	0.0245823	0.095311
MPN424	98	16.3286	0.0172412	173	18.9122	0.0199692	221	23.1753	0.0244705	246	23.2372	0.0245358	134	18.6342	0.0196756	153	19.1592	0.02023	0.0210204	0.138014
MPN425	365	18.5638	0.0196012	570	18.1662	0.0191815	884	26.6227	0.0281106	922	25.6583	0.0270922	518	20.2699	0.0214027	487	18.2709	0.019292	0.0224467	0.182014
MPN426	1183	20.2566	0.0213887	1719	18.6209	0.0196616	1963	21.5025	0.0227042	2187	20.7461	0.0219056	1226	16.0423	0.0169389	1464	18.2843	0.0193061	0.0203175	0.103789
MPN427	318	18.7826	0.0198324	504	19.0405	0.0201046	514	18.4402	0.0194707	608	20.0656	0.0211871	436	20.1339	0.0212591	462	19.5502	0.0206428	0.0204161	0.0359132
MPN428	2608	149.885	0.158262	4347	153.944	0.162547	5843	207.365	0.218955	7072	219.451	0.231716	4782	210.328	0.222083	4825	201.73	0.213005	0.201095	0.159742
MPN429	3919	175.18	0.18497	6495	181.059	0.191178	9705	268.455	0.283458	11787	288.225	0.304333	7927	274.917	0.290282	7742	256.301	0.270625	0.254141	0.206011
MPN430	4637	253.129	0.267276	7492	258.988	0.273463	11626	396.849	0.419028	13724	414.136	0.437282	8624	362.572	0.382836	7853	321.86	0.339848	0.353289	0.204899
MPN431	256	15.1286	0.0159741	410	14.5633	0.0153772	510	16.9591	0.0179069	555	16.9608	0.0179087	223	10.0894	0.0106532	278	11.9167	0.0125826	0.0150671	0.193983
MPN432	922	39.0226	0.0412035	1502	41.1875	0.0434894	1903	50.1822	0.0529868	1941	45.2306	0.0477584	1012	32.8685	0.0347054	1086	32.8934	0.0347317	0.0424792	0.170207
MPN433	93	5.96416	0.00629748	149	5.91089	0.00624124	347	13.0832	0.0138144	334	11.2515	0.0118803	133	6.21185	0.00655902	114	5.03135	0.00531254	0.00835083	0.426466
MPN434	7870	244.114	0.257757	12932	251.338	0.265385	11609	222.354	0.234781	13363	224.284	0.236819	13087	308.857	0.326119	13027	293.935	0.310362	0.271871	0.140255
MPN435	408	18.2647	0.0192855	630	16.987	0.0179364	711	18.771	0.01982	791	18.9702	0.0200304	454	15.4814	0.0163466	480	15.4939	0.0163598	0.0182965	0.091416
MPN436	1835	24.1886	0.0255404	3006	25.873	0.027319	3645	30.3813	0.0320793	3975	29.2354	0.0308693	2360	24.3931	0.0257564	2736	26.5103	0.0279919	0.0282594	0.0949738
MPN437	128	3.69633	0.00390291	192	3.38694	0.00357623	160	2.78771	0.00294351	160	2.39404	0.00252784	103	2.43374	0.00256976	159	3.19382	0.00337232	0.00314876	0.177641
MPN438	20	1.03937	0.00109745	45	1.30766	0.00138074	60	1.79052	0.00189059	49	1.38919	0.00146683	39	1.42779	0.00150759	43	1.56593	0.00165345	0.00149944	0.177336
MPN439	66	4.13174	0.00436266	75	3.12138	0.00329582	112	4.57623	0.00483198	111	4.02526	0.00425022	82	4.30018	0.00454051	78	3.84277	0.00405753	0.00422312	0.124353
MPN440	47	1.00319	0.00105926	64	0.96453	0.00101844	106	1.65803	0.00175069	114	1.51435	0.00159899	79	1.30505	0.00137799	73	1.22332	0.00129169	0.00134951	0.21507
MPN441	0	0.0256516	2.70852e-05	2	0.147664	0.000155917	2	0.148972	0.000157298	4	0.321177	0.000339127	1	0.13456	0.000142081	0	0	0	0.000136918	0.879483
MPN442	191	22.1731	0.0234123	370	25.9599	0.0274107	380	26.0558	0.027512	426	26.0505	0.0275064	271	22.5775	0.0238393	255	22.1359	0.023373	0.025509	0.0847422
MPN443	627	25.8452	0.0272896	1063	28.9852	0.0306052	1181	31.4088	0.0331642	1338	31.807	0.0335847	738	24.8027	0.0261889	864	27.294	0.0288194	0.029942	0.10182
MPN444	3126	39.8745	0.042103	5208	41.8974	0.0442389	6612	52.7674	0.0557165	7452	53.148	0.0561183	4472	44.253	0.0467263	4822	44.8278	0.0473331	0.048706	0.120925
MPN445	1231	72.5798	0.0766361	1808	65.3643	0.0690174	1363	47.2443	0.0498847	1464	44.707	0.0472055	1243	53.6374	0.0566351	1500	61.3281	0.0647556	0.0606891	0.188619
MPN446	2993	241.678	0.255185	4869	248.313	0.262191	4930	242.202	0.255738	5357	233.822	0.24689	3847	236.089	0.249283	4209	242.019	0.255545	0.254139	0.0213054
MPN447	5795	101.974	0.107673	9688	107.111	0.113097	12670	137.698	0.145393	14198	134.277	0.141781	7763	103.227	0.108996	8185	102.722	0.108463	0.120901	0.146481
MPN448	540	30.9372	0.0326662	810	29.8512	0.0315196	1043	38.3071	0.040448	1048	32.2721	0.0340757	467	21.7936	0.0230116	633	26.9154	0.0284196	0.0316901	0.183667
MPN449	1348	47.7354	0.0504032	2293	51.3407	0.05421	2748	59.7013	0.0630379	2978	58.5184	0.0617889	1793	48.7485	0.0514729	2026	51.5726	0.0544548	0.0558946	0.0948
MPN450	393	23.3067	0.0246092	608	22.4115	0.0236641	790	27.7498	0.0293007	845	26.2898	0.027759	631	28.7027	0.0303068	622	25.1417	0.0265468	0.0270311	0.0962539
MPN451	80	4.07663	0.00430446	110	3.4439	0.00363637	191	6.367	0.00672283	200	6.43087	0.00679027	90	4.55349	0.00480797	106	3.81545	0.00402868	0.00504843	0.272788
MPN452	4148	110.751	0.116941	6627	112.601	0.118894	10046	167.707	0.17708	11321	164.582	0.173781	5941	122.509	0.129356	6538	130.277	0.137558	0.142268	0.188125
MPN453	1672	107.827	0.113853	2946	120.279	0.127001	4358	172.064	0.18168	4936	171.681	0.181276	2870	139.801	0.147614	2776	130.344	0.137629	0.148176	0.189834
MPN454	1233	99.6219	0.10519	1947	99.9752	0.105563	3154	165.17	0.174401	3409	158.195	0.167036	1801	115.226	0.121666	1991	116.573	0.123088	0.132824	0.228985
MPN455	1262	79.2718	0.0837022	1797	69.1902	0.0730571	3015	113.387	0.119724	3108	103.193	0.108961	1767	83.0883	0.0877319	1694	77.1497	0.0814615	0.0924395	0.194245
MPN456	2021	35.8051	0.0378061	3743	43.0831	0.0454909	6401	71.7537	0.0757639	6840	67.8248	0.0716154	2692	37.4546	0.0395478	2716	36.3569	0.0383888	0.0514355	0.340285
MPN457	80	4.19684	0.00443139	149	5.06039	0.00534321	261	9.07773	0.00958506	270	8.65062	0.00913409	98	4.36395	0.00460785	96	4.12044	0.00435072	0.00624205	0.391591
MPN458	139	15.7424	0.0166222	285	20.7926	0.0219546	476	34.0085	0.0359092	533	34.5482	0.036479	198	16.6608	0.0175919	193	16.5659	0.0174918	0.0243415	0.384899
MPN459	1198	34.9184	0.0368699	2134	39.9299	0.0421615	3177	59.6118	0.0629434	3383	56.302	0.0594486	1383	31.7379	0.0335117	1478	32.6796	0.0345059	0.0449068	0.28982
MPN460	1008	29.3196	0.0309582	1525	27.9356	0.0294969	1774	31.2565	0.0330034	1932	29.9481	0.0316218	1264	28.1046	0.0296753	1443	30.327	0.0320219	0.0311296	0.0439517
MPN461	464	33.3263	0.0351888	753	32.8512	0.0346872	844	36.1545	0.038175	983	36.8497	0.0389091	580	32.0464	0.0338374	605	30.6893	0.0324045	0.0355337	0.0710558
MPN462	69	5.06829	0.00535155	141	6.50984	0.00687366	186	8.11237	0.00856576	209	7.74617	0.00817909	130	7.59244	0.00801677	117	6.2456	0.00659465	0.00726358	0.166993
MPN463	53	8.80146	0.00929336	113	10.6443	0.0112391	148	12.7673	0.0134808	128	10.8597	0.0114666	90	10.7027	0.0113009	120	13.6491	0.0144119	0.0118654	0.153467
MPN464	61	1.8698	0.00197429	113	2.10162	0.00221908	115	1.99829	0.00210997	157	2.47483	0.00261315	76	1.76139	0.00185983	112	2.17229	0.0022937	0.00217834	0.121767
MPN464a	184	16.6493	0.0175798	265	15.0276	0.0158674	306	17.2457	0.0182096	326	15.2361	0.0160876	174	11.8472	0.0125093	214	13.7333	0.0145008	0.0157924	0.131542
MPN465	9	0.710924	0.000750656	28	1.45189	0.00153303	29	1.18917	0.00125563	27	1.10874	0.0011707	11	0.597927	0.000631344	15	0.94251	0.000995185	0.00105609	0.316276
MPN466	100	11.1549	0.0117783	163	11.8051	0.0124648	112	7.82128	0.0082584	139	8.85906	0.00935417	105	8.8878	0.00938452	101	8.14357	0.0085987	0.00997316	0.173823
MPN467	67	10.9196	0.0115298	96	9.5002	0.0100311	122	11.5269	0.0121711	138	11.435	0.0120741	93	11.1699	0.0117941	79	9.10951	0.00961862	0.0112032	0.0980716
MPN468	20	1.93184	0.0020398	22	1.14223	0.00120607	13	0.716649	0.000756701	17	0.673447	0.000711084	15	1.14957	0.00121381	22	1.32912	0.0014034	0.00122181	0.397532
MPN468a	59	13.5197	0.0142753	95	13.0607	0.0137906	130	17.418	0.0183914	125	14.315	0.015115	79	13.3444	0.0140902	94	13.6314	0.0143932	0.0150093	0.114232
MPN469	1227	83.806	0.0884898	2129	90.9731	0.0960574	2110	88.0399	0.0929603	2459	89.7413	0.0947568	1793	95.595	0.100938	1860	91.0734	0.0961633	0.0948942	0.0432604
MPN470	3563	179.566	0.189602	6232	198.367	0.209454	7469	232.304	0.245287	8582	234.103	0.247187	6029	233.392	0.246436	5727	206.886	0.218449	0.226069	0.106422
MPN471	576	177.618	0.187544	952	181.903	0.192069	1036	197.881	0.20894	1135	194.321	0.205181	808	197.745	0.208797	875	200.152	0.211338	0.202311	0.0493628
MPN472	700	37.4179	0.0395091	1042	36.1512	0.0381716	1153	40.2184	0.0424662	1227	38.3509	0.0404943	846	35.7321	0.0377291	830	32.7234	0.0345523	0.0388204	0.0695001
MPN473	360	22.5374	0.023797	588	24.1288	0.0254773	788	32.0957	0.0338895	947	33.6779	0.0355601	533	28.0755	0.0296446	612	29.5932	0.0312471	0.0299359	0.154264
MPN474	2876	42.517	0.0448932	5264	50.1395	0.0529417	7527	72.2164	0.0762524	8515	70.8989	0.0748613	5075	58.9459	0.0622402	5194	57.0881	0.0602786	0.0619112	0.197323
MPN475	324	12.5523	0.0132538	544	13.3136	0.0140576	601	13.7694	0.014539	704	15.1266	0.015972	424	12.2741	0.0129601	466	13.3739	0.0141213	0.0141506	0.075449
MPN476	218	17.6415	0.0186274	373	18.9802	0.020041	460	22.8816	0.0241604	496	22.3879	0.0236391	312	19.4362	0.0205224	324	19.8537	0.0209633	0.0213256	0.10078
MPN477	338	29.8535	0.031522	614	34.5357	0.0364659	631	35.0906	0.0370517	737	35.8154	0.037817	438	30.0142	0.0316916	514	34.6753	0.0366133	0.0351936	0.0800794
MPN478	781	58.6593	0.0619376	1154	54.6422	0.057696	1609	75.0639	0.0792591	1798	72.5155	0.0765682	972	57.0252	0.0602122	1128	60.2468	0.0636139	0.0665478	0.13613
MPN479	467	38.7964	0.0409647	734	38.8088	0.0409778	1217	64.3401	0.067936	1244	56.6759	0.0598434	707	44.7251	0.0472247	661	40.612	0.0428817	0.0499714	0.226403
MPN480	468	10.1517	0.0107191	846	11.4744	0.0121157	1320	17.8709	0.0188697	1419	16.5922	0.0175195	796	13.372	0.0141193	857	14.0049	0.0147876	0.0146885	0.211392
MPN481	265	24.2355	0.02559	472	28.1844	0.0297596	640	36.7443	0.0387979	629	31.0616	0.0327976	452	33.277	0.0351367	445	31.13	0.0328698	0.0324919	0.139075
MPN482	230	51.5635	0.0544453	387	53.5091	0.0564996	453	58.4979	0.0617672	482	57.9369	0.0611749	346	59.1759	0.0624832	402	63.8305	0.0673979	0.060628	0.0759942
MPN483	235	11.3779	0.0120138	397	12.2349	0.0129187	680	20.269	0.0214018	737	19.5598	0.0206529	311	11.5307	0.0121751	342	12.1679	0.012848	0.015335	0.288882
MPN484	102	13.2934	0.0140363	119	10.0212	0.0105813	127	10.6027	0.0111953	156	11.3781	0.012014	92	8.88281	0.00937925	104	9.12339	0.00963328	0.0111399	0.15464
MPN485	380	21.3696	0.022564	639	23.9817	0.025322	742	25.6142	0.0270458	814	24.6264	0.0260027	513	22.7533	0.0240249	652	27.212	0.0287328	0.0256154	0.0852473
MPN486	1	0.157363	0.000166158	3	0.193611	0.000204432	6	0.360119	0.000380245	5	0.199773	0.000210938	0	0	0	1	0.0469466	4.95704e-05	0.000168557	0.798032
MPN487	217	8.6209	0.0091027	429	10.874	0.0114817	429	11.0471	0.0116645	430	9.27023	0.00978832	308	9.39198	0.00991688	312	8.9989	0.00950183	0.0102427	0.104404
MPN488	153	18.796	0.0198465	228	17.0151	0.017966	226	16.7654	0.0177024	298	18.9337	0.0199919	212	20.0302	0.0211497	186	15.6835	0.01656	0.0188694	0.0915633
MPN489	4053	53.0017	0.0559638	6957	57.0425	0.0602305	8712	70.5499	0.0744928	9025	63.9189	0.0674912	6119	61.6265	0.0650707	6721	64.4044	0.0680039	0.0652088	0.0992628
MPN490	135	7.24367	0.0076485	225	7.36279	0.00777428	268	8.96126	0.00946209	300	8.7688	0.00925887	238	9.64627	0.0101854	215	7.99733	0.00844428	0.00879557	0.114517
MPN491	3179	116.459	0.122968	5274	120.891	0.127647	7195	164.904	0.17412	7965	160.393	0.169357	4742	133.004	0.140437	4740	128.411	0.135588	0.14502	0.149085
MPN492	167	9.01874	0.00952278	217	8.69003	0.00917569	180	6.62568	0.00699598	210	6.77622	0.00715492	202	9.40154	0.00992698	216	9.25278	0.0097699	0.00875771	0.151693
MPN493	169	13.7418	0.0145098	271	13.4762	0.0142294	195	10.6015	0.011194	268	10.9431	0.0115546	294	17.6874	0.0186759	241	14.691	0.015512	0.0142793	0.192677
MPN494	135	16.0429	0.0169395	232	17.2303	0.0181933	199	13.9361	0.014715	201	13.5423	0.0142992	214	19.2054	0.0202788	217	17.9048	0.0189055	0.0172219	0.13748
MPN495	108	17.7547	0.018747	177	18.7912	0.0198414	158	17.0073	0.0179578	179	17.0225	0.0179739	163	22.3626	0.0236124	163	20.9818	0.0221545	0.0200478	0.117083
MPN496	225	6.62934	0.00699984	353	5.83028	0.00615612	324	5.44216	0.00574631	319	4.59387	0.00485061	325	6.92168	0.00730852	324	6.80147	0.00718159	0.00637383	0.151778
MPN497	1354	159.638	0.16856	1964	148.055	0.156329	1344	97.6412	0.103098	1621	103.521	0.109307	1806	162.4	0.171476	1950	166.942	0.176272	0.147507	0.22185
MPN497a	377	128.191	0.135356	565	116.075	0.122562	411	81.619	0.0861805	464	84.5046	0.0892274	499	125.045	0.132034	647	148.576	0.15688	0.120373	0.230139
MPN498	403	30.3144	0.0320086	662	31.2913	0.0330401	664	31.1556	0.0328968	773	31.3855	0.0331396	670	40.0774	0.0423173	672	38.0001	0.0401239	0.0355877	0.124655
MPN499	185	20.2204	0.0213505	250	18.1496	0.019164	294	20.081	0.0212033	338	20.2229	0.0213531	292	26.3916	0.0278666	300	26.3037	0.0277737	0.0231185	0.161574
MPN500	172	5.63135	0.00594608	272	5.65397	0.00596996	299	6.02836	0.00636528	325	5.59812	0.00591099	261	6.44267	0.00680273	287	6.85414	0.00723721	0.00637204	0.0856626
MPN501	136	14.4757	0.0152848	203	13.6263	0.0143879	235	15.5296	0.0163975	232	13.5558	0.0143134	156	12.7249	0.0134361	168	12.0818	0.012757	0.0144295	0.0898468
MPN502	156	5.44038	0.00574443	261	5.30135	0.00559763	292	6.09673	0.00643747	347	6.37674	0.00673312	228	6.10893	0.00645034	272	6.68545	0.00705909	0.00633701	0.089241
MPN503	66	2.9667	0.0031325	101	2.93921	0.00310348	72	1.93894	0.0020473	89	2.02314	0.00213621	98	3.59906	0.00380021	99	3.30567	0.00349042	0.00295169	0.24189
MPN504	172	33.5019	0.0353742	258	30.2386	0.0319286	267	29.9118	0.0315835	293	28.9699	0.030589	180	24.6597	0.0260378	186	25.8291	0.0272727	0.0304643	0.111122
MPN505	175	11.3733	0.0120089	256	10.225	0.0107965	149	5.82109	0.00614642	182	6.60546	0.00697463	175	8.68768	0.00917322	200	9.62367	0.0101615	0.00921019	0.245869
MPN506	1231	27.4735	0.0290089	2344	33.1672	0.0350208	1796	24.7522	0.0261355	2199	26.9099	0.0284138	2193	37.9385	0.0400588	1726	28.5777	0.0301748	0.0314688	0.163219
MPN507	144	6.80207	0.00718222	234	6.94601	0.00733421	245	7.33563	0.0077456	244	6.5772	0.00694478	189	6.53694	0.00690228	165	5.24429	0.00553738	0.00694108	0.108423
MPN508	282	10.698	0.0112959	371	9.15116	0.0096626	573	14.4776	0.0152867	575	12.8568	0.0135753	364	10.8938	0.0115027	357	9.8938	0.0104467	0.0119617	0.174941
MPN509	877	34.8783	0.0368276	1396	35.5318	0.0375176	1520	38.9915	0.0411707	1655	37.6762	0.0397818	863	26.782	0.0282788	1065	31.2286	0.0329739	0.0360918	0.131572
MPN510	200	7.78882	0.00822413	374	9.30934	0.00982962	562	14.098	0.0148859	658	14.569	0.0153832	217	6.65265	0.00702445	268	7.86483	0.00830438	0.0106086	0.34128
MPN511	889	52.6345	0.0555762	1401	51.4774	0.0543544	1707	61.9909	0.0654555	1936	62.5735	0.0660706	1141	51.6692	0.0545569	1216	51.3534	0.0542234	0.0583728	0.0984618
MPN512	210	26.3693	0.0278431	417	32.0598	0.0338516	729	55.081	0.0581594	752	48.7505	0.051475	383	35.9674	0.0379775	406	34.7818	0.0367256	0.0410054	0.279289
MPN513	15	2.32975	0.00245995	32	2.17766	0.00229937	30	2.0816	0.00219794	44	2.86757	0.00302783	14	1.25329	0.00132333	12	1.1393	0.00120298	0.00208523	0.335442
MPN514	46	6.72295	0.00709868	54	5.28432	0.00557965	86	7.68023	0.00810946	74	5.93617	0.00626793	51	6.039	0.00637651	41	4.73562	0.00500028	0.00640542	0.171877
MPN515	8476	122.478	0.129324	13995	126.814	0.133901	18891	169.598	0.179076	19409	151.324	0.159782	10385	116.158	0.12265	10193	109.039	0.115133	0.139977	0.174665
MPN516	7155	93.65	0.0988839	11414	93.9788	0.0992311	12545	103.51	0.109295	13261	96.1695	0.101544	6934	70.5607	0.0745042	6976	67.4616	0.0712319	0.0924485	0.169387
MPN517	296	30.7151	0.0324317	502	33.7667	0.0356538	568	35.945	0.0379539	633	35.8428	0.0378459	511	40.6046	0.0428739	467	35.1445	0.0371087	0.0373113	0.0914714
MPN518	774	35.7971	0.0377977	1205	35.6452	0.0376374	1422	42.2655	0.0446276	1670	43.3614	0.0457847	1151	42.9616	0.0453627	1126	39.5204	0.0417291	0.0421565	0.0882187
MPN519	203	12.8328	0.01355	358	13.4812	0.0142346	523	20.7835	0.0219451	518	18.5156	0.0195504	336	16.4226	0.0173404	299	13.8664	0.0146414	0.016877	0.198467
MPN520	1096	20.496	0.0216414	1654	19.6055	0.0207012	2248	25.5606	0.0269891	2559	25.9673	0.0274186	1329	18.3783	0.0194055	1407	18.6436	0.0196855	0.0226402	0.160106
MPN521	116	11.4181	0.0120562	227	13.8717	0.0146469	217	12.3034	0.012991	295	15.478	0.0163431	215	15.6321	0.0165058	197	14.1483	0.0149391	0.0145803	0.122093
MPN522	128	10.196	0.0107659	204	10.4312	0.0110142	234	10.5528	0.0111426	285	11.4939	0.0121363	166	9.30057	0.00982036	169	9.42044	0.00994693	0.0108044	0.0789422
MPN523	1676	98.54	0.104047	2698	97.9071	0.103379	4365	156.838	0.165604	4518	142.632	0.150603	3084	137.641	0.145334	2987	126.689	0.13377	0.133789	0.190195
MPN524	169	20.054	0.0211747	241	20.3233	0.0214591	280	21.6663	0.0228772	349	24.2833	0.0256404	163	16.5579	0.0174833	205	17.9875	0.0189928	0.0212712	0.135037
MPN525	179	7.27798	0.00768473	358	8.97457	0.00947614	525	12.447	0.0131427	616	13.4244	0.0141747	409	12.4922	0.0131904	433	12.1384	0.0128168	0.0117476	0.217785
MPN526	243	12.3694	0.0130607	383	12.2237	0.0129069	507	16.0573	0.0169547	578	15.8597	0.0167461	333	13.6824	0.0144471	414	15.2358	0.0160873	0.0150338	0.120807
MPN527	133	9.26384	0.00978158	201	9.04945	0.00955521	284	12.3745	0.0130661	312	12.0672	0.0127416	193	9.92489	0.0104796	147	7.10582	0.00750295	0.0105212	0.199364
MPN528	332	33.5286	0.0354025	487	31.8351	0.0336143	793	48.4857	0.0511955	803	44.988	0.0475023	479	35.8615	0.0378657	428	30.9882	0.03272	0.0397167	0.195228
MPN528a	240	23.426	0.0247353	355	22.2999	0.0235462	528	33.7039	0.0355875	576	32.7789	0.0346108	336	26.8885	0.0283913	326	24.5184	0.0258886	0.0287933	0.178854
MPN529	253	35.8295	0.037832	416	37.8708	0.0399873	610	52.8897	0.0558456	690	53.5747	0.0565689	326	34.9646	0.0369187	321	32.1438	0.0339403	0.0435155	0.230348
MPN530	637	82.0983	0.0866866	938	77.2997	0.0816198	1148	94.9352	0.100241	1236	86.3617	0.0911883	1087	109.408	0.115523	806	75.7176	0.0799493	0.0925346	0.145098
MPN531	282	7.20499	0.00760766	606	9.83605	0.0103858	747	11.9202	0.0125864	891	12.2804	0.0129668	834	16.4759	0.0173967	775	14.7707	0.0155962	0.0127566	0.275596
MPN532	1370	85.9483	0.0907518	2551	101.607	0.107285	2886	113.844	0.120206	3549	123.122	0.130003	2455	119.902	0.126603	2476	115.213	0.121652	0.116084	0.126108
MPN533	2342	107.688	0.113706	4413	127.646	0.13478	4833	140.2	0.148035	5641	142.495	0.150459	4569	161.555	0.170584	4062	136.268	0.143884	0.143575	0.13091
MPN534	48	6.4113	0.00676962	92	7.29403	0.00770168	146	11.0782	0.0116973	186	12.3901	0.0130825	78	8.0685	0.00851943	78	7.03138	0.00742435	0.00919915	0.279601
MPN535	63	5.10789	0.00539336	120	6.80969	0.00719027	151	8.81091	0.00930334	167	8.07104	0.00852212	80	5.04793	0.00533005	87	5.39367	0.00569512	0.00690571	0.248106
MPN536	80	4.43942	0.00468753	128	4.88932	0.00516258	174	6.46679	0.00682821	218	6.9482	0.00733652	98	4.55857	0.00481334	121	4.8472	0.0051181	0.00565771	0.199641
MPN537	343	13.3859	0.014134	585	14.2174	0.015012	435	10.7964	0.0113998	465	9.42075	0.00994725	384	11.9704	0.0126394	409	11.9644	0.012633	0.0126276	0.144496
MPN538	1810	188.988	0.19955	2819	180.702	0.190801	1862	116.438	0.122946	2077	114.151	0.120531	1273	96.3892	0.101776	1515	107.989	0.114024	0.141605	0.29823
MPN539	1470	221.774	0.234169	2234	210.535	0.222302	1688	155.427	0.164114	1782	147.046	0.155264	1063	122.418	0.12926	1179	130.372	0.137658	0.173794	0.253751
MPN540	995	288.095	0.304196	1589	285.54	0.301498	1100	197.226	0.208249	1276	198.113	0.209185	713	155.661	0.164361	749	160.926	0.16992	0.226235	0.275023
MPN541	356	59.1317	0.0624364	498	52.4427	0.0553736	727	74.6012	0.0787705	790	70.9414	0.0749062	371	47.2054	0.0498436	385	45.1516	0.047675	0.0615009	0.21118
MPN542	486	36.5231	0.0385643	745	35.4177	0.0373972	883	40.2866	0.0425381	965	39.4086	0.0416111	613	34.1001	0.0360059	669	34.9502	0.0369035	0.0388367	0.0684112
MPN543	185	9.67488	0.0102156	308	10.3434	0.0109214	368	12.232	0.0129156	443	12.954	0.013678	316	12.9673	0.013692	280	11.4773	0.0121187	0.0122569	0.118132
MPN544	141	3.39803	0.00358794	239	3.63003	0.00383291	275	4.24262	0.00447973	349	4.69636	0.00495882	175	3.24639	0.00342783	203	3.77423	0.00398516	0.0040454	0.142536
MPN545	146	8.64902	0.00913239	240	8.56584	0.00904457	376	13.6292	0.0143909	372	11.6456	0.0122965	184	7.85717	0.00829629	216	9.2562	0.00977351	0.010489	0.224556
MPN546	350	17.1337	0.0180913	541	17.185	0.0181455	776	25.0383	0.0264376	788	22.1481	0.0233859	416	15.9436	0.0168346	510	18.8475	0.0199009	0.020466	0.181139
MPN547	778	24.5027	0.0258721	1243	23.5908	0.0249093	1722	32.2595	0.0340624	1912	31.5529	0.0333164	902	21.2536	0.0224414	1109	24.2136	0.0255668	0.0276947	0.173436
MPN548	194	9.62759	0.0101657	308	10.5202	0.0111082	363	11.5408	0.0121858	386	10.7806	0.0113832	197	7.68002	0.00810924	231	8.71679	0.00920395	0.0103593	0.145633
MPN549	258	14.7009	0.0155225	428	14.3564	0.0151587	552	19.421	0.0205064	611	18.5809	0.0196194	289	12.3432	0.0130331	319	12.4522	0.0131482	0.0161647	0.197801
MPN550	306	13.4259	0.0141763	455	11.9875	0.0126575	589	15.5345	0.0164027	658	14.9939	0.0158319	316	9.9811	0.0105389	304	9.15985	0.00967178	0.0132132	0.208532
MPN551	146	8.90247	0.00940001	217	8.44693	0.00891901	316	12.4949	0.0131932	277	9.11512	0.00962455	148	6.4214	0.00678028	167	7.18315	0.00758461	0.00925028	0.240249
MPN552	196	11.9207	0.0125869	277	10.4841	0.01107	450	18.1032	0.0191149	517	17.6994	0.0186886	254	11.8363	0.0124978	261	11.3535	0.011988	0.0143244	0.250544
MPN553	680	21.29	0.0224799	1201	24.0209	0.0253634	2134	41.6379	0.0439649	2263	38.5391	0.040693	943	22.528	0.023787	946	21.5576	0.0227624	0.0298418	0.327729
MPN554	402	75.0071	0.0791991	712	80.8015	0.0853174	1007	114.196	0.120578	1140	111.863	0.118115	516	69.7174	0.0736138	499	66.9876	0.0707314	0.0912591	0.244746
MPN555	1246	111.756	0.118001	1920	110.026	0.116175	2981	164.682	0.173886	3360	166.156	0.175442	1547	106.624	0.112583	1582	101.98	0.107679	0.133961	0.236849
MPN556	1108	34.9313	0.0368835	1791	36.5123	0.0385528	2489	47.6465	0.0503094	2577	44.3639	0.0468433	1547	36.314	0.0383435	1463	33.0488	0.0348958	0.0409714	0.149684
MPN557	344	9.58909	0.010125	821	14.9771	0.0158141	767	14.3974	0.015202	828	13.2595	0.0140005	665	14.763	0.0155881	676	14.761	0.015586	0.014386	0.151961
MPN558	121	11.7076	0.0123619	239	14.2784	0.0150764	228	13.6553	0.0144184	256	13.0624	0.0137924	180	13.0048	0.0137316	163	11.8595	0.0125223	0.0136505	0.0774108
MPN559	163	11.4844	0.0121262	222	10.1037	0.0106683	214	9.9989	0.0105577	240	10.2974	0.0108729	162	8.96288	0.0094638	136	7.67294	0.00810177	0.0102985	0.133117
MPN560	716	26.2033	0.0276678	1181	26.7462	0.028241	1257	27.7791	0.0293316	1391	27.4756	0.0290111	925	24.8328	0.0262206	993	24.8744	0.0262645	0.0277895	0.0479456
MPN561	66	5.40723	0.00570943	120	6.49938	0.00686262	118	5.6981	0.00601655	134	5.86917	0.00619718	138	8.07936	0.0085309	85	5.18153	0.00547112	0.00646463	0.173051
MPN562	298	21.4525	0.0226514	451	21.1133	0.0222933	418	19.1888	0.0202612	465	18.1613	0.0191763	321	17.7015	0.0186908	374	19.7401	0.0208434	0.0206527	0.077788
MPN563	716	27.8454	0.0294017	1191	28.7438	0.0303502	918	22.2767	0.0235217	956	19.962	0.0210776	821	24.7468	0.0261299	864	24.9746	0.0263704	0.0261419	0.133502
MPN564	1268	123.451	0.13035	2265	141.262	0.149157	2314	138.794	0.146551	2787	145.863	0.154015	2261	171.248	0.180819	1905	135.338	0.142901	0.150632	0.111586
MPN564a	960	98.8658	0.104391	1675	111.935	0.118191	1891	121.105	0.127873	2238	125.289	0.132291	1836	150.415	0.158821	1594	121.893	0.128705	0.128379	0.14028
MPN565	63	6.38814	0.00674516	109	7.77726	0.00821192	142	9.5179	0.0100498	156	9.55815	0.0100923	58	5.53573	0.00584511	69	5.67292	0.00598997	0.00782239	0.247186
MPN566	407	27.988	0.0295522	624	28.0395	0.0296065	869	37.8599	0.0399758	990	38.7671	0.0409337	462	24.2025	0.0255552	548	27.732	0.0292819	0.0324842	0.195988
MPN567	1763	28.1322	0.0297045	2881	29.2112	0.0308437	3668	36.8019	0.0388586	4100	35.8863	0.0378919	2101	25.572	0.0270012	2492	29.1753	0.0308058	0.0325176	0.146305
MPN568	223	13.0256	0.0137535	354	13.3105	0.0140544	330	12.3339	0.0130233	372	11.7956	0.0124549	246	11.7333	0.012389	278	12.2265	0.0129098	0.0130975	0.0518029
MPN569	167	15.8969	0.0167853	261	15.9025	0.0167913	217	12.6717	0.0133798	238	12.919	0.013641	209	15.0362	0.0158765	239	16.1465	0.0170489	0.0155872	0.10645
MPN570	5	1.20212	0.00126931	8	1.29818	0.00137073	10	1.3207	0.00139452	13	1.3149	0.00138839	13	1.53891	0.00162492	5	1.07963	0.00113997	0.00136464	0.117616
MPN571	60	1.56066	0.00164788	95	1.51689	0.00160166	71	1.13131	0.00119453	88	1.28864	0.00136066	65	1.41143	0.00149031	61	1.26548	0.0013362	0.00143854	0.120079
MPN572	5758	221.234	0.233598	9601	232.427	0.245417	8720	209.672	0.22139	10261	215.43	0.22747	9279	277.618	0.293133	9163	258.527	0.272976	0.248997	0.113571
MPN573	2387	81.727	0.0862946	4545	98.2063	0.103695	5630	121.706	0.128507	6157	114.487	0.120885	4735	126.044	0.133088	4638	116.201	0.122695	0.115861	0.152006
MPN574	507	70.1862	0.0741087	872	79.2635	0.0836934	998	90.0578	0.095091	1095	87.6799	0.0925801	819	89.4237	0.0944214	804	86.1666	0.0909822	0.0884795	0.0920299
MPN575	64	10.6841	0.0112812	80	8.4719	0.00894538	70	7.30431	0.00771253	81	6.87705	0.00726139	66	8.92471	0.0094235	72	8.09707	0.00854959	0.00886227	0.160814
MPN576	1311	60.9042	0.064308	2221	62.9329	0.0664501	2355	65.2841	0.0689327	2808	68.8021	0.0726473	2301	80.8258	0.085343	2157	71.2843	0.0752682	0.0721582	0.105244
MPN577	70	3.48277	0.00367742	109	3.66796	0.00387296	108	3.5883	0.00378885	105	3.20117	0.00338008	78	3.37098	0.00355938	109	4.07956	0.00430756	0.00376437	0.0843995
MPN578	1	0.161801	0.000170844	1	0.0909551	9.60384e-05	2	0.16746	0.000176819	0	0.0747194	7.88953e-05	0	0.122856	0.000129722	1	0.0543465	5.73839e-05	0.000118284	0.415462
MPN579	101	13.5237	0.0142795	143	12.2499	0.0129345	136	12.1939	0.0128754	139	11.3783	0.0120142	125	13.5681	0.0143264	109	11.2086	0.011835	0.0130442	0.0820959
MPN580	44	6.16978	0.0065146	63	4.88167	0.0051545	46	4.11304	0.00434291	64	4.14175	0.00437323	39	4.17217	0.00440535	48	4.15654	0.00438884	0.00486324	0.178252
MPN581	1190	75.6478	0.0798756	1716	69.7749	0.0736745	1381	55.1092	0.0581891	1661	56.2997	0.0594462	1233	60.1744	0.0635374	1429	65.4187	0.0690748	0.0672996	0.126218
MPN582	93	3.38826	0.00357763	162	4.00048	0.00422406	157	3.68663	0.00389267	180	4.00652	0.00423044	132	3.72864	0.00393702	139	3.91983	0.00413891	0.00400012	0.0628953
MPN583	125	10.2493	0.0108221	199	9.99324	0.0105517	173	9.37817	0.00990229	209	9.3654	0.00988881	168	10.194	0.0107637	169	9.82111	0.01037	0.0103831	0.0395156
MPN584	42	5.25184	0.00554536	70	5.13227	0.00541911	79	5.79337	0.00611714	82	5.2822	0.00557742	58	5.35746	0.00565688	43	3.45413	0.00364717	0.00532718	0.160908
MPN585	104	5.54776	0.00585781	167	5.6848	0.00600251	192	6.06134	0.0064001	210	6.20393	0.00655065	108	4.56195	0.00481691	131	4.74649	0.00501177	0.00577329	0.123733
MPN586	61	3.18988	0.00336816	79	2.68035	0.00283015	132	4.22769	0.00446396	192	4.91599	0.00519074	128	4.70644	0.00496948	123	4.38928	0.00463459	0.00424285	0.220837
MPN587	88	10.919	0.0115293	137	10.3186	0.0108953	164	12.1255	0.0128032	202	12.2726	0.0129585	166	15.7022	0.0165797	189	15.7455	0.0166255	0.0135653	0.182591
MPN588	1032	31.899	0.0336818	1706	33.4063	0.0352733	1524	29.6044	0.0312589	1756	29.6661	0.0313241	1739	40.9144	0.043201	1655	37.9254	0.040045	0.0357974	0.135831
MPN589	10	1.21639	0.00128437	30	1.99917	0.0021109	37	2.48084	0.00261949	26	1.7581	0.00185635	27	1.94866	0.00205757	20	1.69217	0.00178674	0.00195257	0.224892
MPN590	90	7.08513	0.00748111	155	8.33586	0.00880173	152	7.86376	0.00830325	152	6.97333	0.00736306	98	6.53875	0.00690419	133	9.06058	0.00956696	0.00807005	0.124365
MPN591	1556	80.8547	0.0853736	2241	71.4422	0.0754349	1581	50.2043	0.0530102	1866	51.5408	0.0544213	1394	53.8464	0.0568557	1875	69.9894	0.0739009	0.0664994	0.203059
MPN592	4424	141.554	0.149465	6976	141.386	0.149288	8330	163.392	0.172524	9136	157.72	0.166535	6245	150.96	0.159397	6535	149.948	0.158328	0.159256	0.0579
MPN593	306	42.3342	0.0447002	456	40.5678	0.042835	600	52.6285	0.0555698	660	51.2263	0.0540893	412	43.2316	0.0456478	374	38.2236	0.0403598	0.0472003	0.131292
MPN594	198	28.9391	0.0305565	307	25.9277	0.0273767	301	25.5976	0.0270282	321	25.3837	0.0268024	266	27.7855	0.0293384	248	24.8849	0.0262757	0.0278963	0.0599892
MPN595	187	23.3185	0.0246217	318	22.1528	0.0233909	362	25.5777	0.0270072	400	24.5035	0.0258729	237	20.8401	0.0220048	248	19.8216	0.0209294	0.0239712	0.0964247
MPN596	315	13.6856	0.0144504	508	13.8376	0.014611	403	10.5672	0.0111578	502	11.6813	0.0123341	482	15.5853	0.0164563	470	14.239	0.0150348	0.0140074	0.137446
MPN597	286	39.2724	0.0414672	486	42.4387	0.0448105	510	43.2013	0.0456158	593	43.9977	0.0464567	453	48.9049	0.0516381	488	48.8716	0.0516029	0.0469319	0.0853829
MPN598	1796	68.1427	0.0719511	2796	67.2236	0.0709806	3085	73.9978	0.0781334	3444	70.2971	0.0742259	2719	82.0001	0.0865829	2919	83.332	0.0879892	0.0783105	0.0943568
MPN599	763	49.2775	0.0520315	1414	59.5862	0.0629164	1471	59.4186	0.0627394	1582	56.4606	0.059616	1387	69.4995	0.0733836	1431	69.5669	0.0734548	0.0640236	0.129304
MPN600	1663	57.3941	0.0606018	2746	60.2881	0.0636575	2768	60.2718	0.0636402	3202	60.5876	0.0639737	2457	66.9697	0.0707125	2725	69.5118	0.0733967	0.0659971	0.074607
MPN601	411	39.9739	0.042208	699	44.2418	0.0467144	796	52.0907	0.0550019	827	44.0527	0.0465147	641	49.6099	0.0523824	670	49.4111	0.0521726	0.0491657	0.0975007
MPN602	912	77.0959	0.0814047	1685	92.0454	0.0971897	1856	99.0251	0.104559	2007	95.1419	0.100459	1704	109.731	0.115864	1703	107.388	0.113389	0.102144	0.122123
MPN603	569	97.9585	0.103433	1022	112.512	0.1188	1115	114.249	0.120634	1181	108.478	0.11454	1007	132.348	0.139744	910	115.307	0.121751	0.119817	0.0986688
MPN604	1789	109.757	0.115891	3011	118.694	0.125328	2634	99.2025	0.104747	2831	95.8653	0.101223	2820	135.002	0.142547	2952	134.489	0.142005	0.121957	0.146686
MPN605	386	52.9834	0.0559446	690	59.2862	0.0625996	991	77.0285	0.0813335	1098	74.8519	0.0790352	673	68.7746	0.0726183	680	63.678	0.0672369	0.0697947	0.139891
MPN606	2382	93.4484	0.098671	4103	102.352	0.108072	6275	153.402	0.161975	7095	152.603	0.161132	4159	125.976	0.133017	3855	110.971	0.117173	0.130007	0.207185
MPN607	96	9.90947	0.0104633	144	10.0239	0.0105842	217	14.5061	0.0153169	256	14.8807	0.0157123	189	15.7772	0.0166589	171	12.8672	0.0135863	0.0137203	0.194519
MPN608	154	11.0919	0.0117118	262	12.2671	0.0129527	338	15.2755	0.0161292	387	16.6806	0.0176128	223	13.2205	0.0139593	203	11.3798	0.0120158	0.0140636	0.167763
MPN609	223	11.7009	0.0123548	349	11.1257	0.0117475	405	13.0925	0.0138242	470	13.0228	0.0137506	280	10.8145	0.0114189	271	9.88273	0.0104351	0.0122552	0.109342
MPN610	371	9.48272	0.0100127	588	9.60748	0.0101444	569	9.18715	0.0097006	656	9.17646	0.00968932	479	9.56821	0.010103	500	9.46988	0.00999913	0.00994152	0.0199796
MPN611	417	18.7401	0.0197874	683	19.1761	0.0202478	649	17.4233	0.018397	675	15.904	0.0167928	571	19.2207	0.0202949	641	20.2408	0.021372	0.019482	0.083783
MPN612	99	1.76092	0.00185933	125	1.31733	0.00139096	140	1.47494	0.00155737	154	1.39468	0.00147263	96	1.29059	0.00136272	104	1.2877	0.00135966	0.00150045	0.127708
MPN613	7	0.405322	0.000427975	10	0.31759	0.000335339	19	0.569424	0.000601248	19	0.543563	0.000573942	11	0.39458	0.000416632	9	0.358683	0.000378729	0.000455644	0.236114
MPN614	18	0.969212	0.00102338	22	0.790162	0.000834322	27	0.937234	0.000989614	44	1.3825	0.00145976	22	0.931635	0.000983702	24	0.942038	0.000994687	0.00104758	0.203036
MPN615	124	8.30406	0.00876816	191	7.94855	0.00839277	270	10.9541	0.0115663	273	9.55035	0.0100841	139	7.42214	0.00783694	142	6.80358	0.00718382	0.00897201	0.178542
MPN616	681	85.6976	0.090487	1180	92.4237	0.097589	1420	110.081	0.116233	1532	105.096	0.11097	925	88.5805	0.093531	948	82.5518	0.0871655	0.0993292	0.117754
MPN617	1474	163.408	0.172541	2242	156.64	0.165394	2763	187.344	0.197814	2988	177.254	0.18716	1907	161.139	0.170145	1848	145.872	0.154025	0.174513	0.089831
MPN618	557	13.9867	0.0147683	973	15.8051	0.0166884	1026	16.3506	0.0172644	1124	15.5913	0.0164626	806	15.9605	0.0168525	929	17.0028	0.017953	0.0166649	0.0640257
MPN619	632	11.9618	0.0126304	1083	12.8788	0.0135986	1633	19.2232	0.0202975	1776	18.4349	0.0194652	923	13.3449	0.0140907	976	14.0132	0.0147964	0.0158131	0.204881
MPN620	434	8.24507	0.00870587	812	10.3472	0.0109254	1207	15.2551	0.0161077	1334	14.6039	0.0154201	732	11.5929	0.0122408	798	11.8707	0.0125341	0.0126557	0.218804
MPN621	1763	55.5578	0.0586628	2960	58.0796	0.0613256	3648	70.2286	0.0741535	4183	70.1635	0.0740847	2476	59.0852	0.0623873	2688	60.7248	0.0641186	0.0657888	0.101705
MPN622	1011	167.711	0.177084	1486	153.332	0.161902	1883	187.933	0.198436	2065	180.199	0.19027	1266	157.353	0.166147	1320	153.797	0.162393	0.176039	0.0876055
MPN623	862	31.0703	0.0328067	1538	34.7975	0.0367422	1982	42.8651	0.0452607	2089	40.3119	0.0425649	1514	40.776	0.0430549	1593	40.4712	0.0427331	0.0405271	0.11665
MPN624	704	160.441	0.169408	1273	185.496	0.195862	1258	174.577	0.184334	1345	164.845	0.174058	818	144.807	0.1529	870	141.464	0.149371	0.170989	0.104725
MPN625	718	90.1102	0.0951463	1210	96.7437	0.10215	1427	110.355	0.116523	1584	108.565	0.114632	1093	104.635	0.110483	1045	93.2293	0.0984397	0.106229	0.0836492
MPN626	11	1.50462	0.00158871	12	1.04761	0.00110616	22	1.65667	0.00174926	17	1.1192	0.00118175	20	1.46466	0.00154652	16	1.38666	0.00146416	0.00143943	0.172376
MPN627	1297	41.1219	0.0434201	2063	41.9307	0.0442741	2421	49.4502	0.0522139	2770	49.1263	0.0518719	1921	47.3907	0.0500393	2062	49.2134	0.0519639	0.0489639	0.082659
MPN628	956	34.5603	0.0364918	1590	36.9591	0.0390247	2261	52.1594	0.0550744	2682	54.1425	0.0571684	1814	52.7046	0.0556501	1699	46.3249	0.0489139	0.0487205	0.18435
MPN629	474	35.1295	0.0370928	878	41.6894	0.0440193	1385	65.2403	0.0688864	1564	63.0455	0.066569	1000	57.601	0.0608202	851	47.1203	0.0497538	0.0545236	0.236012
MPN630	205	8.9479	0.00944798	321	8.70262	0.00918899	494	13.5619	0.0143198	468	11.1453	0.0117682	275	9.12819	0.00963835	255	8.40051	0.00887	0.0105389	0.200904
MPN631	912	53.8889	0.0569006	1513	55.9982	0.0591278	2234	82.0278	0.0866122	2374	76.6159	0.0808978	1502	69.1397	0.0730037	1323	58.8883	0.0621794	0.0697869	0.176016
MPN632	474	34.552	0.0364831	775	35.6005	0.0375901	967	43.3265	0.0457479	1072	42.6157	0.0449974	705	38.5094	0.0406616	688	36.4301	0.0384661	0.0406577	0.0961335
MPN633	289	20.0913	0.0212141	519	23.3687	0.0246748	379	16.9368	0.0178834	407	15.9989	0.0168931	324	17.9128	0.0189139	301	15.9198	0.0168096	0.0193981	0.157456
MPN634	56	4.86	0.00513162	105	5.82269	0.00614811	110	6.28449	0.00663572	104	5.43279	0.00573641	62	4.35623	0.00459969	39	2.65211	0.00280033	0.00517531	0.264481
MPN635	31	1.66023	0.00175301	50	1.61607	0.00170639	70	2.27844	0.00240577	69	1.98704	0.00209809	48	1.95943	0.00206894	37	1.44749	0.00152839	0.00192677	0.166806
MPN636	282	26.1371	0.0275978	512	29.202	0.0308341	686	38.879	0.0410519	685	33.2651	0.0351242	434	31.2857	0.0330342	426	27.9167	0.0294769	0.0328532	0.146297
MPN637	164	7.02784	0.00742061	253	7.06176	0.00745643	357	9.75725	0.0103026	358	8.90716	0.00940496	174	5.67923	0.00599663	240	8.55494	0.00903306	0.00826904	0.191619
MPN638	1059	51.2604	0.0541252	1768	53.8283	0.0568366	2193	65.8695	0.0695508	2523	66.9349	0.0706758	1698	63.1884	0.0667199	1668	59.7025	0.0630391	0.0634912	0.107048
MPN639	74	3.89317	0.00411075	122	4.08583	0.00431418	141	4.89837	0.00517213	164	5.1763	0.0054656	105	4.73052	0.0049949	119	4.78937	0.00505703	0.00485243	0.108272
MPN640	79	4.26828	0.00450682	129	4.57171	0.00482721	153	5.36033	0.0056599	165	5.19196	0.00548212	93	3.97029	0.00419218	86	3.05162	0.00322217	0.0046484	0.192717
MPN641	95	5.8763	0.00620472	144	5.5248	0.00583357	173	6.6798	0.00705312	185	6.47872	0.0068408	108	5.46745	0.00577301	100	5.37261	0.00567288	0.00622968	0.094357
MPN642	106	7.2721	0.00767852	208	8.2109	0.00866979	196	8.03802	0.00848725	221	7.77298	0.0082074	166	7.85868	0.00829789	174	7.52529	0.00794586	0.00821445	0.0438293
MPN643	116	6.39197	0.0067492	160	5.94039	0.00627239	190	6.60458	0.0069737	212	6.71724	0.00709265	126	5.56348	0.00587441	128	5.31427	0.00561127	0.00642894	0.0943705
MPN644	59	3.70543	0.00391252	78	3.12264	0.00329715	77	3.17848	0.00335612	88	2.90426	0.00306657	70	3.63331	0.00383637	70	2.84995	0.00300922	0.00341299	0.111837
MPN645	47	2.61903	0.0027654	96	3.75265	0.00396238	113	4.48581	0.00473651	106	3.62955	0.00383239	76	3.60418	0.00380561	67	2.66328	0.00281212	0.0036524	0.205621
MPN646	57	3.31971	0.00350524	108	4.03169	0.00425701	104	4.29139	0.00453123	108	3.96149	0.00418289	65	3.1782	0.00335582	99	4.59499	0.0048518	0.004114	0.141277
MPN647	138	7.90683	0.00834873	191	7.14705	0.00754649	199	7.24384	0.00764868	214	6.60399	0.00697308	172	7.74964	0.00818275	202	8.51727	0.00899329	0.00794883	0.0891278
MPN648	62	7.14849	0.007548	71	5.74315	0.00606413	93	7.39461	0.00780788	104	7.74059	0.00817319	70	6.95078	0.00733925	81	7.63733	0.00806417	0.00749944	0.10253
MPN649	13	1.61712	0.0017075	26	1.96101	0.00207061	35	2.69736	0.00284811	34	2.37017	0.00250263	19	2.21135	0.00233494	16	1.80346	0.00190426	0.00222801	0.187426
MPN650	68	9.49203	0.0100225	101	9.46561	0.00999462	116	10.9582	0.0115707	130	10.8046	0.0114085	93	10.9074	0.011517	77	8.132	0.00858649	0.0105166	0.113701
MPN651	13	0.536405	0.000566384	17	0.513597	0.000542301	21	0.657234	0.000693965	15	0.43528	0.000459606	16	0.461736	0.000487542	18	0.445044	0.000469917	0.000536619	0.163448
MPN652	32	1.29966	0.00137229	71	2.14287	0.00226263	44	1.32061	0.00139442	73	1.91438	0.00202137	45	1.68029	0.0017742	36	1.31801	0.00139167	0.00170276	0.223033
MPN653	52	5.28762	0.00558313	71	4.64647	0.00490615	79	5.4925	0.00579946	77	4.34012	0.00458268	61	5.16817	0.00545701	92	6.99153	0.00738227	0.00561845	0.173503
MPN654	20	2.33048	0.00246072	15	1.22377	0.00129216	17	1.24962	0.00131945	25	1.83498	0.00193753	15	1.24587	0.0013155	23	1.94707	0.00205589	0.00173021	0.284942
MPN655	107	18.0755	0.0190857	189	21.8631	0.023085	258	28.8229	0.0304337	260	25.7609	0.0272007	188	25.4593	0.0268821	191	26.7743	0.0282707	0.0258263	0.157907
MPN655b	87	17.8404	0.0188375	120	14.7454	0.0155695	82	10.6153	0.0112085	97	11.2291	0.0118566	100	16.2578	0.0171664	99	15.1879	0.0160367	0.0151126	0.198508
MPN656	139	8.30265	0.00876667	244	9.45733	0.00998588	237	9.33302	0.00985462	249	8.11695	0.00857059	122	5.64639	0.00596195	123	5.53677	0.00584621	0.00816432	0.225365
MPN657	678	30.9064	0.0326337	1139	33.5065	0.0353791	1174	33.8148	0.0357047	1199	30.679	0.0323936	622	21.2791	0.0224684	577	19.2922	0.0203704	0.029825	0.224125
MPN658	490	80.1343	0.0846128	764	75.9029	0.080145	631	62.4183	0.0659068	735	62.9763	0.0664959	407	49.0811	0.0518241	426	50.0605	0.0528583	0.0669738	0.201957
MPN659	1615	132.063	0.139444	2757	140.851	0.148723	2207	111.254	0.117472	2489	110.117	0.116271	1548	94.65	0.0999398	1470	86.3775	0.0912049	0.118842	0.186144
MPN660	842	157.957	0.166785	1348	160.677	0.169657	1189	137.078	0.144739	1240	126.029	0.133072	862	120.423	0.127153	859	113.579	0.119927	0.143555	0.144771
MPN661	541	17.7087	0.0186984	749	15.8921	0.0167803	863	17.4561	0.0184316	924	16.609	0.0175373	633	15.891	0.0167791	818	19.7737	0.0208788	0.0181843	0.0850174
MPN662	827	90.426	0.0954797	1363	96.9574	0.102376	1477	99.3732	0.104927	1588	96.463	0.101854	1256	105.859	0.111776	1312	103.919	0.109727	0.104357	0.056397
MPN663	1052	74.1261	0.0782689	1614	76.1008	0.0803539	1847	84.5268	0.0892508	1851	75.1175	0.0793157	1435	81.7663	0.0863361	1466	80.3139	0.0848024	0.0830546	0.0528655
MPN664	3778	244.764	0.258443	6521	269.483	0.284543	6156	249.567	0.263514	6804	240.539	0.253982	5146	263.193	0.277902	5310	257.865	0.272277	0.268444	0.0439757
MPN665	10821	493.037	0.520592	17946	519.495	0.548529	19535	553.288	0.584211	21362	529.533	0.559127	16026	562.064	0.593477	15811	524.923	0.55426	0.560033	0.0467349
MPN666	1008	71.1192	0.0750939	1630	73.1772	0.0772669	1145	48.4366	0.0511436	1353	51.1678	0.0540275	1317	71.995	0.0760187	1512	80.5238	0.0850241	0.0697624	0.197695
MPN667	498	33.8032	0.0356924	948	40.3863	0.0426434	704	28.1743	0.0297489	797	27.944	0.0295057	846	43.5677	0.0460026	1051	51.1911	0.0540521	0.0396075	0.24565
MPN668	655	84.989	0.0897388	984	82.8327	0.087462	1180	93.2425	0.0984536	1260	88.4135	0.0933548	943	91.1635	0.0962585	829	76.1965	0.080455	0.0909538	0.071936
MPN669	186	8.1492	0.00860464	319	8.50813	0.00898363	346	9.18366	0.00969692	386	8.89433	0.00939142	292	9.42098	0.0099475	294	8.85136	0.00934605	0.00932836	0.0517692
MPN670	967	49.6263	0.0523998	1630	53.5239	0.0565152	1812	57.3317	0.0605358	2060	58.877	0.0621675	1341	54.3047	0.0573397	1464	56.2557	0.0593997	0.0580596	0.0595348
MPN671	2666	69.7506	0.0736489	4653	76.2222	0.0804821	5082	81.4462	0.085998	5687	80.5428	0.0850441	4055	81.9434	0.086523	4432	85.4943	0.0902724	0.0836614	0.0696202
MPN671a	403	36.6456	0.0386936	774	44.8398	0.0473458	829	47.5921	0.0502519	951	47.9678	0.0506486	660	46.5801	0.0491834	671	45.1229	0.0476447	0.0472947	0.0934485
MPN672	1052	94.0767	0.0993344	1758	99.3102	0.10486	1683	91.4811	0.0965938	1894	91.551	0.0966676	1551	105.505	0.111401	1610	102.592	0.108326	0.102864	0.0610021
MPN672a	276	79.977	0.0844468	409	72.7072	0.0767706	400	73.9579	0.0780912	425	67.6677	0.0714495	358	76.4712	0.080745	379	79.2527	0.083682	0.0791975	0.061133
MPN673	1164	111.962	0.11822	1807	108.063	0.114103	1887	110.049	0.1162	2050	105.743	0.111652	1475	105.78	0.111692	1656	110.071	0.116222	0.114681	0.0232815
MPN674	1023	56.9575	0.0601407	1608	56.0992	0.0592345	2037	71.8518	0.0758674	2261	71.0391	0.0750094	1881	81.1214	0.0856552	1917	78.9131	0.0833234	0.0732051	0.153771
MPN675	126	16.3813	0.0172968	229	18.5179	0.0195528	211	15.9122	0.0168015	230	16.385	0.0173008	131	13.7594	0.0145284	184	15.6904	0.0165674	0.0170079	0.0949164
MPN676	16	1.648	0.00174011	20	1.26337	0.00133398	21	1.16895	0.00123428	21	1.02847	0.00108595	12	0.851779	0.000899383	24	1.30131	0.00137404	0.00127796	0.223538
MPN677	388	14.9341	0.0157687	722	17.6833	0.0186716	954	24.3995	0.0257632	1101	23.5593	0.024876	677	20.6189	0.0217713	786	22.8937	0.0241731	0.0218373	0.179655
MPN678	1173	43.7747	0.0462212	2176	52.3229	0.0552471	2754	63.7194	0.0672805	3024	62.4838	0.0659759	2054	60.7247	0.0641185	2125	60.0489	0.0634049	0.0603747	0.134331
MPN679	477	33.0649	0.0349129	843	37.3128	0.0393981	1056	44.9122	0.0474223	1045	39.3028	0.0414993	764	40.3329	0.0425871	758	39.2415	0.0414346	0.041209	0.099202
MPN680	736	32.2448	0.0340469	1225	33.9789	0.0358779	1236	33.5374	0.0354118	1370	32.8745	0.0347118	814	28.0847	0.0296543	878	28.4042	0.0299917	0.0332824	0.082711
MPN681	670	95.9145	0.101275	1166	101.586	0.107264	1104	94.2436	0.0995107	1189	86.6154	0.0914562	812	84.7785	0.0895166	937	91.2986	0.0964011	0.0975706	0.0672174
MPN682	211	79.5769	0.0840243	338	82.7415	0.0873658	355	81.1225	0.0856562	388	76.2398	0.0805007	265	76.1389	0.0803941	289	81.2233	0.0857627	0.0839506	0.0346926
MPN683	406	20.331	0.0214673	633	20.99	0.0221631	1023	32.9466	0.0347879	1019	28.6997	0.0303036	602	23.1643	0.024459	639	23.8767	0.0252112	0.0263987	0.195414
MPN684	2423	23.6199	0.0249399	3722	22.7474	0.0240187	4906	30.0035	0.0316803	5008	26.6772	0.0281681	3070	23.3329	0.0246369	3751	26.7201	0.0282135	0.0269429	0.109398
MPN685	3947	230.823	0.243723	6201	231.749	0.244701	5333	195.041	0.205942	5613	178.305	0.18827	5455	246.263	0.260026	6656	283.468	0.29931	0.240329	0.164239
MPN686	436	19.1653	0.0202364	709	20.3349	0.0214714	994	27.3551	0.0288839	1176	28.4865	0.0300786	476	17.7368	0.0187281	561	19.7484	0.0208521	0.0233751	0.206697
MPN687	452	32.2936	0.0340985	793	36.8244	0.0388824	1179	54.8926	0.0579604	1309	53.6106	0.0566068	669	38.8321	0.0410024	657	36.0211	0.0380342	0.0444308	0.229861
MPN688	463	30.6083	0.032319	826	34.8723	0.0368212	1163	49.3854	0.0521455	1316	48.9697	0.0517066	682	36.0145	0.0380273	657	33.1273	0.0349787	0.0409997	0.211724
Mpnr01	7054986	255842	270.141	11319700	258184	272.613	11719136	254753	268.99	13300113	257257	271.635	9249945	255426	269.701	9627616	252861	266.992	270.012	0.00734653
Mpnr02	10679444	212500	224.377	17147361	213737	225.683	19288463	230120	242.981	22361291	236210	249.411	14912542	226406	239.06	15564622	225397	237.994	236.584	0.0414757
Mpnr03	13378	2878.66	3.03954	25603	3234.99	3.41578	28024	3109.49	3.28327	25291	2599.25	2.74452	12115	2005.84	2.11794	16396	2362.13	2.49415	2.8492	0.173185
MPNs01	66	41.0298	0.0433229	105	44.9118	0.0474218	141	44.947	0.047459	165	44.3069	0.0467831	100	42.5234	0.0449	148	45.4328	0.0479719	0.0463098	0.0391714
MPNs03	21665	2891.29	3.05288	35767	2997.87	3.16541	30408	2445.98	2.58268	33598	2417.36	2.55246	22957	2317.41	2.44692	24237	2273.28	2.40033	2.70011	0.120637
MPNs04	85853	11529.3	12.1737	132522	11132.5	11.7547	148856	12156.2	12.8356	165422	12076.3	12.7512	104379	10703.8	11.302	103470	9799.67	10.3474	11.8607	0.0795829
MPNt01	151	129.46	0.136695	241	114.066	0.12044	187	111.197	0.117411	205	114.94	0.121364	93	97.2052	0.102638	153	92.6859	0.0978659	0.116069	0.120994
MPNt02	179	105.429	0.111321	254	87.6914	0.0925923	282	99.7685	0.105344	289	101.67	0.107353	186	90.7295	0.0958002	159	76.8072	0.0810998	0.0989184	0.113792
MPNt03	154	34.7367	0.036678	222	31.1133	0.0328521	313	40.4527	0.0427135	283	31.2349	0.0329806	131	22.0921	0.0233267	221	34.0746	0.0359789	0.0340883	0.187032
MPNt04	78	23.6084	0.0249278	200	33.5675	0.0354435	349	43.0493	0.0454553	466	49.5674	0.0523376	200	33.0745	0.0349229	344	49.9108	0.0527003	0.0409646	0.269941
MPNt05	1135	459.167	0.484829	1792	440.384	0.464996	1749	408.954	0.43181	1636	360.951	0.381124	918	323.711	0.341802	1164	350.845	0.370453	0.412502	0.137609
MPNt06	94	293.812	0.310232	137	288.496	0.304619	150	256.011	0.270319	177	243.264	0.256859	108	262.65	0.277329	112	259.49	0.273992	0.282225	0.0736937
MPNt07	574	340.169	0.35918	800	333.967	0.352632	732	284.482	0.300381	811	267.817	0.282785	795	335.543	0.354295	948	364.061	0.384407	0.338947	0.114572
MPNt08	163	375.423	0.396405	250	374.919	0.395873	198	319.928	0.337808	221	293.814	0.310234	182	364.23	0.384586	172	372.927	0.393769	0.369779	0.0993799
MPNt09	1621	812.319	0.857717	2463	790.647	0.834834	2002	681.373	0.719453	2088	613.914	0.648224	2206	899.448	0.949717	2285	872.998	0.921789	0.821956	0.142321
MPNt10	384	548.85	0.579524	661	553.383	0.58431	547	477.307	0.503983	518	423.391	0.447053	523	661.094	0.698041	633	619.098	0.653698	0.577768	0.160148
MPNt11	675	397.614	0.419836	1343	432.622	0.4568	771	315.919	0.333575	647	256.137	0.270452	574	418.969	0.442384	828	408.323	0.431143	0.392365	0.188087
MPNt12	31	57.7788	0.0610079	58	54.7682	0.0578291	40	48.2097	0.050904	43	41.3053	0.0436138	38	56.8663	0.0600444	29	49.4147	0.0521764	0.0542626	0.122432
MPNt13	56	14.9567	0.0157926	77	12.7759	0.0134899	110	18.4804	0.0195133	86	13.0942	0.013826	50	10.5934	0.0111854	83	16.5834	0.0175102	0.0152196	0.197594
MPNt14	120	81.5643	0.0861227	197	84.2394	0.0889474	172	63.6598	0.0672176	149	52.3167	0.0552406	102	59.1328	0.0624376	169	66.7976	0.0705307	0.0717494	0.185282
MPNt15	351	107.015	0.112996	816	135.597	0.143175	445	81.1402	0.085675	375	63.9874	0.0675635	181	50.2636	0.0530728	278	65.9236	0.0696079	0.0886818	0.378976
MPNt16	345	154.782	0.163432	744	170.622	0.180158	524	142.171	0.150117	433	125.876	0.132911	323	136.04	0.143643	457	138.995	0.146763	0.152837	0.108879
MPNt17	45	13.0542	0.0137838	93	16.5778	0.0175043	86	15.3577	0.016216	68	10.8749	0.0114827	41	10.7602	0.0113616	39	8.06702	0.00851787	0.0131444	0.255054
MPNt18	865	338.504	0.357422	1464	336.393	0.355193	1069	235.358	0.248511	889	194.238	0.205093	704	255.547	0.269829	1053	289.877	0.306077	0.290354	0.208876
MPNt19	474	357.914	0.377917	777	360.702	0.380861	544	261.556	0.276174	564	243.978	0.257614	477	315.567	0.333204	493	299.896	0.316657	0.323738	0.157341
MPNt20	479	608.68	0.642698	685	613.625	0.647919	506	449.16	0.474262	462	415.287	0.438497	437	549.423	0.580129	580	547.233	0.577816	0.56022	0.15439
MPNt21	2351	1333.87	1.40841	4238	1383.34	1.46065	2741	976.307	1.03087	2522	852.669	0.900323	2163	1080.63	1.14103	2515	1067.01	1.12664	1.17799	0.184327
MPNt22	691	687.506	0.725929	1144	685.885	0.724217	1023	549.665	0.580385	1016	493.058	0.520614	807	591.251	0.624295	777	538.459	0.568552	0.623999	0.136168
MPNt23	26	30.8716	0.032597	92	35.0741	0.0370343	55	33.4432	0.0353123	43	32.3183	0.0341245	27	23.055	0.0243435	38	24.4657	0.025833	0.0315408	0.165701
MPNt24	903	241.971	0.255494	1354	225.275	0.237865	1327	213.088	0.224997	1300	185.709	0.196088	700	145.169	0.153283	1009	183.799	0.194071	0.210299	0.174516
MPNt25	476	180.383	0.190464	758	167.887	0.17727	587	145.36	0.153484	413	111.701	0.117944	219	86.6414	0.0914836	276	99.6381	0.105207	0.139309	0.290086
MPNt27	173	146.086	0.154251	246	143.214	0.151218	157	90.795	0.0958693	171	85.3733	0.0901447	143	106.713	0.112677	143	102.127	0.107835	0.118666	0.232692
MPNt28	165	232.703	0.245708	191	233.071	0.246097	169	151.542	0.160011	194	147.192	0.155419	166	189.933	0.200548	177	181.181	0.191307	0.199848	0.198601
MPNt29	171	277.708	0.293228	221	287.309	0.303366	192	210.927	0.222715	178	195.215	0.206125	159	259.712	0.274227	194	257.276	0.271655	0.261886	0.148815
MPNt30	89	266.865	0.281779	163	284.105	0.299983	164	222.712	0.235159	171	214.823	0.226829	169	297.453	0.314077	176	275.087	0.290461	0.274715	0.129657
MPNt31	428	407.656	0.430439	659	418.073	0.441438	489	310.24	0.327578	507	305.793	0.322883	503	419.15	0.442575	499	375.525	0.396513	0.393571	0.141068
MPNt32	199	365.763	0.386205	284	358.543	0.378581	215	267.442	0.282389	247	263.173	0.277881	247	360.116	0.380242	247	313.956	0.331502	0.339467	0.147237
MPNt33	229	211.827	0.223665	365	207.037	0.218608	305	159.446	0.168358	300	148.634	0.156941	233	188.19	0.198708	305	179.486	0.189517	0.192633	0.138277
MPNt34	13	5.78367	0.00610691	41	8.84594	0.00934032	21	4.91619	0.00519095	20	3.85053	0.00406573	14	3.92411	0.00414342	13	3.52458	0.00372156	0.00542815	0.388546
MPNt35	129	69.5654	0.0734532	251	72.2326	0.0762695	391	119.282	0.125948	374	105.576	0.111477	225	98.0348	0.103514	274	86.5136	0.0913486	0.0970017	0.211583
MPNt36	12537	2766.14	2.92074	19392	2629.13	2.77606	13369	1747.92	1.8456	10314	1200.95	1.26807	6913	1132.79	1.1961	10698	1647.11	1.73917	1.95762	0.376287
MPNt37	123	51.0963	0.0539519	217	52.8422	0.0557955	148	36.8943	0.0389562	137	30.8219	0.0325444	67	25.9569	0.0274076	78	27.9259	0.0294866	0.0396904	0.312531
ncMPN002	117	4.32894	0.00457087	157	3.3989	0.00358885	109	2.3308	0.00246106	127	2.4871	0.00262609	111	3.04861	0.00321899	120	2.8632	0.00302321	0.00324818	0.235414
ncMPN005	12	4.31213	0.00455312	12	2.20393	0.0023271	17	2.87044	0.00303087	15	2.60105	0.00274642	20	3.5529	0.00375146	16	3.31149	0.00349656	0.00331759	0.238728
ncMPN007	80	3.28131	0.0034647	133	3.18826	0.00336645	141	3.44947	0.00364226	162	3.50702	0.00370302	86	2.6111	0.00275703	83	2.4764	0.0026148	0.00325804	0.141647
ncMPN010	83	13.3698	0.0141171	127	13.4257	0.0141761	171	16.7625	0.0176993	199	17.2341	0.0181973	122	14.7718	0.0155974	133	15.1154	0.0159602	0.0159579	0.107598
ncMPN011	77	5.73242	0.00605279	117	5.51913	0.00582758	155	6.90273	0.00728851	177	7.44091	0.00785677	82	4.73339	0.00499793	80	4.53483	0.00478827	0.00613531	0.199662
ncMPN012	54	1.77915	0.00187858	83	1.9324	0.0020404	62	1.35628	0.00143208	66	1.32299	0.00139693	74	2.09141	0.00220829	71	1.98636	0.00209737	0.00184228	0.189004
ncMPN013	192	31.2961	0.0330451	327	34.9185	0.0368701	382	37.92	0.0400392	356	30.5434	0.0322504	286	35.7198	0.0377161	297	35.3379	0.0373129	0.0362056	0.0821928
ncMPN014	37	10.8908	0.0114995	57	10.7342	0.0113342	51	11.9252	0.0125917	58	12.109	0.0127858	58	13.3027	0.0140461	68	14.4071	0.0152123	0.0129116	0.115818
ncMPN019	346	35.5304	0.0375161	577	37.1509	0.0392272	480	28.6776	0.0302803	592	33.0429	0.0348896	434	33.2401	0.0350978	453	31.506	0.0332668	0.0350463	0.0897685
ncMPN021	653	122.631	0.129484	997	118.811	0.125451	765	88.613	0.0935654	733	75.7314	0.0799639	980	142.972	0.150962	911	121.861	0.128672	0.118016	0.221984
ncMPN024	135	16.6647	0.0175961	242	19.2183	0.0202923	255	19.9301	0.0210439	286	19.1472	0.0202172	184	16.8871	0.0178309	216	19.5594	0.0206525	0.0196055	0.0763335
ncMPN026	61	19.727	0.0208295	81	16.5925	0.0175198	67	15.9076	0.0167966	109	17.9605	0.0189643	84	20.2868	0.0214206	75	19.3001	0.0203788	0.0193183	0.0969718
ncMPN027	16748	2561.26	2.7044	18046	1784.61	1.88434	20682	1979.43	2.09006	25374	2135.69	2.25505	14310	1726.58	1.82307	17699	1987.72	2.09881	2.14262	0.147846
ncMPN028	12	5.28422	0.00557955	12	2.80729	0.00296419	16	4.27638	0.00451538	16	3.5784	0.00377839	11	3.62328	0.00382578	10	2.3441	0.00247511	0.0038564	0.286757
ncMPN030	381	283.093	0.298914	590	280.926	0.296627	597	259.132	0.273615	621	221.399	0.233772	394	229.502	0.242328	473	232.9	0.245916	0.265195	0.107687
ncMPN031	179	37.9328	0.0400528	350	42.3747	0.0447429	293	37.1686	0.0392458	358	39.953	0.0421859	189	28.866	0.0304792	207	30.3964	0.0320952	0.0381337	0.148378
ncMPN032	43	3.26461	0.00344706	62	3.05412	0.00322481	59	3.0554	0.00322616	50	2.10485	0.00222249	31	1.92749	0.00203521	45	2.67441	0.00282388	0.00282993	0.205704
ncMPN034	48	1.65742	0.00175005	71	1.35507	0.00143081	77	1.67319	0.0017667	81	1.39561	0.00147361	75	1.73416	0.00183108	65	1.46883	0.00155092	0.00163386	0.103807
ncMPN036	49	2.62872	0.00277563	79	2.82115	0.00297882	100	3.49464	0.00368995	88	2.87103	0.00303149	57	2.76507	0.0029196	60	2.2802	0.00240763	0.00296719	0.141284
ncMPN037	146	16.2199	0.0171264	175	11.891	0.0125556	281	19.1276	0.0201966	300	17.7873	0.0187814	113	10.2027	0.0107729	119	10.3378	0.0109156	0.0150581	0.275949
ncMPN038	90	14.5404	0.0153531	126	13.6041	0.0143644	74	8.65467	0.00913836	86	9.33325	0.00985486	83	10.6121	0.0112052	101	13.3835	0.0141314	0.0123412	0.21161
ncMPN041	35	0.993795	0.00104934	42	0.766844	0.000809702	51	1.00443	0.00106056	59	1.04947	0.00110812	30	0.762574	0.000805192	52	1.08216	0.00114264	0.000995925	0.150414
ncMPN042	83	25.0413	0.0264409	145	26.1563	0.0276182	196	37.2466	0.0393282	200	30.0445	0.0317236	101	21.7542	0.02297	102	21.781	0.0229983	0.0285132	0.218182
ncMPN043	162	6.16658	0.00651122	254	6.53624	0.00690154	222	5.32592	0.00562358	252	5.22379	0.00551574	173	5.00814	0.00528804	177	4.86932	0.00514145	0.00583026	0.121801
ncMPN044	44	2.71889	0.00287084	80	3.08119	0.00325339	61	2.52047	0.00266133	76	2.31728	0.00244679	43	1.88611	0.00199152	75	2.91927	0.00308242	0.00271772	0.168406
ncMPN046	56	8.09703	0.00854956	91	7.69219	0.00812209	66	5.42442	0.00572758	72	5.4997	0.00580707	51	5.66488	0.00598148	85	8.57544	0.0090547	0.00720708	0.212289
ncMPN047	11	0.915178	0.000966325	17	1.02642	0.00108379	13	0.680824	0.000718874	14	0.579586	0.000611978	10	0.759725	0.000802185	14	0.848688	0.00089612	0.000846545	0.202118
ncMPN049	20	1.71494	0.00181078	30	1.59911	0.00168848	28	1.46473	0.00154659	36	1.55646	0.00164345	32	2.33299	0.00246338	27	1.67608	0.00176976	0.00182041	0.180488
ncMPN050	26	2.99478	0.00316215	35	3.13283	0.00330792	29	2.25869	0.00238492	31	1.98109	0.00209181	31	3.41841	0.00360946	32	2.89619	0.00305805	0.00293572	0.197112
ncMPN051	21	4.26752	0.00450602	29	3.20686	0.00338609	40	4.78273	0.00505002	35	3.74967	0.00395924	9	1.20038	0.00126747	11	1.45557	0.00153692	0.00328429	0.475559
ncMPN052	0	0.163219	0.000172341	3	0.221975	0.000234381	1	0.303624	0.000320593	4	0.253258	0.000267412	3	0.315191	0.000332806	3	0.273632	0.000288925	0.00026941	0.220677
ncMPN053	660	95.8195	0.101175	977	88.5694	0.0935193	651	55.3127	0.058404	679	52.3987	0.0553272	511	54.6254	0.0576783	606	63.2728	0.066809	0.0721521	0.277815
ncMPN056	330	17.9189	0.0189203	581	20.9141	0.022083	471	15.7431	0.0166229	550	15.7784	0.0166603	524	22.082	0.0233161	519	20.2889	0.0214228	0.0198376	0.144219
ncMPN057	61	2.16878	0.00228999	114	2.52609	0.00266727	121	2.43585	0.00257199	108	2.09036	0.00220719	92	2.54042	0.0026824	98	2.29003	0.00241802	0.00247281	0.0805878
ncMPN058	14	1.14507	0.00120906	24	1.22344	0.00129182	12	0.613169	0.000647437	15	0.635699	0.000671227	11	0.604067	0.000637827	21	1.25248	0.00132248	0.000963308	0.356093
ncMPN059	1	1.07802	0.00113827	1	0.697138	0.0007361	1	1.13766	0.00120124	1	0.411821	0.000434837	0	0.749431	0.000791316	1	1.22332	0.00129169	0.000932242	0.355689
ncMPN060	19	1.56362	0.00165101	39	2.07717	0.00219326	43	1.9666	0.00207651	53	2.19749	0.0023203	30	1.75152	0.00184941	37	2.14141	0.00226109	0.0020586	0.126268
ncMPN062	17	3.61248	0.00381437	24	3.06046	0.0032315	23	2.6086	0.00275439	14	1.71033	0.00180592	26	3.92811	0.00414764	16	2.24256	0.00236789	0.00302029	0.293055
ncMPN063	41	3.98118	0.00420368	75	4.23268	0.00446923	77	4.41631	0.00466313	67	3.25799	0.00344008	32	2.24131	0.00236657	37	2.48286	0.00262163	0.00362739	0.268697
ncMPN065	23	1.14239	0.00120623	41	1.15329	0.00121775	43	1.1059	0.00116771	54	1.3369	0.00141161	44	1.52683	0.00161216	32	1.0928	0.00115387	0.00129489	0.139929
ncMPN066	1	1.255	0.00132514	0	0.657045	0.000693766	1	0.710538	0.000750248	1	1.36848	0.00144496	0	1.84494	0.00194805	2	1.77958	0.00187904	0.0013402	0.400005
ncMPN067	14	3.05515	0.0032259	25	3.941	0.00416125	24	3.29266	0.00347668	30	3.90556	0.00412383	30	5.42332	0.00572641	26	4.27187	0.00451062	0.00420412	0.210227
ncMPN071	3	2.8271	0.0029851	5	3.13772	0.00331308	2	2.85194	0.00301133	0	1.78222	0.00188183	3	2.85982	0.00301965	2	2.72975	0.00288231	0.00284888	0.173807
ncMPN075	3648	76.2782	0.0805412	5239	68.4226	0.0722466	3812	48.2669	0.0509644	4265	47.7663	0.0504359	3506	55.3404	0.0584332	4175	63.317	0.0668557	0.0632462	0.191213
ncMPN076	33	1.46937	0.00155149	77	2.30308	0.00243179	60	1.70512	0.00180042	74	1.74862	0.00184634	92	3.32197	0.00350763	95	3.20775	0.00338702	0.00242078	0.349811
ncMPN077	37	10.0992	0.0106637	42	7.62029	0.00804617	21	4.86583	0.00513777	25	3.98539	0.00420812	33	7.42758	0.00784269	34	7.34361	0.00775403	0.00727541	0.317046
ncMPN078	55	8.60951	0.00909068	92	9.19891	0.00971302	62	5.46366	0.00576901	70	6.06899	0.00640818	45	5.85017	0.00617712	60	6.51133	0.00687523	0.00733887	0.224732
ncMPN080	37	2.06183	0.00217706	57	2.19164	0.00231413	50	1.63724	0.00172874	45	1.32016	0.00139394	55	2.50613	0.00264619	46	1.85653	0.00196029	0.00203672	0.217585
ncMPN081	70	2.35542	0.00248706	83	1.58659	0.00167526	80	1.48266	0.00156552	68	1.22131	0.00128957	73	2.08929	0.00220606	104	2.1372	0.00225664	0.00191335	0.24508
ncMPN087	62	3.32449	0.00351029	95	2.95039	0.00311529	70	2.07842	0.00219458	77	2.25883	0.00238508	43	1.54429	0.0016306	56	2.25572	0.00238179	0.00253627	0.265529
ncMPN088	1128	40.555	0.0428216	1685	39.1104	0.0412963	1263	26.7237	0.0282172	1304	25	0.0263972	1546	43.2215	0.0456371	1626	40.5611	0.042828	0.0378662	0.219675
ncMPN089	473	25.5768	0.0270062	806	27.6273	0.0291713	492	15.9282	0.0168184	554	16.3214	0.0172335	681	29.3568	0.0309975	548	22.3673	0.0236173	0.0241407	0.250011
ncMPN090	294	31.0687	0.032805	507	33.9489	0.0358462	528	34.8138	0.0367595	524	30.1618	0.0318474	378	30.6578	0.0323712	391	30.1235	0.031807	0.0335727	0.0645077
ncMPN091	97	18.8591	0.0199131	130	16.5069	0.0174295	99	12.2628	0.0129481	103	11.5793	0.0122264	59	8.94516	0.00944509	73	10.9321	0.0115431	0.0139175	0.283284
ncMPN092	126	6.07433	0.00641381	204	6.19929	0.00654576	178	4.91137	0.00518586	170	4.21507	0.00445064	188	6.78893	0.00716835	158	5.36591	0.0056658	0.00590504	0.168584
ncMPN093	20	1.7171	0.00181306	17	1.0381	0.00109612	12	0.610726	0.000644859	10	0.613092	0.000647356	9	0.692283	0.000730973	19	1.27032	0.00134132	0.00104561	0.448004
ncMPN094	16	4.03077	0.00425604	17	2.39428	0.00252809	13	2.01323	0.00212574	17	2.04751	0.00216195	13	2.32014	0.00244981	9	1.48379	0.00156671	0.00251472	0.364939
ncMPN095	33	4.71314	0.00497655	34	3.20039	0.00337925	47	4.06557	0.00429278	37	2.91359	0.00307642	20	2.18542	0.00230756	31	3.18283	0.00336071	0.00356555	0.263641
ncMPN096	116	15.5663	0.0164363	142	12.2323	0.012916	218	18.2407	0.0192601	231	16.5927	0.0175201	109	10.9126	0.0115224	90	8.55869	0.00903702	0.0144487	0.271129
ncMPN097	20	6.16737	0.00651205	48	9.81918	0.010368	48	9.12656	0.00963662	58	10.2216	0.0107929	33	7.72988	0.00816189	40	8.54617	0.00902379	0.00908253	0.172988
ncMPN098	37	3.89655	0.00411432	81	5.0198	0.00530035	100	6.20337	0.00655007	120	6.07927	0.00641903	62	4.45892	0.00470812	63	4.26466	0.00450301	0.00526582	0.193651
ncMPN100	11	1.49042	0.00157372	19	1.47778	0.00156037	18	1.40784	0.00148652	15	1.09343	0.00115454	24	2.62843	0.00277533	24	1.90806	0.00201469	0.00176086	0.322425
ncMPN101	3	0.574088	0.000606173	11	1.50796	0.00159224	8	0.950096	0.00100319	17	1.5686	0.00165627	13	1.63898	0.00173058	12	1.63234	0.00172357	0.00138534	0.339027
ncMPN103	17	2.65502	0.0028034	23	1.65064	0.00174289	29	2.09174	0.00220865	30	2.03236	0.00214595	20	2.13705	0.00225648	27	2.46619	0.00260402	0.00229356	0.161961
ncMPN104	30	1.58503	0.00167362	47	1.67363	0.00176717	28	1.04435	0.00110272	54	1.72312	0.00181942	36	1.6813	0.00177527	42	1.91416	0.00202114	0.00169322	0.183888
ncMPN105	145	3.98953	0.00421249	216	3.84763	0.00406267	177	2.80715	0.00296403	184	2.65467	0.00280303	157	3.38253	0.00357157	156	2.93028	0.00309405	0.00345131	0.171561
ncMPN106	4202	113.659	0.120011	6460	110.584	0.116764	3646	61.0714	0.0644846	4176	60.9993	0.0644085	4013	82.5884	0.0872041	4702	92.8525	0.0980418	0.0918191	0.265686
ncMPN107	40	3.49558	0.00369094	85	4.99558	0.00527477	52	2.7165	0.00286832	84	3.85593	0.00407143	32	1.80797	0.00190901	44	2.39387	0.00252766	0.00339035	0.356794
ncMPN108	37	1.97845	0.00208902	58	2.01583	0.00212849	47	1.52663	0.00161195	59	1.65009	0.00174231	44	1.83596	0.00193857	49	2.01963	0.0021325	0.00194047	0.113256
ncMPN109	27	3.17544	0.00335291	39	2.78049	0.00293588	43	3.23962	0.00342067	45	2.75696	0.00291104	39	4.27521	0.00451415	29	2.20073	0.00232373	0.00324306	0.22697
ncMPN112	22	2.69658	0.00284728	39	3.31163	0.00349671	44	3.50869	0.00370478	39	2.95215	0.00311714	34	3.47828	0.00367267	27	2.29353	0.00242171	0.00321005	0.159008
ncMPN113	92	14.9608	0.015797	160	16.08	0.0169787	137	13.2536	0.0139943	157	14.5042	0.0153148	118	15.2302	0.0160814	107	12.3413	0.013031	0.0151995	0.0951975
ncMPN114	36	2.7753	0.0029304	55	2.73217	0.00288486	54	3.03738	0.00320713	76	3.12599	0.00330069	44	2.6444	0.00279219	46	2.73183	0.0028845	0.00299997	0.0679788
ncMPN115	27	3.58877	0.00378934	49	3.98828	0.00421117	43	3.74861	0.00395811	41	2.92761	0.00309122	29	2.74411	0.00289747	20	1.76748	0.00186626	0.00330226	0.26274
ncMPN119	4	1.07121	0.00113108	0	0.28736	0.00030342	2	0.276387	0.000291834	1	0.280443	0.000296116	3	1.13709	0.00120064	5	1.142	0.00120583	0.000738153	0.655499
ncMPN121	13	2.10545	0.00222312	40	4.12094	0.00435125	28	2.76843	0.00292315	37	3.2091	0.00338845	29	3.28524	0.00346884	30	3.98967	0.00421265	0.00342791	0.232572
ncMPN123	20	3.57029	0.00376982	14	1.56029	0.00164749	8	0.940829	0.000993411	11	1.14289	0.00120676	19	2.65955	0.00280818	27	3.00868	0.00317682	0.00226708	0.503277
ncMPN124	8	1.94644	0.00205523	21	3.18568	0.00336372	9	1.55449	0.00164137	11	1.05822	0.00111737	14	2.31281	0.00244207	23	3.93263	0.00415241	0.00246203	0.456572
ncMPN125	30	2.88433	0.00304553	32	1.70368	0.0017989	28	1.23514	0.00130417	26	1.27356	0.00134474	16	1.03342	0.00109117	21	1.20152	0.00126867	0.0016422	0.442461
ncMPN126	9	1.55172	0.00163844	18	2.00909	0.00212137	18	1.6883	0.00178265	12	1.31993	0.00139369	12	1.78041	0.00187991	12	1.54843	0.00163497	0.00174184	0.14251
ncMPN127	94	4.90064	0.00517452	152	5.10659	0.00539199	131	3.96611	0.00418777	130	3.35561	0.00354315	87	3.51047	0.00370666	101	3.36538	0.00355346	0.00425959	0.19479
ncMPN200	3	0.704122	0.000743474	1	0.137228	0.000144897	2	0.187475	0.000197953	1	0.120091	0.000126802	1	0.189867	0.000200478	1	0.178665	0.000188651	0.000267042	0.881281
ncMPN201	22	3.90869	0.00412714	30	3.55241	0.00375095	28	3.23654	0.00341742	28	3.0574	0.00322828	27	3.82869	0.00404266	25	3.49948	0.00369506	0.00371025	0.0936942
ncMPN202	29	3.2124	0.00339193	60	4.13695	0.00436816	59	4.45574	0.00470476	49	2.99285	0.00316012	25	1.95538	0.00206467	46	3.88404	0.00410111	0.00363179	0.265524
ncMPN204	369	90.6387	0.0957043	523	78.2418	0.0826145	484	71.2152	0.0751952	534	70.3724	0.0743054	412	74.9966	0.079188	504	85.2137	0.0899761	0.0828306	0.102596
ncMPN206	15	3.78033	0.00399161	11	1.98683	0.00209787	21	3.77638	0.00398743	14	2.94766	0.0031124	11	2.89492	0.00305671	9	2.1082	0.00222602	0.00307867	0.265869
ncMPN208	335	14.2829	0.0150811	510	13.4084	0.0141578	359	9.61224	0.0101494	371	8.88505	0.00938162	317	9.8651	0.0104164	440	13.4312	0.0141819	0.012228	0.204893
ncMPN210	31	3.37508	0.0035637	57	3.92105	0.00414019	59	4.01342	0.00423772	80	4.42668	0.00467408	43	3.17566	0.00335314	45	3.0222	0.0031911	0.00385999	0.149993
ncMPN213	36	3.29586	0.00348006	43	2.41994	0.00255519	23	1.38302	0.00146031	43	2.28274	0.00241032	26	2.15856	0.0022792	49	3.26686	0.00344944	0.00260575	0.294059
ncMPN215	4	0.641542	0.000677397	2	0.396736	0.000418909	8	0.550697	0.000581475	2	0.219131	0.000231378	12	1.4213	0.00150074	8	0.881255	0.000930507	0.0007234	0.619508
ncMPN217	20	1.56286	0.0016502	26	1.36194	0.00143805	27	1.19416	0.0012609	23	1.16364	0.00122867	21	1.36329	0.00143948	20	1.18688	0.00125322	0.00137842	0.118348
ncMPN218	6	1.7755	0.00187473	6	1.02937	0.0010869	6	1.29867	0.00137125	7	0.940334	0.000992888	10	2.00799	0.00212021	2	0.5703	0.000602173	0.00134136	0.424951
ncMPN220	30	5.53226	0.00584144	59	6.18979	0.00653572	45	4.85945	0.00513103	65	5.97171	0.00630546	42	5.41209	0.00571456	35	4.40283	0.00464889	0.00569618	0.124476
ncMPN221	37	2.77559	0.00293071	46	2.02391	0.00213702	47	1.97649	0.00208695	53	2.21781	0.00234175	33	2.1368	0.00225622	46	2.73432	0.00288714	0.00243997	0.153414
ncMPN222	5	1.12784	0.00119087	10	1.24313	0.00131261	14	1.69917	0.00179413	6	0.724707	0.000765209	2	0.449823	0.000474962	6	0.827391	0.000873633	0.00106857	0.435609
ncMPN223	81	6.55068	0.00691678	118	5.17851	0.00546792	71	3.18074	0.00335851	89	3.63478	0.00383792	95	5.47494	0.00578092	80	4.50084	0.00475238	0.00501907	0.261405
ncMPN224	5	1.68219	0.00177621	15	2.26451	0.00239107	23	3.79913	0.00401145	17	2.67801	0.00282767	6	1.59986	0.00168928	12	2.20354	0.00232669	0.00250373	0.339603
ncMPN225	6	2.50991	0.00265018	12	2.27476	0.00240189	18	3.31871	0.00350419	14	2.7101	0.00286156	12	3.2798	0.0034631	9	2.69458	0.00284517	0.00295435	0.149808
ncMPN226	15	1.73784	0.00183497	21	1.50154	0.00158546	15	1.33693	0.00141165	33	2.10694	0.00222469	18	1.73854	0.0018357	16	1.50739	0.00159163	0.00174735	0.163177
ncMPN227	5	2.86687	0.0030271	3	3.82706	0.00404095	2	2.86885	0.00302918	2	3.05775	0.00322865	1	3.41164	0.00360231	5	3.42303	0.00361433	0.00342375	0.116847
ncMPN228	20	2.31782	0.00244736	28	2.19991	0.00232286	36	2.9784	0.00314486	47	3.0498	0.00322024	37	3.92757	0.00414707	24	2.22162	0.00234578	0.00293803	0.243267
ncMPN229	17	2.01583	0.00212849	35	2.37266	0.00250527	37	2.30162	0.00243025	36	2.21168	0.00233529	30	2.55161	0.00269422	29	2.2036	0.00232676	0.00240338	0.0793309
ncMPN231	1	4.69709	0.0049596	2	4.18348	0.00441728	2	5.09761	0.00538251	1	4.00441	0.00422821	0	3.20562	0.00338478	2	5.75058	0.00607196	0.00474072	0.198727
ncMPN235	271	60.6918	0.0640837	440	62.3574	0.0658424	254	36.4055	0.0384401	305	36.5542	0.0385971	198	33.8891	0.035783	236	37.8946	0.0400124	0.0471265	0.29484
ncMPN237	20	9.19401	0.00970785	31	7.90819	0.00835016	19	6.05522	0.00639364	19	4.58685	0.0048432	24	8.07687	0.00852827	30	10.8059	0.0114098	0.00820549	0.284443
ncMPN246	182	23.004	0.0242896	287	22.2031	0.023444	282	22.3601	0.0236098	363	24.9986	0.0263957	237	23.1575	0.0244518	255	23.8459	0.0251786	0.0245616	0.044546
ncMPN257	161	39.8753	0.0421039	228	35.9484	0.0379575	131	19.8039	0.0209107	160	21.5241	0.0227271	183	35.1617	0.0371269	153	28.2236	0.029801	0.0317712	0.273433
ncMPN269	21	3.75401	0.00396382	34	3.4196	0.00361072	19	2.02468	0.00213783	20	2.19765	0.00232048	31	3.64415	0.00384781	29	3.95813	0.00417934	0.00334333	0.264477
ncMPN272	10	2.4599	0.00259738	23	3.73207	0.00394065	11	1.73163	0.0018284	15	2.20571	0.00232899	17	3.20345	0.00338248	19	3.29735	0.00348164	0.00292659	0.274028
ncMPN282	20	5.65158	0.00596744	30	4.34639	0.0045893	41	5.55396	0.00586436	43	4.96981	0.00524757	28	5.12111	0.00540732	29	4.5026	0.00475424	0.00530504	0.105998
ncMPN283	689	0.936717	0.000989069	1064	0.92129	0.000972779	857	0.703945	0.000743287	996	0.749896	0.000791806	850	0.893333	0.00094326	880	0.867126	0.000915587	0.000892631	0.113457
ncMPN288	16	6.53313	0.00689825	21	5.71512	0.00603453	23	4.23796	0.00447481	30	5.53384	0.00584311	25	6.4994	0.00686264	35	8.27943	0.00874215	0.00647591	0.219072
ncMPN289	3	1.07899	0.00113929	2	0.278572	0.000294141	5	1.19608	0.00126293	1	0.506012	0.000534292	4	1.0159	0.00107267	2	0.811831	0.000857202	0.000860089	0.438707
ncMPN297	14	8.2812	0.00874402	9	7.61138	0.00803676	21	6.92095	0.00730775	19	8.05333	0.00850341	10	3.873	0.00408946	13	5.05303	0.00533543	0.0070028	0.268778
ncMPN298	67	6.91688	0.00730345	125	8.74282	0.00923144	120	8.09394	0.00854629	136	8.57245	0.00905155	74	5.99806	0.00633328	82	6.31026	0.00666293	0.00785482	0.159469
ncMPN306	45	4.85069	0.00512178	72	5.19737	0.00548784	83	5.53705	0.00584651	82	4.69603	0.00495848	60	5.13679	0.00542387	57	4.61633	0.00487432	0.00528547	0.0696509
ncMPN308	69	4.70028	0.00496297	97	3.97008	0.00419196	88	3.3191	0.0035046	85	3.11002	0.00328383	48	2.42038	0.00255565	57	2.48629	0.00262524	0.00352071	0.264022
ncMPN313	115	26.8147	0.0283133	182	26.6644	0.0281546	120	16.2637	0.0171727	100	12.4147	0.0131085	105	18.2861	0.0193081	144	23.1387	0.0244319	0.0217482	0.285585
ncMPN318	25	1.41494	0.00149402	40	1.54866	0.00163521	54	1.81277	0.00191408	56	1.97358	0.00208388	41	1.83455	0.00193708	46	1.83387	0.00193636	0.00183344	0.120749
ncMPN319	2	0.611771	0.000645962	9	1.32864	0.0014029	7	1.37053	0.00144713	2	0.377369	0.000398459	5	1.0367	0.00109464	5	0.899366	0.00094963	0.000989786	0.419085
ncMPN320	18	1.19253	0.00125918	32	1.47786	0.00156045	25	1.09541	0.00115663	29	1.16363	0.00122866	25	1.50197	0.00158591	25	1.42652	0.00150625	0.00138285	0.136537
ncMPN321	24	32.1147	0.0339095	21	23.1663	0.024461	15	12.7729	0.0134867	23	12.2897	0.0129766	10	15.2108	0.0160609	21	16.5081	0.0174307	0.0197209	0.409934
ncMPN323	4	1.4797	0.0015624	7	1.53937	0.00162541	9	1.42134	0.00150078	16	2.47796	0.00261645	7	1.83389	0.00193638	12	2.2655	0.00239212	0.00193892	0.24152
ncMPN324	37	2.47215	0.00261031	80	3.66493	0.00386975	85	3.84903	0.00406415	99	3.68854	0.00389469	63	3.38218	0.00357121	74	3.6316	0.00383457	0.00364078	0.14536
ncMPN326	15	1.12188	0.00118458	28	1.25617	0.00132637	17	0.732782	0.000773736	25	1.08523	0.00114588	18	1.02721	0.00108462	29	1.6146	0.00170483	0.00120334	0.254499
ncMPN327	164	6.63632	0.00700721	233	5.96667	0.00630014	194	4.65241	0.00491243	219	4.68203	0.0049437	228	7.05362	0.00744783	182	5.45006	0.00575465	0.00606099	0.173627
ncMPN328	1	0.303038	0.000319974	13	3.01293	0.00318132	7	2.38486	0.00251815	7	1.42813	0.00150794	9	2.10143	0.00221887	6	1.9718	0.002082	0.00197138	0.495887
ncMPN329	35	2.7339	0.0028867	60	2.77933	0.00293466	58	2.48384	0.00262266	68	2.71653	0.00286836	34	2.06838	0.00218398	48	2.20128	0.0023243	0.00263678	0.120849
ncMPN333	8	2.45112	0.0025881	9	1.26879	0.0013397	10	1.45164	0.00153277	11	1.25549	0.00132566	10	2.16381	0.00228474	9	1.45659	0.001538	0.00176816	0.30213
ncMPN336	5	1.36998	0.00144655	6	0.967317	0.00102138	17	3.73287	0.00394149	10	1.94869	0.0020576	5	1.16647	0.00123166	5	1.25587	0.00132606	0.00183746	0.592324
ncMPN337	806	27.2595	0.028783	1107	23.1538	0.0244478	1132	22.9298	0.0242113	1299	23.1692	0.024464	742	18.654	0.0196966	967	22.2527	0.0234963	0.0241832	0.119718
ncMPN338	743	86.1626	0.090978	1187	89.7641	0.0947808	1462	106.595	0.112552	1488	95.409	0.100741	805	71.6304	0.0756337	856	71.7101	0.0757178	0.091734	0.157227
ncMPN339	626	58.7347	0.0620173	962	56.5705	0.0597321	1034	56.903	0.0600832	1084	53.5938	0.056589	771	54.3485	0.057386	893	59.7927	0.0631344	0.0598237	0.0424555
ncMPN340	12	3.53101	0.00372835	18	3.64431	0.00384798	18	3.9958	0.00421912	15	2.23226	0.00235702	19	4.43889	0.00468697	18	3.74519	0.0039545	0.00379899	0.206458
ncMPN341	40	4.21553	0.00445113	74	5.06433	0.00534736	96	6.63811	0.0070091	84	5.3757	0.00567614	72	6.17987	0.00652526	91	7.36499	0.0077766	0.00613093	0.196779
ncMPN343	733	54.2316	0.0572625	1233	56.6471	0.059813	1161	50.4811	0.0533024	1158	44.5469	0.0470365	1197	66.6177	0.0703409	1201	63.8751	0.0674449	0.0592	0.147058
ncMPN344	305	41.6299	0.0439566	391	35.7002	0.0376954	371	32.466	0.0342805	427	31.0694	0.0328058	270	29.9138	0.0315856	303	31.3164	0.0330666	0.0355651	0.129644
ncMPN351	93	3.81278	0.00402587	135	3.64443	0.00384811	261	7.16495	0.00756538	285	6.54117	0.00690674	164	5.39064	0.00569191	182	5.75368	0.00607524	0.00568554	0.264503
ncMPN353	78	5.85306	0.00618018	109	4.52085	0.00477351	101	3.92563	0.00414502	107	4.19071	0.00442492	87	4.80671	0.00507535	71	3.56923	0.0037687	0.00472795	0.179059
ncMPN354	59	2.60837	0.00275415	102	2.70324	0.00285432	103	2.8801	0.00304106	116	2.60806	0.00275382	77	2.69978	0.00285067	72	2.25685	0.00238298	0.00277283	0.0785732
ncMPN355	30	3.41625	0.00360717	41	2.6881	0.00283834	35	3.09996	0.00327321	40	2.48534	0.00262424	41	3.56011	0.00375908	28	2.31334	0.00244262	0.00309078	0.174116
ncMPN357	183	24.7333	0.0261156	282	22.273	0.0235178	372	30.5129	0.0322182	400	28.1616	0.0297355	229	22.8689	0.024147	211	19.9384	0.0210527	0.0261311	0.159264
ncMPN359	23	1.3595	0.00143548	32	1.25803	0.00132834	36	1.41256	0.00149151	35	1.22726	0.00129584	25	0.992572	0.00104804	32	1.24222	0.00131165	0.00131848	0.116229
ncMPN367	145	7.3392	0.00774937	228	7.37569	0.0077879	242	7.26481	0.00767083	264	6.88112	0.00726569	217	7.92701	0.00837004	200	7.39504	0.00780833	0.00777536	0.0455165
ncMPN368	53	2.94395	0.00310849	76	2.88911	0.00305058	100	3.84266	0.00405741	124	4.00821	0.00423222	81	3.48921	0.00368421	61	2.7468	0.00290031	0.00350554	0.161142
ncMPN369	5	0.929632	0.000981587	5	0.646193	0.000682308	4	0.618132	0.000652678	7	0.90247	0.000952907	6	1.02962	0.00108717	6	0.962406	0.00101619	0.000895473	0.203737
ncMPN370	26	1.45421	0.00153548	53	2.05939	0.00217449	46	1.73818	0.00183532	61	2.0871	0.00220374	25	1.19608	0.00126292	47	2.21101	0.00233458	0.00189109	0.224213
ncMPN371	30	8.15339	0.00860907	33	6.02434	0.00636103	35	6.6286	0.00699906	41	6.79757	0.00717747	22	5.16678	0.00545554	19	3.90342	0.00412158	0.00645396	0.239142
ncMPN373	52	12.941	0.0136643	49	8.64103	0.00912396	87	11.9801	0.0126496	83	10.8053	0.0114092	69	13.3618	0.0141085	59	10.3925	0.0109733	0.0119882	0.155215
ncMPN375	8711	1551.05	1.63773	12539	1386.57	1.46406	13818	1456.67	1.53808	15800	1485.89	1.56894	7364	983.347	1.0383	8788	1069.22	1.12898	1.39602	0.179055
ncMPN376	11	8.44408	0.008916	38	9.40438	0.00992997	62	13.033	0.0137614	46	9.44789	0.00997591	27	8.16543	0.00862178	36	9.58459	0.0101203	0.0102209	0.180139
ncMPN381	3	0.639122	0.000674841	12	1.6949	0.00178962	7	1.07434	0.00113439	11	1.37381	0.00145059	4	0.870768	0.000919433	10	1.73377	0.00183067	0.00129992	0.361984
ncMPN387	8	1.93077	0.00203868	5	0.896769	0.000946887	12	2.26842	0.0023952	10	1.31584	0.00138938	5	1.04869	0.0011073	5	0.847802	0.000895184	0.00146211	0.42395
ncMPN388	45	2.42368	0.00255914	58	1.92083	0.00202818	74	2.35872	0.00249054	81	2.27557	0.00240274	73	2.5532	0.00269589	59	2.27322	0.00240026	0.00242946	0.0927964
ncMPN390	226	38.7999	0.0409683	392	42.4323	0.0448037	454	48.235	0.0509307	451	43.0492	0.0454552	240	31.1723	0.0329144	251	32.0416	0.0338323	0.0414841	0.169866
ncMPN392	86	15.6912	0.0165682	169	19.901	0.0210133	154	16.9464	0.0178935	124	12.8325	0.0135496	117	15.862	0.0167485	104	12.9101	0.0136316	0.0165674	0.169185
ncMPN398	80	23.7397	0.0250664	122	20.3681	0.0215064	97	16.9523	0.0178998	83	14.3051	0.0151045	85	18.2162	0.0192342	85	16.7164	0.0176506	0.0194103	0.178964
ncMPN399	157	11.7539	0.0124108	303	14.1333	0.0149231	277	12.9642	0.0136887	281	11.4841	0.0121259	193	11.9368	0.0126039	207	11.273	0.011903	0.0129426	0.0889342
ncMPN400	1	0.293568	0.000309975	1	0.120338	0.000127063	0	0.0182029	1.92203e-05	2	0.148252	0.000156538	0	0	0	1	0.140871	0.000148744	0.000126923	0.88137
ncMPN404	34	2.03212	0.00214569	40	1.47086	0.00155306	67	2.52897	0.00267031	53	1.85961	0.00196354	44	1.889	0.00199458	30	1.13055	0.00119374	0.00192015	0.263858
ncMPN405	10	2.60788	0.00275363	10	1.67944	0.0017733	20	3.42397	0.00361533	13	1.71131	0.00180696	14	2.18473	0.00230683	16	1.91712	0.00202426	0.00238005	0.29674
ncMPN407	49	11.2041	0.0118302	91	12.5356	0.0132362	64	9.63807	0.0101767	90	11.7304	0.012386	45	9.82011	0.0103689	48	7.74108	0.00817371	0.0110286	0.165562
ncMPN408	95	12.4605	0.0131569	143	11.8966	0.0125614	177	14.2989	0.0150981	181	12.8402	0.0135578	124	12.3726	0.0130641	125	12.1313	0.0128093	0.0133746	0.067942
ncMPN409	635	64.2534	0.0678444	978	60.9639	0.0643711	1487	94.423	0.0997001	1699	96.0637	0.101433	708	54.6087	0.0576606	856	62.0605	0.0655289	0.0760896	0.253221
ncMPN410	60	11.8239	0.0124847	87	9.92937	0.0104843	110	13.4635	0.0142159	126	13.4187	0.0141687	75	10.4681	0.0110532	68	9.28607	0.00980505	0.0120353	0.157002
ncMPN411	43	5.10479	0.00539008	59	4.87699	0.00514955	82	5.74727	0.00606847	69	4.44641	0.00469491	34	3.28137	0.00346475	25	2.45224	0.0025893	0.00455951	0.284502
ncMPN416	314	31.9643	0.0337507	548	32.4729	0.0342877	894	54.2221	0.0572525	926	49.5804	0.0523514	388	28.1729	0.0297474	386	26.6004	0.0280871	0.0392461	0.315279
ncMPN420	154	42.0516	0.0444018	284	44.4252	0.046908	411	57.9326	0.0611703	388	50.7476	0.0535838	215	37.5272	0.0396245	229	37.9113	0.0400301	0.0476197	0.176091
ncMPN421	4	1.32202	0.0013959	1	0.22665	0.000239317	4	0.38064	0.000401913	1	0.207771	0.000219383	1	0.136591	0.000144225	0	0	0	0.000400123	1.26239
ncMPN426	7	1.10259	0.00116421	3	0.282965	0.00029878	7	0.47849	0.000505232	14	0.767528	0.000810424	13	1.68078	0.00177472	15	1.32983	0.00140416	0.00099292	0.563029
ncMPN427	35	2.99398	0.00316131	43	1.95549	0.00206478	34	1.81382	0.00191519	29	1.3405	0.00141542	30	1.6964	0.00179121	38	2.04557	0.0021599	0.00208464	0.282
ncMPN428	16	4.87702	0.00514958	25	5.28109	0.00557624	28	5.60781	0.00592121	27	5.18228	0.00547191	28	6.59572	0.00696434	18	5.39935	0.00570111	0.0057974	0.10802
ncMPN429	2	0.274801	0.000290159	5	0.39086	0.000412705	5	0.390132	0.000411936	3	0.354037	0.000373824	2	0.180913	0.000191024	7	0.682437	0.000720577	0.000400037	0.446465
ncMPN430	338	14.6326	0.0154504	464	11.9708	0.0126399	551	13.2876	0.0140302	539	12.0171	0.0126887	298	8.8254	0.00931864	371	10.4232	0.0110057	0.0125222	0.172951
ncMPN431	3471	5.10905	0.00539459	5796	5.41091	0.00571332	5147	4.66253	0.00492311	5936	4.73314	0.00499766	5123	5.89049	0.00621969	4790	5.20762	0.00549867	0.00545784	0.0878343
ncMPN432	216	3.8386	0.00405313	374	4.3316	0.00457368	388	4.36174	0.00460551	458	4.44233	0.00469061	363	5.05388	0.00533633	383	5.17023	0.00545918	0.00478641	0.109756
ncMPN433	21	2.15875	0.0022794	38	2.50679	0.00264689	30	2.04575	0.00216008	34	1.77066	0.00186962	21	1.56485	0.00165231	37	2.76114	0.00291546	0.00225396	0.209147
ncMPN434	118	4.70533	0.0049683	188	4.76318	0.00502939	157	3.65108	0.00385514	157	3.14856	0.00332453	104	3.28253	0.00346599	119	3.07019	0.00324178	0.00398085	0.205076
ncMPN440	8	1.01197	0.00106852	14	1.16786	0.00123313	16	1.47236	0.00155464	24	1.8388	0.00194157	10	0.862218	0.000910406	20	1.88669	0.00199214	0.00145007	0.313034
ncMPN441	24	2.34069	0.0024715	41	2.73804	0.00289106	55	3.51231	0.0037086	49	2.6157	0.00276189	33	2.46953	0.00260755	32	2.24305	0.00236841	0.0028015	0.172412
ncMPN443	416	12.7568	0.0134698	744	13.3863	0.0141344	742	12.9229	0.0136451	779	12.4195	0.0131136	778	17.1742	0.0181341	776	16.1132	0.0170137	0.0149185	0.141632
ncMPN444	44	1.26229	0.00133284	74	1.29347	0.00136576	69	1.24618	0.00131583	81	1.21028	0.00127792	49	1.16294	0.00122794	49	1.003	0.00105906	0.00126322	0.0876322
ncMPN445	12	3.01388	0.00318232	7	0.998639	0.00105445	4	0.650252	0.000686594	16	1.9563	0.00206563	3	0.508582	0.000537005	2	0.311299	0.000328697	0.00130912	0.843102
ncMPN446	334	22.7359	0.0240066	550	23.8258	0.0251574	383	16.3316	0.0172444	418	15.3918	0.016252	331	16.0786	0.0169772	425	20.606	0.0217576	0.0202325	0.192943
ncMPN447	47	7.13379	0.00753248	82	7.1728	0.00757367	86	7.97	0.00841543	109	8.28288	0.0087458	64	6.98968	0.00738032	91	9.75739	0.0103027	0.00832507	0.13356
ncMPN448	1	0.258619	0.000273073	2	0.236108	0.000249303	1	0.130082	0.000137352	3	0.642426	0.00067833	3	0.637527	0.000673157	3	0.481404	0.000508309	0.000419921	0.552604
