# Supplementary material for: Comprehensive quantitative modeling of translation efficiency in a genome‐reduced bacterium
Source: Mol Syst Biol. 2023 Aug 29;19(10):e11301. doi: 10.15252/msb.202211301 (PMC10568206; doi:10.15252/msb.202211301)
Supplement: Supplementary file 7 — Dataset EV6 [file MSB-19-e11301-s007.xlsx]

## Sheet: readme
Dataset EV6 Absolute translation efficiencies derived from omics data.

## Sheet: Absolute translation efficienci
id	RNA copy number	gene length (bp)	protein copy number	protein degradation rate (s^-1)	translation efficiency kTE (s^-1)	ribosome density avg gene-level (codon^-1)	ratio kTE to ribosome density	RNA half-life (min)	product
MPN001	0.0626177	1143	699.299	2.38876e-05	0.266771	0.014468	18.4387	111.027	DNA polymerase III subunit beta (EC 2.7.7.7)
MPN002	0.0430151	930	23.3367	3.98841e-05	0.021638	0.0174196	1.24216		DnaJ-like protein
MPN003	0.0906708	1953	285.398	3.17265e-05	0.0998632	0.0117869	8.47236		DNA gyrase subunit B (EC 5.99.1.3)
MPN004	0.0809014	2520	280.169	2.73077e-05	0.0945693	0.0144488	6.54515		DNA gyrase subunit A (EC 5.99.1.3)
MPN005	0.0559124	1263	169.089	2.44561e-05	0.0739595	0.0227392	3.25252		Seryl-tRNA synthetase (EC 6.1.1.11) (Seryl-tRNA(Ser/Sec) synthetase) (Serine--tRNA ligase) (SerRS)
MPN006	0.0467325	663	47.1346	2.76697e-05	0.0279078	0.0188074	1.48387		Thymidylate kinase (EC 2.7.4.9) (dTMP kinase)
MPN007	0.0383088	762	8.19099	3.66967e-05	0.00784631	0.012986	0.604213		DNA polymerase III subunit delta'
MPN008	0.0114082	1329	26.2881	3.33218e-05	0.0767839	0.0125105	6.13756		tRNA modification GTPase mnmE (EC 3.6.-.-)
MPN009	0.00746801	786	17.6557	3.55415e-05	0.0840266	0.00844096	9.95463		Uncharacterized deoxyribonuclease MPN_009 (EC 3.1.21.-)
MPN010	0.046839	261				0.121754		7.54133	Uncharacterized protein MPN_010
MPN011	0.00457209	696	13.3447	2.29442e-05	0.0669681	0.0292176	2.29204	9.13983	Conserved hypothetical lipoprotein MPN_011
MPN012	0.00941553	708	5.83731	2.63071e-05	0.0163095	0.0599138	0.272216	4.86311	Conserved hypothetical protein MPN_012
MPN013	0.0348536	678	5.96136	3.09659e-05	0.00529641	0.0116353	0.455202	5.84703
MPN014	0.00132596	567				0.0354819		12.3988	Contains the TOPRIM domain of the DNA primase
MPN015	0.0307795	858	67.0785	3.5269e-05	0.0768627	0.0283918	2.70721	5.28516	Ribosomal protein S6 modification enzyme
MPN016	0.0344743	867	12.4424			0.0134228		5.40426	Ribosomal protein S6 modification enzyme
MPN017	0.0229593	810	14.879	3.26529e-05	0.021161	0.0194379	1.08865	4.76123	Methylenetetrahydrofolate dehydrogenase (EC 1.5.1.5); Methenyltetrahydrofolate cyclohydrolase (EC 3.5.4.9)
MPN018	0.0254262	1872	19.6576	2.29442e-05	0.0177387	0.0271539	0.653266	4.23359	Putative ABC transporter ATP-binding protein MPN_018
MPN019	0.0336798	1905	72.6814	2.36436e-05	0.0510232	0.0289146	1.76462	4.48114	Putative ABC transporter ATP-binding protein MPN_019
MPN020	0.0485942	3093	153.528	2.77843e-05	0.0877816	0.0247359	3.54875	5.45392	Uncharacterized ATP-dependent helicase (EC 3.6.1.-)
MPN021	0.0821108	1173	247.853	2.39858e-05	0.0724018	0.0171812	4.21401	8.22956	Chaperone protein dnaJ
MPN022	0.0672415	930	142.983	2.29442e-05	0.0487885	0.0207035	2.35653	8.1389	Putative proline iminopeptidase (PIP) (EC 3.4.11.5) (Prolyl aminopeptidase) (PAP)
MPN023	0.0273539	1539	42.722	2.76489e-05	0.0431829	0.0129462	3.33558	15.1901	Methionyl-tRNA synthetase (EC 6.1.1.10) (Methionine--tRNA ligase) (MetRS)
MPN024	0.222437	441	644.138	4.71126e-05	0.13643	0.0224904	6.06614	5.55341	DNA-directed RNA polymerase delta subunit
MPN025	0.164388	867	607.168	2.47651e-05	0.0914699	0.0164514	5.56002	6.02161	Fructose-bisphosphate aldolase (FBP aldolase) (FBPA) (EC 4.1.2.13)
MPN026	0.0440988	1101	32.49	3.31797e-05	0.0244453	0.0095222	2.56719	7.46631	GTP-dependent nucleic acid-binding protein engD
MPN027	0.00612641	825	12.6937			0.0217079		5.68419	Ribosomal-protein alanineacetyltransferase
MPN028	0.0298284	900	6.44075			0.0209319		7.98217	Uncharacterized glycosyl transferase
MPN030	0.050303	507	22.8886	3.90337e-05	0.0177609	0.0250483	0.709065	6.58659	Transcription termination/antitermination protein NusB
MPN031	0.0241232	612	23.2445	2.72724e-05	0.026279	0.0166537	1.57797	8.66533	Uncharacterized protein MPN031
MPN033	0.0190953	621	58.7078	3.03763e-05	0.0933906	0.0148805	6.27602	9.76211	Uracil phosphoribosyltransferase (EC 2.4.2.9) (UMP pyrophosphorylase) (UPRTase)
MPN034	0.027654	4332	81.3003	2.63599e-05	0.0774959	0.0106278	7.29184	5.45776	DNA polymerase III polC-type (PolIII) (EC 2.7.7.7)
MPN035	0.00548581	2001				0.0209583		6.4906	Conserved hypothetical protein MPN_035
MPN036	0.144458	2022	18.2565	3.21995e-05	0.00406936	0.0180892	0.22496	6.37506	Conserved hypothetical protein MPN_036
MPN037	0.00404446	444				0.0201032		6.17782	Uncharacterized protein MPN_037
MPN037a	0.0100469	333	2.40161			0.0186187		8.84468	New ORF
MPN038	0.00573807	270				0.017571		8.84924	Uncharacterized protein MPN_038
MPN039	0.0196766	1017				0.0082846		5.47235	Conserved hypothetical protein MPN_039
MPN042	0.0010983	2019				0.0247663		26.8866	Conserved hypothetical protein MPN_042
MPN043	0.0436751	795	21.3791			0.0302126		7.91591	Glycerol uptake facilitator protein
MPN044	0.0666684	651	57.0095	6.91146e-05	0.0591014	0.0196141	3.0132	7.55232	Thymidine kinase (EC 2.7.1.21)
MPN045	0.0289448	1245	58.7453	2.29442e-05	0.0465666	0.013097	3.55552	7.08236	Histidyl-tRNA synthetase (EC 6.1.1.21) (Histidine--tRNA ligase) (HisRS)
MPN046	0.018159	1674	60.6353	2.6405e-05	0.0881702	0.0118085	7.46666	5.48926	Aspartyl-tRNA synthetase (EC 6.1.1.12) (Aspartate--tRNA ligase) (AspRS)
MPN047	0.0109551	1356	6.13164	3.05378e-05	0.0170921	0.0206721	0.82682	4.71341	Nicotinate phosphoribosyl transferase (EC 2.4.2.12)
MPN049	0.00454248	1899				0.00873245		11.8316	Uncharacterized protein MPN_049
MPN050	0.0421408	1527	304.511	2.43459e-05	0.175924	0.0139523	12.6089	3.62689	Glycerol kinase (EC 2.7.1.30) (ATP:glycerol 3-phosphotransferase) (GK)
MPN051	0.032267	1155	666.582	2.45197e-05	0.506535	0.0191226	26.4888	3.697	Glycerol-3-phospate dehydrogenase (EC 1.1.99.5)
MPN052	0.0604561	1974	386.152	2.29442e-05	0.146551	0.0216497	6.7692	4.11477	Uncharacterized lipoprotein MPN_052
MPN053	0.228132	267	1687.85	2.43553e-05	0.180194	0.0151973	11.857	6.23813	Phosphocarrier protein HPr (EC 2.7.11.-) (Histidine-containing protein)
MPN054	0.000322517	372				0.0350143		47.384	Conserved hypothetical lipoprotein MPN_054
MPN055	0.0288241	1683	139.589	3.23308e-05	0.156571	0.0420276	3.72544	5.49322	Spermidine/putrescine import ATP-binding protein potA (EC 3.6.3.31)
MPN056	0.015114	861	3.67843			0.0333038		6.95386	Spermidine/putrescine transport system permease protein potB homolog
MPN057	0.012222	861	5.77025			0.0134854		7.5756	Spermidine/putrescine transport system permease protein potC homolog
MPN058	0.00899785	1458	59.5555	2.73721e-05	0.181172	0.0156291	11.592	7.75842	Conserved hypothetical lipoprotein MPN_058
MPN059	0.0271763	960	41.5145	2.88261e-05	0.0440347	0.00858493	5.12931	6.5847	tRNA N6-adenosine threonylcarbamoyltransferase
MPN060	0.0199495	1152	61.703	2.70349e-05	0.0836177	0.0167145	5.00271	5.5552	S-adenosylmethionine synthetase (EC 2.5.1.6) (Methionine adenosyltransferase) (AdoMet synthetase) (MAT)
MPN060b	0.0363724	315	118.03			0.00932326			MPN060b
MPN061	0.0289543	1353	212.568	2.66067e-05	0.195333	0.0316218	6.17716	5.2694	Signal recognition particle protein (Fifty-four homolog)
MPN062	0.0670977	717	597.828	2.50044e-05	0.222784	0.0187674	11.8709	4.9975	Purine nucleoside phosphorylase deoD-type (PNP) (EC 2.4.2.1)
MPN063	0.0863069	675	297.403	2.55448e-05	0.0880243	0.0301179	2.92265	4.69631	Deoxyribose-phosphate aldolase (EC 4.1.2.4) (Phosphodeoxyriboaldolase) (Deoxyriboaldolase) (DERA)
MPN064	0.099014	1266	215.592	2.29442e-05	0.0499583	0.0212001	2.35651	5.13871	Thymidine phosphorylase (EC 2.4.2.4) (TdRPase)
MPN065	0.122611	402	109.056	3.20479e-05	0.0285049	0.0151018	1.88751	5.44954	Cytidine deaminase (CDA) (EC 3.5.4.5) (Cytidine aminohydrolase)
MPN066	0.0625231	1665	333.364	2.55193e-05	0.136065	0.0349753	3.89033	6.44341	Phosphomannomutase (PMM) (EC 5.4.2.8)
MPN067	0.08117	963	669.857	2.96022e-05	0.244293	0.0124718	19.5876	16.0413	Transcription antitermination factor
MPN068	0.102086	378	15.8686	4.40684e-05	0.00685015	0.0147913	0.46312	13.2543	Preprotein translocase subunit secE
MPN069	0.106105	147	15.9647	6.90885e-05	0.0103952	0.0118566	0.876739	16.246	50S ribosomal protein L33 type 2
MPN070	0.0233382	384				0.0179539		7.07549	Uncharacterized protein MPN_070
MPN071	0.00862027	831	22.2053	3.86454e-05	0.099548	0.0108848	9.14562	8.54738	16S rRNA (cytidine1402-2'-O)-methyltransferase
MPN072	0.0213362	537	14.8791			0.00665825		8.91133	Ribonuclease M5 (EC 3.1.26.8)
MPN073	0.0269613	1167	158.034	2.44571e-05	0.143356	0.0174028	8.23755	8.42597	Ribose-phosphate pyrophosphokinase (RPPK) (EC 2.7.6.1) (Phosphoribosyl pyrophosphate synthetase) (P-Rib-PP synthetase) (PRPP synthetase)
MPN075	0.00650905	900	8.59897	3.43971e-05	0.0454413	0.0306201	1.48403	9.68385	Uncharacterized glycosyltransferase family 2 (EC 2.4.-.-)
MPN076	0.126569	1695	387.161	2.29442e-05	0.0701836	0.018988	3.69621	8.88832	Hexose phosphate transport protein
MPN077	0.0640147	1686	93.1197	2.4845e-05	0.036141	0.0166999	2.16414	11.2772	Hexosephosphate transport protein
MPN078	0.0114552	2085	64.7603	2.56211e-05	0.144846	0.0201754	7.1793	16.0472	PTS system fructose-specific EIIABC component (EIIABC-Fru) (2.7.1.69)
MPN079	0.00976273	903	51.6767	2.66975e-05	0.141317	0.0154393	9.15305	17.5155	Fructose 1-phosphate kinase (EC 2.7.1.56)
MPN080	0.00548963	4161	23.6337	2.84091e-05	0.122306	0.0137629	8.88664		FtsX like permease
MPN081	0.00568859	1398	33.9755	2.75038e-05	0.164268	0.0078777	20.8523		Gln transport; ATP-binding protein
MPN082	0.0606696	1947	341.925	2.29442e-05	0.12931	0.0134262	9.63117	14.8013	Transketolase (TK) (EC 2.2.1.1)
MPN083	0.109472	1602	36.5627	4.17401e-05	0.0139408	0.0177365	0.785997	18.0469	Uncharacterized lipoprotein MPN_083
MPN084	0.0693758	1575	43.7735	8.37508e-05	0.0528436	0.0222373	2.37635	24.7439	Conserved hypothetical lipoprotein MPN_084
MPN085	0.016128	1299	5.10877			0.0323151		8.03873	Uncharacterized protein MPN_085
MPN086	0.000891194	318				0.162917		43.4871	Uncharacterized protein MPN_086
MPN087	0.000470294	453				0.0859599		341.535	Uncharacterized protein MPN_087
MPN088	0.00263007	306				0.26231		17.4287	Uncharacterized protein MPN_088
MPN089	0.00951812	984				0.00751298		8.33197	Putative type-1 restriction enzyme specificity protein MPN_089 (S.mpnORFAP) (Type I restriction enzyme specificity protein MPN_089) (S protein)
MPN090	0.0267982	990	36.1492	2.32786e-05	0.0314015	0.00959385	3.27308	5.03602	Uncharacterized protein MPN_090
MPN093	0.00342043	906				0.00364412		33.3438	Putative mgpC-like protein MPN_093
MPN094	0.0157044	255				0.0327424		20.286	UPF0134 protein MPN_094
MPN095	0.031818	1560	7.89216	2.29442e-05	0.00569109	0.022631	0.251474	4.12268	Uncharacterized amino acid permease
MPN099	0.0159808	1044				0.00064808		43.4871	Putative adhesin P1-like protein MPN_099
MPN100	0.00722844	384				0.00832873		15.8555	Uncharacterized protein MPN_100
MPN101	0.00178843	1287				0.00258481		43.4871	Uncharacterized protein MPN_101
MPN102	0.000483559	819				0.00127464		43.4871	Putative mgpC-like protein MPN_102
MPN103	0.000326199	519				0.0304297		30.0672	Uncharacterized protein MPN_103
MPN104	0.0736864	315	43.4561			0.00876392		4.32352	Uncharacterized protein MPN_104
MPN104b	0.0349323	273				0.0485494			MPN104b
MPN105	0.0272195	1026	90.1656	2.61612e-05	0.0866599	0.0214758	4.03524	5.83389	Phenylalanyl-tRNA synthetase alpha chain (EC 6.1.1.20) (Phenylalanine--tRNA ligase alpha chain) (PheRS)
MPN106	0.0221313	2418	107.126	2.60679e-05	0.126181	0.0244911	5.15212	6.85629	Phenylalanyl-tRNA synthetase beta chain (EC 6.1.1.20) (Phenylalanine--tRNA ligase beta chain) (PheRS)
MPN107	0.00855829	756				0.0149633		10.5596	Possible uncharacterized DNA methylase
MPN108	0.00620015	1215				0.0298415		10.0055	Uncharacterized adenine-specific methylase MPN_108 (EC 2.1.1.72)
MPN109	0.00852016	498	91.688	2.46134e-05	0.264872	0.0507989	5.21412	8.7185	Uncharacterized protein MPN_109
MPN110	0.00280675	2157				0.0212572		16.5413	Conserved hypothetical protein MPN_110
MPN111	0.00263023	1269				0.0313245		15.4206	Uncharacterized adenine-specific methylase MPN_111 (EC 2.1.1.72)
MPN114	0.00277096	1803				0.0153609		33.1869	Putative acetyltransferase MPN_114 (EC 2.3.1.-)
MPN115	0.285442	606	266.746	3.2198e-05	0.030089	0.0166963	1.80214	8.41442	Translation initiation factor IF-3
MPN116	0.168682	180	326.236	3.904e-05	0.0755045	0.0118828	6.35412	10.4386	50S ribosomal protein L35
MPN117	0.153986	384	299.307	3.03837e-05	0.0590576	0.0148979	3.96414	10.3973	50S ribosomal protein L20
MPN118	0.00947763	711	34.9413	2.9102e-05	0.107291	0.0229656	4.67178	6.89143	Ribonuclease HIII
MPN119	0.0390754	2733	292.12	3.18721e-05	0.238269	0.0211636	11.2585	13.0737	DnaJ-like, terminal organelle protein
MPN120	0.0532205	654	774.546	2.61673e-05	0.380826	0.0194233	19.6067	12.4111	Heat shock protein GrpE
MPN121	0.0402284	366	608.152	2.86749e-05	0.433492	0.0201862	21.4747	13.2262	Uncharacterized protein MPN_121
MPN122	0.0345281	1908	43.9781	4.43037e-05	0.0564293	0.0208008	2.71284	14.7387	DNA topoisomerase 4 subunit B (EC 5.99.1.-) (Topoisomerase IV subunit B)
MPN123	0.0222031	2370	61.2569	4.06436e-05	0.112133	0.0181477	6.17891	29.1097	DNA topoisomerase 4 subunit A (EC 5.99.1.-) (Topoisomerase IV subunit A)
MPN124	0.0162259	1056	77.9488	3.71366e-05	0.178404	0.0198746	8.97646	11.401	Heat-inducible transcription repressor hrcA
MPN125	0.00778913	1803	13.2179	4.18559e-05	0.0710278	0.0180889	3.92659	15.2718	UvrABC system protein C (Protein uvrC) (Excinuclease ABC subunit C)
MPN126	0.0505106	480	18.6283	2.29442e-05	0.00846179	0.0151469	0.558648	6.8851	Putative metallophosphoesterase YsnB (EC 3.1.4.-);Serine, Threonine phosphatase
MPN127	0.0248974	630				0.0248373		8.56724	Uncharacterized protein MPN_127
MPN128	0.0144265	450				0		43.4871	Uncharacterized protein MPN_128
MPN129	0.024105	450				0.0203226		11.1184	Uncharacterized protein MPN_129
MPN130	0.0181467	423				0.0177957		19.5574	Uncharacterized protein MPN_130
MPN131	0.000691202	654				0.00524817		43.4871	Putative adhesin P1-like protein MPN_131
MPN132	0.000541846	771				0.0105782		43.4871	Putative adhesin P1-like protein MPN_132
MPN133	0.0440717	906	14.0058	9.11622e-05	0.028971	0.0193341	1.49844	8.8367	Ca2+-dependent cytotoxic nuclease of Mycoplasma
MPN134	0.0290093	1761	691.879	2.57888e-05	0.615071	0.0136102	45.192	7.3593	Putative ABC sn-glycerol-3-phosphate transporter ATP-binding protein ugpC
MPN135	0.0308122	990	111.068			0.0193007		8.71566	sn-glycerol-3-phosphate transport system permease protein ugpA
MPN136	0.0271385	960	133.647	2.67066e-05	0.13152	0.0319918	4.11107	7.79799	sn-glycerol-3-phosphate transport system permease protein ugpE
MPN137	0.0117443	687				0.0178462		12.3488	Uncharacterized protein MPN_137
MPN138	0.0225438	501				0.0157495		3.11269	Uncharacterized protein MPN_138
MPN139	0.014446	492				0.0159752		4.82179	Uncharacterized protein MPN_139
MPN140	0.0547791	975	191.436	2.61332e-05	0.0913274	0.0145523	6.27582	17.4489	Oligoribonuclease (DHH family phosphoesterases)
MPN141	0.362172	4884	847.941	3.24806e-05	0.0760459	0.00543622	13.9887	23.2731	Adhesin P1 (Cytadhesin P1) (Attachment protein)
MPN142	0.358171	3657	172.584	3.54918e-05	0.0171017	0.00703034	2.43256	42.7101	Mgp-operon protein 3 (Mgp3) (ORF-3 protein)
MPN143	0.00993241	528				0.00988765		10.7974	Uncharacterized protein MPN_143
MPN144	0.0166492	1242				0.00127826		12297.2	Putative adhesin P1-like protein MPN_144
MPN145	0.0107894	405	3.38831			0.0127154		20.6246	Uncharacterized protein MPN_145
MPN146	0.150283	798				0.020338		4.89893	Conserved hypothetical protein MPN_146
MPN147	0.0197747	1458				0.0155377		4.32676	Conserved hypothetical protein MPN_147
MPN148	0.199683	792	50.6612	6.97421e-05	0.0176941	0.0157213	1.12548	8.73791	Conserved hypothetical protein MPN_148
MPN149	0.00676705	1305				0.00614919		18.7063	Putative mgpC-like protein MPN_149
MPN151	0.0137501	402				0.039637		7.38943	Uncharacterized protein MPN_151
MPN152	0.00933519	2385	3.3013	2.56154e-05	0.00905863	0.0175092	0.517364	5.4201	Uncharacterized lipoprotein MPN_152
MPN153	0.0382861	3342	278.941	2.47096e-05	0.180027	0.0186726	9.6412	5.83253	superfamily I DNA and RNA helicase and helicase subunits-like protein (EC 3.6.1.-)
MPN154	0.038838	1623	484.909	3.15562e-05	0.393992	0.0134814	29.225	8.0817	Transcription elongation protein nusA
MPN155	0.0449607	1854	231.804	2.71602e-05	0.14003	0.00953582	14.6846	8.67093	Translation initiation factor IF-2
MPN155a	0.0518522	270	32.9992			0.0163053		8.35749	RNA binding protein, binds RNA-K-turns
MPN156	0.0500609	351	46.1177	4.16801e-05	0.0383971	0.0088326	4.3472	10.1642	Ribosome-binding factor A
MPN157	0.0880233	1209	158.96	3.51143e-05	0.0634124	0.0119528	5.30523	9.4546	Conserved hypothetical protein MPN_157
MPN158	0.0322071	810	9.56114	2.72867e-05	0.00810045	0.00985047	0.822341	14.6304	Putative riboflavin biosynthesis protein ribF [Includes: Riboflavin kinase (EC 2.7.1.26) (Flavokinase); FMN adenylyltransferase (EC 2.7.7.2) (FAD pyrophosphorylase) (FAD synthetase)]
MPN159	0.0268082	1275	33.4572	2.9007e-05	0.0362014	0.0113453	3.19087	9.68715	Hemolysisn, CorB-like protein
MPN160	0.0175618	1134	10.22			0.0151777		8.49613	Conserved hypothetical protein MPN_160
MPN161	0.0259325	1338	155.458	3.41446e-05	0.204687	0.0192817	10.6156	12.9753	Conserved hypothetical protein MPN_161
MPN162	0.0723693	963	248.741	4.18305e-05	0.143776	0.0254638	5.6463	12.9909	Conserved hypothetical protein involved in metal binding sensing
MPN163	0.0237404	387	108.451	2.29442e-05	0.104813	0.0529827	1.97825	13.5958	Conserved hypothetical protein MPN_163
MPN164	0.106523	327	353.558	2.93921e-05	0.0975546	0.0130684	7.46495	7.40166	30S ribosomal protein S10- NusE termination antitermination factor
MPN165	0.0973268	864	224.948	2.87476e-05	0.0664431	0.0143957	4.61548	9.06565	50S ribosomal protein L3
MPN166	0.0755618	639	463.443	2.9748e-05	0.182453	0.0123814	14.7361	10.9033	50S ribosomal protein L4
MPN167	0.0783026	714	216.154	2.93807e-05	0.0811051	0.0131381	6.17326	9.91127	50S ribosomal protein L23
MPN168	0.0970209	864	421.987	2.75392e-05	0.11978	0.0139548	8.58343	11.3818	50S ribosomal protein L2
MPN170	0.145281	555	308.747	2.93253e-05	0.0623214	0.00534671	11.656	13.0203	50S ribosomal protein L22
MPN171	0.127215	822	486.999	2.99864e-05	0.114793	0.00899036	12.7684	20.5376	30S ribosomal protein S3
MPN172	0.132876	420	211.936	3.0012e-05	0.0478691	0.0138835	3.44792	18.2801	50S ribosomal protein L16
MPN173	0.141756	336	218.964	3.01894e-05	0.0466322	0.00806217	5.78407	15.1985	50S ribosomal protein L29
MPN174	0.121007	258	273.664	3.00269e-05	0.0679076	0.0173751	3.90834	23.0808	30S ribosomal protein S17
MPN175	0.125339	369	240.576	2.8422e-05	0.0545534	0.00618604	8.8188	24.1645	50S ribosomal protein L14
MPN176	0.118616	336	774.744	3.19394e-05	0.208613	0.00870631	23.9611	20.7376	50S ribosomal protein L24
MPN177	0.0835928	543	448.283	2.98514e-05	0.160084	0.0194427	8.23364	12.4161	50S ribosomal protein L5
MPN178	0.119747	186	173.93			0.0125825		12.4993	30S ribosomal protein S14 type Z
MPN179	0.116308	429	230.252	2.91144e-05	0.0576371	0.0130017	4.43304	10.6778	30S ribosomal protein S8
MPN180	0.117503	555	673.473	3.02652e-05	0.173466	0.0126093	13.7571	19.3259	50S ribosomal protein L6
MPN181	0.0941991	351	549.346	2.87317e-05	0.167556	0.0174204	9.6184	38.1241	50S ribosomal protein L18
MPN182	0.121427	660	164.834	2.95401e-05	0.0401001	0.0132195	3.0334	131.661	30S ribosomal protein S5
MPN183	0.0991941	456	814.672	3.09754e-05	0.254398	0.0106857	23.8073	15.2838	50S ribosomal protein L15
MPN184	0.0528423	1434	70.2315	3.37675e-05	0.0448796	0.0179539	2.49972	28.6006	Preprotein translocase subunit secY
MPN185	0.0408688	648	201.809	2.98307e-05	0.147303	0.00476779	30.8954	56.4798	Adenylate kinase (AK) (EC 2.7.4.3) (ATP-AMP transphosphorylase)
MPN186	0.183373	747	57.5803	3.06061e-05	0.00961054	0.0176549	0.544357	8.61905	Methionine aminopeptidase (MAP) (EC 3.4.11.18) (Peptidase M)
MPN187	0.0785794	237	113.929	3.78779e-05	0.0549177	0.010281	5.34165	13.4255	Translation initiation factor IF-1
MPN188	0.120549	114				0.00133293		10.6663	50S ribosomal protein L36
MPN189	0.0956214	375	251.835	2.96508e-05	0.0780903	0.0139469	5.59911	12.5132	30S ribosomal protein S13
MPN190	0.102297	366	342.508	2.93173e-05	0.0981595	0.0223876	4.38456	13.2776	30S ribosomal protein S11
MPN191	0.142072	984	1145.98	2.84154e-05	0.229205	0.0244737	9.36536	12.3429	DNA-directed RNA polymerase subunit alpha (RNAP subunit alpha) (EC 2.7.7.6) (Transcriptase subunit alpha)
MPN192	0.0964148	375	110.382	2.77539e-05	0.0317744	0.00489531	6.49078	14.1282	50S ribosomal protein L17
MPN193	0.0607821	825	82.775	2.67562e-05	0.0364374	0.00902499	4.03739	17.8361	Cobalt/nickel import ATP-binding protein CbiO 1 (EC 3.6.3.-)
MPN194	0.0343286	912	79.4942	2.73755e-05	0.0633931	0.0132187	4.79572	13.9989	Cobalt/nickelimport ATP-binding protein CbiO 2 (EC 3.6.3.-)
MPN195	0.0370901	1305	22.509	2.29442e-05	0.0139242	0.013419	1.03765	9.79292	Similar to Cobalt/nickel ABC transporter CbiQ
MPN196	0.0269254	732	12.3861	3.37363e-05	0.0155192	0.0114039	1.36087	8.73333	tRNA pseudouridine synthase A, TruA (EC 5.4.99.12) (tRNA-uridine isomerase I) (tRNA pseudouridylate synthase I)
MPN197	0.0319301	1836	452.43	2.49658e-05	0.353751	0.0147976	23.906	9.44926	Oligoendopeptidase F homolog (EC 3.4.24.-)
MPN198	0.0150284	960	7.66534	3.64512e-05	0.0185922	0.0113905	1.63225	13.9468	Uncharacterized adenine-specific methylase MPN_198 (EC 2.1.1.72) (M.mpnIP)
MPN199	0.0180942	2436	11.1399	3.18199e-05	0.0195904	0.0108554	1.80467	6.23878	Conserved hypothetical lipoprotein MPN_199
MPN200	0.0225271	2397	130.064	2.29442e-05	0.132472	0.0248314	5.33485	4.37846	Conserved hypothetical lipoprotein MPN_200
MPN200a	0.00621571	108	25.3768			0.00652116		9.4889	New ORF
MPN201	0.0128037	1086				0.00612447		30.6063	Putative type-1 restriction enzyme specificity protein MPN_201 (S.mpnORFFP) (Type I restriction enzyme specificity protein MPN_201) (S protein)
MPN202	0.0150845	942				0.00257888		52.8395	Putative adhesin P1-like protein MPN_202
MPN204	0.0104573	447				0.00715724		38.4864	Conserved hypothetical protein MPN_204
MPN205	0.00426518	1317				0.00167744		43.4871	Uncharacterized protein MPN_205
MPN207	0.1131	2823	954.709	2.29442e-05	0.193678	0.0155725	12.4371	9.24467	PTS system glucose-specific EIICBA component (EIICBA-Glc) (EII-Glc/EIII-Glc) (EC 2.7.1.69)
MPN207a	0.258608	272	31.3097	5.66564e-05	0.00685941	0.0276512	0.248069	6.37308	New ORF
MPN208	0.173412	885	439.809	3.62064e-05	0.091827	0.0146843	6.2534	6.67287	30S ribosomal protein S2
MPN209	0.0445399	2619	33.1685	3.24848e-05	0.0241912	0.0096852	2.49775	4.42634	Probable cation-transporting P-type ATPase (EC 3.6.3.-)
MPN210	0.0529172	2427	332.364	2.80635e-05	0.176262	0.0217173	8.1162	6.75065	Protein translocase subunit secA
MPN211	0.0235358	1974	64.4464	3.12612e-05	0.0856	0.0136958	6.25009	7.45676	UvrABC system protein B (Protein uvrB) (Excinuclease ABC subunit B)
MPN212	0.108822	408				0.0254063		5.5876	Conserved hypothetical protein MPN_212
MPN213	0.0913441	3093	281.976	5.78634e-05	0.178622	0.0137303	13.0093	9.01585	Conserved hypothetical protein MPN_213
MPN214	0.0127637	417	15.7864	2.46942e-05	0.0305422	0.0180486	1.69222	4.15724	Conserved hypothetical protein MPN_214
MPN215	0.0384141	1215	209.442	3.05561e-05	0.166598	0.0174506	9.54686	4.6009	Oligopeptide transport system permease protein oppB
MPN216	0.0404634	1131	339.542	2.90057e-05	0.243396	0.013562	17.947	4.2677	Oligopeptide transport system permease protein oppC
MPN217	0.0411897	1272	223.201	2.76028e-05	0.149576	0.0138832	10.7738	4.70658	Oligopeptide transport ATP-binding protein oppD
MPN218	0.0347653	2556	453.436	2.83964e-05	0.370368	0.0126972	29.1692	6.75661	Oligopeptide transport ATP-binding protein oppF
MPN218a	0.000212561	207				0		8.943	New ORF
MPN219	0.171086	414	247.384	3.503e-05	0.050652	0.0199408	2.54012	5.64	50S ribosomal protein L11
MPN220	0.0984224	681	652.895	2.94056e-05	0.195065	0.0185169	10.5344	5.79095	50S ribosomal protein L1
MPN221	0.0399436	567	68.2173	2.29442e-05	0.039185	0.00738175	5.30836	6.49304	Peptidyl-tRNA hydrolase (PTH) (EC 3.1.1.29)
MPN222	0.0365266	870	34.6508	5.69201e-05	0.0539971	0.0214782	2.51404	7.44353	tRNA(Ile)-lysidine synthase (EC 6.3.4.-) (tRNA(Ile)-lysidine synthetase) (tRNA(Ile)-2-lysyl-cytidine synthase)
MPN223	0.0247162	939	40.2193	2.79496e-05	0.0454808	0.0172449	2.63735	9.07364	HPr kinase/phosphorylase (HPrK/P) (EC 2.7.11.-) (EC 2.7.4.-) (HPr(Ser) kinase/phosphorylase)
MPN224	0.0650885	1170	44.2695	3.82531e-05	0.0260176	0.018962	1.37209	5.76691	Prolipoprotein diacylglyceryl transferase (EC 2.4.99.-)
MPN225	0.296075	420	505.016	3.07076e-05	0.0523782	0.0197978	2.64566	5.18466	30S ribosomal protein S12
MPN226	0.11684	468	505.046	3.04103e-05	0.131449	0.0347038	3.78775	5.3619	30S ribosomal protein S7
MPN227	0.171784	2067	897.78	3.11986e-05	0.163051	0.0195652	8.33371	5.66918	Elongation factor G (EF-G)
MPN228	0.145156	648	310.845	3.05118e-05	0.0653395	0.0112677	5.79882	7.40871	30S ribosomal protein S6
MPN229	0.10793	501	223.149	3.04773e-05	0.0630125	0.00657635	9.58167	8.00559	Single-stranded DNA-binding protein (SSB) (Helix-destabilizing protein)
MPN230	0.0992778	315	685.963	2.39703e-05	0.165623	0.0112806	14.6821	4.71469	30S ribosomal protein S18
MPN231	0.10349	450	182.842	3.63627e-05	0.064244	0.00539434	11.9095	8.20613	50S ribosomal protein L9
MPN232	0.0375365	1422	100.709	2.91497e-05	0.0782076	0.0142254	5.49773	10.1845	Replicative DNA helicase
MPN233	0.0148378	1365	198.018	3.39108e-05	0.452557	0.00863928	52.3836	15.9174	Uncharacterized lipoprotein MPN_233
MPN234	0.0234145	1254	1.2974			0.0151758		5.49651	Conserved hypothetical lipoprotein MPN_234
MPN235	0.0158473	723	9.64621	3.13605e-05	0.019089	0.00884201	2.1589	6.40504	Uracil-DNA glycosylase (UDG) (EC 3.2.2.-)
MPN236	0.0285738	1440	52.6554	2.61742e-05	0.0482333	0.0162896	2.96098	4.70035	Aspartyl/glutamyl-tRNA(Asn/Gln) amidotransferase subunit C (Asp/Glu-ADT subunit C) (EC 6.3.5.-)
MPN237	0.0242275	1437	192.715	2.67644e-05	0.212894	0.0169157	12.5856	4.28706	Glutamyl-tRNA(Gln) amidotransferase subunit A (Glu-ADT subunit A) (EC 6.3.5.-)
MPN238	0.0183405	1437	105.448	2.7006e-05	0.155269	0.0105781	14.6783	4.23866	Aspartyl/glutamyl-tRNA(Asn/Gln) amidotransferase subunit B (Asp/Glu-ADT subunit B) (EC 6.3.5.-)
MPN239	0.0434858	669	292.163	3.19383e-05	0.21458	0.022619	9.48673	6.58841	Probable HTH-type transcriptional regulator gntR
MPN240	0.03462	948	186.24	2.73094e-05	0.146912	0.0251233	5.84764	6.69161	Thioredoxin reductase (TRXR) (EC 1.8.1.9)
MPN241	0.012845	843	19.4313	3.43133e-05	0.0519075	0.0054677	9.49349	6.42653	Transcription factor with WhiA C-terminal domain
MPN242	0.0584522	231				0.0365837		4.39441	Probable protein-export membrane protein secG
MPN243	0.120887	2181	333.452	4.07017e-05	0.112271	0.0184764	6.07646	4.73678	Ribonuclease R (RNase R) (EC 3.1.-.-) (VacB protein homolog)
MPN244	0.0452864	609	94.4866	2.99214e-05	0.0624287	0.0120367	5.18652	4.99267	Diadenylate cyclase CdaS
MPN245	0.0248599	582	191.689	3.04005e-05	0.234412	0.0162089	14.4619	5.39176	Peptide deformylase (PDF) (EC 3.5.1.88) (Polypeptide deformylase)
MPN246	0.0493256	570	153.63	2.73775e-05	0.0852702	0.0265437	3.21244	4.84514	Guanylate kinase (EC 2.7.4.8) (GMP kinase)
MPN247	0.0278544	780	54.4408	2.54545e-05	0.0497502	0.0234759	2.1192	5.48495	Putative protein phosphatase PrpC (EC 3.1.3.16)
MPN248	0.0193538	1170	37.805	2.86636e-05	0.0559904	0.0196014	2.85645	5.99775	Putative serine/threonine-protein kinase PrkC (EC 2.7.11.1)
MPN249	0.00731213	837				0.0152148		6.50547	Putative ribosome biogenesis GTPase rsgA (EC 3.6.1.-)
MPN250	0.0410983	1293	671.204	2.39919e-05	0.391828	0.0196748	19.9152	5.58479	Glucose-6-phosphate isomerase (GPI) (EC 5.3.1.9) (Phosphoglucose isomerase) (PGI) (Phosphohexose isomerase) (PHI)
MPN251	0.0361118	648	37.9608	3.46528e-05	0.0364271	0.0131827	2.76325	6.15438	Probable ribulose-phosphate 3-epimerase (EC 5.1.3.1) (Pentose-5-phosphate 3-epimerase) (PPE) (R5P3E)
MPN252	0.0379229	1368	148.433	2.55159e-05	0.0998712	0.0282217	3.53881	5.90628	Asparaginyl-tRNA synthetase (EC 6.1.1.22) (Asparagine--tRNA ligase) (AsnRS)
MPN253	0.0199092	684	25.0681	2.7821e-05	0.03503	0.0240938	1.4539	5.5339	CDP-diacylglycerol--glycerol-3-phosphate 3-phosphatidyltransferase (EC 2.7.8.5) (Phosphatidylglycerophosphate synthase) (PGP synthase)
MPN254	0.0577497	474	214.026	2.38164e-05	0.0882659	0.0416776	2.11782	4.84053	nicotinamide-nucleotide amidase
MPN255	0.106286	756	256.519	2.61525e-05	0.0631186	0.0196386	3.21401	6.13998	2-C-methyl-D-erythritol 4-phosphate cytidylyltransferase-like
MPN256	0.0734022	672	414.001	2.77832e-05	0.156702	0.0186021	8.42388	6.48497	Conserved hypothetical protein MPN_256
MPN257	0.0357863	1017	48.6681	2.64072e-05	0.0359128	0.0136634	2.62839	7.82497	UDP-glucose 4-epimerase (EC 5.1.3.2) (UDP-galactose 4-epimerase)
MPN258	0.0917625	1719	175.356	2.81277e-05	0.0537512	0.0170178	3.15853	6.03243	Nucleotide ABC transporter ATP-binding subunit
MPN259	0.0773823	1554	132.025	2.29442e-05	0.0391461	0.0171927	2.2769	6.02968	Nucleotide ABC transporter permease subunit, but probably C-terminal
MPN260	0.0988317	936	300.551			0.0210192		6.21553	Nucleotide ABC transporter permease subunit
MPN261	0.0764732	2136	359.228	3.13022e-05	0.14704	0.024302	6.05053	8.19192	DNA topoisomerase 1 (EC 5.99.1.2) (DNA topoisomerase I) (Omega-protein) (Relaxing enzyme) (Untwisting enzyme) (Swivelase)
MPN262	0.0546636	1428	64.2051	2.46183e-05	0.0289154	0.0179918	1.60714	12.042	Uncharacterized protein, similar to reticulocyte binding protein
MPN263	0.126714	309	1697.01	2.65565e-05	0.355655	0.0550228	6.46378	5.94978	Thioredoxin (Trx)
MPN264	0.0912476	846	74.212	3.1306e-05	0.0254613	0.009332	2.72839	7.04778	Uncharacterized hydrolase, haloacid dehalogenase-like family protein (EC 3.1.-.-)
MPN265	0.0177021	1041	95.4717	2.29442e-05	0.123743	0.0194354	6.3669	4.10186	Tryptophanyl-tRNA synthetase (EC 6.1.1.2) (Tryptophan--tRNA ligase) (TrpRS)
MPN266	0.071873	438	478.616	3.69584e-05	0.246113	0.0117473	20.9507	3.66179	Transcriptional regulatory protein Spx
MPN267	0.0671316	780	173.133	2.41916e-05	0.0623904	0.0259755	2.40189	3.51677	Probable inorganic polyphosphate/ATP-NAD kinase (Poly(P)/ATP NAD kinase) (EC 2.7.1.23)
MPN268	0.0486534	354	16.2341	3.27068e-05	0.0109132	0.0294253	0.370879	4.23831	Putative phosphotransferase enzyme IIB component MPN_268 (EC 2.7.1.69)
MPN269	0.0215149	1482	65.4418	2.39253e-05	0.0727735	0.0223818	3.25146	3.81733	Endoribonuclease Y (Rnase Y)
MPN270	0.0111941	288				0.0476881		3.42833	Putative oligopeptide ABC transporter (permease protein)
MPN271	0.0254901	756	33.2905	4.15915e-05	0.0543192	0.0229042	2.37158	6.34773	Conserved hypothetical lipoprotein MPN_271
MPN272	0.0414973	282	99.3581	2.55488e-05	0.0611721	0.0366628	1.66851	4.55567	Uncharacterized protein MPN_272
MPN273	0.0617605	435	574.612	2.48081e-05	0.230811	0.02419	9.54158	4.16444	Diadenosine tetraphosphate Ap4A hydrolase (EC 3.6.1.41)
MPN274	0.0154069	801	0.339541			0.0360796		4.6251	Putative ABC transporter
MPN275	0.0321279	303	199.941	3.01385e-05	0.18756	0.0382914	4.89822	3.88331	DNA-binding protein, YbaB/EbfC family
MPN276	0.0243418	858	66.2078	2.42823e-05	0.0660458	0.036323	1.81829	4.0276	Conserved hypothetical protein MPN_276
MPN277	0.0170667	1470	194.493	2.4984e-05	0.284719	0.0226843	12.5514	4.67206	Lysyl-tRNA synthetase (EC 6.1.1.6) (Lysine--tRNA ligase) (LysRS)
MPN278	0.0120772	1200	16.8105	2.6672e-05	0.0371252	0.0106738	3.47817	4.58591	UDP-galactopyranose mutase (EC 5.4.99.9)
MPN279	0.0117598	1797	47.778	2.73921e-05	0.111289	0.0193324	5.75661	4.9298	GTP-binding protein lepA
MPN280	0.0787964	1710	353.115	2.73627e-05	0.122622	0.0152753	8.02747	8.71193	Ribonuclease J1 (RNase J1) (EC 3.1.-.-)
MPN281	0.0332442	1134	4.39921			0.0195966		4.22766	Conserved hypothetical lipoprotein MPN_281
MPN283	0.0219362	201				0.028972		4.92179	Uncharacterized protein MPN_283
MPN283a	0.000966072	249				0.04315			MPN283a
MPN284	0.0230078	2385	168.796	2.29442e-05	0.168329	0.0212262	7.93026	3.63829	Uncharacterized lipoprotein MPN_284
MPN285	0.0107104	1290				0.00405485		6.36202	Putative type-1 restriction enzyme specificity protein MPN_285 (S.mpnORFGP) (Type I restriction enzyme specificity protein MPN_285) (S protein)
MPN286	0.00397342	1398				0.0122219		8.65141	Putative adhesin P1-like protein MPN_286
MPN287	0.0284161	357	5.60103	3.04948e-05	0.00601077	0.00911167	0.659678	8.6202	Uncharacterized protein MPN_287
MPN288	0.0158664	2364	55.0515	2.62036e-05	0.0909185	0.0179611	5.06197	4.35659	Conserved hypothetical lipoprotein MPN_288
MPN289	0.00841765	552				0.0225749		10.1537	Putative type-1 restriction enzyme specificity protein MPN_289 (S.mpnORFEBP) (Type I restriction enzyme specificity protein MPN_289) (S protein)
MPN290	0.00245609	438				0.0100206		35.0758	Putative type-1 restriction enzyme specificity protein MPN_290 (S.mpnORFEAP) (Type I restriction enzyme specificity protein MPN_290) (S protein)
MPN291	0.0173241	591	30.5747	3.0381e-05	0.0536184	0.02648	2.02486	9.50986	tRNA 37A N(6)-threonylcarbamoyladenosine/Probable O-sialoglycoprotein endopeptidase
MPN292	0.0171828	930	10.098	5.65136e-05	0.033212	0.0116992	2.83883	9.6742	Ribosomal large subunit pseudouridine synthase D (EC 5.4.99.-)
MPN293	0.0224682	555	44.4897	2.50718e-05	0.0496451	0.0312912	1.58655	6.31415	Lipoprotein signal peptidase (EC 3.4.23.36) (Prolipoprotein signal peptidase) (Signal peptidase II) (SPase II)
MPN294	0.0712473	627	225.645	2.29442e-05	0.0726658	0.0366891	1.98058	7.53293	SImilar to intracellular protease ThiJ/PfpI;Oxidative stress chaperone
MPN295	0.132856	663	1083.71	2.4104e-05	0.196617	0.0157355	12.4951	5.20206	Conserved hypothetical protein MPN_295
MPN296	0.165581	183	135.096	4.28553e-05	0.0349654	0.0033351	10.4841	5.29709	30S ribosomal protein S21
MPN297	0.132133	450	43.3858	3.23708e-05	0.0106289	0.0167666	0.633933	3.86724	Similar to cell-division initiation protein DivIVA
MPN298	0.0717384	360				0.00661558		5.72647	Holo-[acyl-carrier-protein] synthase (Holo-ACP synthase) (EC 2.7.8.7) (4'-phosphopantetheinyl transferase acpS)
MPN299	0.0410524	801	168.877	2.70774e-05	0.111388	0.0109294	10.1916	6.08316	Probable 1-acyl-sn-glycerol-3-phosphate acyltransferase (1-AGP acyltransferase) (1-AGPAT) (EC 2.3.1.51) (Lysophosphatidic acid acyltransferase) (LPAAT)
MPN300	0.0167748	1521	103.203	3.22491e-05	0.198406	0.00993219	19.976	7.43035	Dihydrofolate reductase (EC 1.5.1.3) and segregation and condensation protein A, ScpA
MPN301	0.0127719	627	63.4043	3.19208e-05	0.158467	0.0175774	9.01535	11.465	Segregation and condensation protein B
MPN302	0.0742911	987	827.932	2.30073e-05	0.256404	0.028397	9.02925	12.9322	6-phosphofructokinase (Phosphofructokinase) (EC 2.7.1.11) (Phosphohexokinase)
MPN303	0.082572	1527	69.6501	2.33663e-05	0.0197097	0.0134289	1.4677	14.5523	Pyruvate kinase (PK) (EC 2.7.1.40)
MPN306	0.012559	822				0.0182759		3.36903	Ornithine carbamoyltransferase, catabolic (OTCase) (EC 2.1.3.3)
MPN307	0.0589803	930	5.64658	3.31117e-05	0.00317001	0.0132449	0.239338	5.61382	Carbamate kinase-like protein (EC 2.7.2.2)
MPN308	0.0489547	1698	14.9936	2.39044e-05	0.0073213	0.016588	0.441362	5.48353	basic amino acid/polyamine antiporter
MPN309	0.140741	1218	203.476	3.89283e-05	0.0562807	0.0100462	5.60219	4.07335	Proline-rich P65 protein
MPN310	0.0673535	5457	503.142	2.65379e-05	0.198242	0.0139763	14.1842	3.52009	Cytadherence high molecular weight protein 2 (Cytadherence accessory protein 2)
MPN311	0.0576029	1074	380.49	2.81626e-05	0.186026	0.0137194	13.5593	4.76334	Conserved hypothetical protein MPN_311
MPN312	0.0519412	657	151.274	3.6975e-05	0.107686	0.015804	6.81386	7.91211	Uncharacterized protein MPN_312
MPN313	0.00215357	273				0.0323137		10.6804	Sigma20 accesory protein
MPN314	0.581194	426	1198.43	2.29442e-05	0.047311	0.0284526	1.6628	2.66223	Protein mraZ
MPN315	0.259494	927	62.7371	2.61942e-05	0.00633289	0.0153518	0.412518	2.75519	S-adenosyl-L-methionine-dependent methyltransferase mraW (EC 2.1.1.-)
MPN316	0.200027	1260	12.7998	6.66121e-05	0.00426255	0.0197575	0.215743	2.49591	Cell division protein ftsA
MPN317	0.184569	1143	45.0281	5.26968e-05	0.0128561	0.0188515	0.681967	2.34478	Cell division protein ftsZ
MPN318	0.0551142	1476	34.7239	2.5991e-05	0.0163752	0.0108459	1.50981	5.13463	Putative amino acid pernease
MPN319	0.0530046	1512	34.1993	2.87768e-05	0.0185672	0.00911936	2.03602	5.6187	Putative amino acid pernease
MPN320	0.118236	864	108.499	2.29442e-05	0.0210545	0.0154064	1.36661	2.75959	Thymidylate synthase (TS) (TSase) (EC 2.1.1.45)
MPN321	0.161707	483	109.03	2.29442e-05	0.0154699	0.00693651	2.23022	2.96443	Dihydrofolate reductase (EC 1.5.1.3)
MPN322	0.203073	1020	286.314	2.29442e-05	0.0323492	0.0111279	2.90703	3.23004	Ribonucleoside-diphosphate reductase subunit beta (EC 1.17.4.1) (Ribonucleotide reductase small subunit)
MPN323	0.240644	462	56.3007	3.97839e-05	0.00930777	0.0114887	0.810167	3.66317	Protein nrdI
MPN324	0.188265	2166	405.797	2.29442e-05	0.0494551	0.0126527	3.90866	4.48835	Ribonucleoside-diphosphate reductase subunit alpha (EC 1.17.4.1) (Ribonucleotide reductase)
MPN325	0.425168	303	211.737	2.97812e-05	0.0148313	0.0133138	1.11398	3.60999	50S ribosomal protein L21
MPN326	0.278339	303	28.4127	3.56471e-05	0.00363884	0.0187552	0.194017	3.73838	ribosomal-processing cysteine protease Prp
MPN327	0.205891	315	273.435			0.0256514		4.18259	50S ribosomal protein L27
MPN328	0.130467	861	130.606	2.87072e-05	0.0287377	0.0118843	2.41812	5.05687	Probable endonuclease 4 (EC 3.1.21.2) (Endonuclease IV) (Endodeoxyribonuclease IV)
MPN329	0.0471377	477	25.3023	3.34686e-05	0.0179651	0.00745647	2.40933	4.60587	Ferric uptake regulation protein
MPN330	0.0211303	885	26.0958	3.40219e-05	0.0420169	0.00931032	4.51294	3.79449	Conserved hypothetical protein MPN_330
MPN331	0.126306	1335	775.028	3.04968e-05	0.187132	0.0148099	12.6356	5.19009	Trigger factor (TF) (EC 5.2.1.8)
MPN332	0.150353	2388	750.042	3.65542e-05	0.182352	0.0155287	11.7429	4.50523	ATP-dependent protease La (EC 3.4.21.53)
MPN333	0.0232591	2253	18.7382	4.86226e-05	0.0391717	0.0146895	2.66665	6.45859	Putative ABC transport system permease protein
MPN334	0.0123486	981				0.0202678		2.89058	Putative ABC transporter ATP-binding protein MPN_334
MPN335	0.00826678	2226	1.67632			0.0303915		6.36715	Putative ABC transport system permease protein
MPN336	0.0132134	1035	125.461	2.79211e-05	0.265111	0.0190331	13.929	3.76939	Nicotinate-nucleotide adenylyltransferase (EC 2.7.7.18), phosphopantetheine adenylyltransferase (EC 2.7.7.3) and choline-phosphate cytidylyltransferase (EC 2.7.7.15)
MPN337	0.0176771	1866	93.6424	2.53118e-05	0.134086	0.030602	4.38162	3.5408	Conserved hypothetical protein MPN_337
MPN338	0.0173909	1899	134.523	2.51066e-05	0.194206	0.0423392	4.58692	3.076	Conserved hypothetical protein MPN_338
MPN339	0.0123202	675	17.3978	2.85791e-05	0.0403574	0.0190597	2.11742	3.07122	Conserved hypothetical protein MPN_339 (RDD family protein)
MPN340	0.00742986	1590	28.1541	3.63282e-05	0.137659	0.0198324	6.94114	2.29498	DNA helicase II / ATP-dependent DNA helicase PcrA [EC:3.6.4.12]
MPN341	0.0057501	2148	2.72228			0.0204948		2.62487	DNA helicase II / ATP-dependent DNA helicase PcrA [EC:3.6.4.12]
MPN342	0.0490845	1632	31.5185	3.73277e-05	0.0239691	0.0162106	1.47861	3.2175	Putative type I restriction enzyme HsdM (EC 2.1.1.72)
MPN343	0.00785093	993				0.00470377		15.7862	Putative type-1 restriction enzyme specificity protein MPN_343 (S.mpnORFDP) (Type I restriction enzyme specificity protein MPN_343) (S protein)
MPN344	0.0619592	354	0.447345			0.0393413		3.19809	Uncharacterized protein MPN_344
MPN347a	0.0285497	135				0.103194		4.45825
MPN348	0.00735878	495	23.1594	2.79259e-05	0.0878876	0.0136935	6.41822	5.664	5-formyltetrahydrofolate cyclo-ligase (EC 6.3.3.2)
MPN349	0.0143422	846	62.9333	2.34159e-05	0.102749	0.0330503	3.10885	4.23501	M-pesterase
MPN350	0.0171121	720				0.0151836		7.13959	Putative glycerol-3-phosphate acyltransferase PlsY (EC 2.3.1.15)
MPN351	0.0309051	642				0.00998158		3.16092	tRNA: m1A22 methyltransferase TmrK
MPN352	0.133986	1500	359.542	4.25745e-05	0.114246	0.0137186	8.32783	3.37852	RNA polymerase sigma factor rpoD (Sigma-A) (EC 2.7.7.6)
MPN353	0.0136847	1863	40.5528	2.88134e-05	0.0853848	0.0377226	2.2635	6.33191	DNA primase (EC 2.7.7.-)
MPN354	0.0310656	1350	72.6294	2.47015e-05	0.0577504	0.0219716	2.62841	6.00848	Glycyl-tRNA synthetase (EC 6.1.1.14) (Glycine--tRNA ligase) (GlyRS)
MPN355	0.0180219	729	39.6001	3.25981e-05	0.0716287	0.0125174	5.72235	4.85696	Probable 23S rRNA (guanosine-2'-O-)-methyltransferase rlmB (EC 2.1.1.-)
MPN356	0.0213014	1200	43.254	3.35596e-05	0.0681452	0.0139327	4.89104	2.11454	Cysteinyl-tRNA synthetase (EC 6.1.1.16) (Cysteine--tRNA ligase) (CysRS)
MPN357	0.0431239	1977	66.6609	2.979e-05	0.0460494	0.015322	3.00544	3.58693	DNA ligase (EC 6.5.1.2) (Polydeoxyribonucleotide synthase [NAD+])
MPN358	0.0156325	1605	77.5329	2.29442e-05	0.113797	0.023168	4.9118	3.84113	Uncharacterized protein MPN_358
MPN359	0.0874161	777	176.3	2.57816e-05	0.051996	0.0381277	1.36373	3.28099	Conserved hypothetical protein MPN_359
MPN360	0.229719	294	173.9	4.87103e-05	0.0368743	0.0233053	1.58223	3.34943	50S ribosomal protein L31
MPN361	0.0791828	1080	53.8287	2.84499e-05	0.0193403	0.0258202	0.749039	4.09673	Peptide chain release factor 1 (RF-1)
MPN362	0.0107624	1362	16.4169	3.53356e-05	0.0539009	0.0118375	4.55342	3.96442	Protein methyltransferase hemK (EC 2.1.1.-) (Protein-glutamine N-methyltransferase hemK) (Protein-(glutamine-N(5)) MTase hemK)
MPN363	0.00338168	2034				0.0092395		4.55867	Conserved hypothetical lipoprotein MPN_363
MPN365	0.0117718	807				0.00448132		15.2336	Putative type-1 restriction enzyme specificity protein MPN_365 (S.mpnORFCP) (Type I restriction enzyme specificity protein MPN_365) (S protein)
MPN366	0.0413267	819				0.00186238		13.3562	Putative mgpC-like protein MPN_366
MPN367	0.0672407	969				0.000445178		52.6403	Putative mgpC-like protein MPN_367
MPN368	0.0130516	375	29.5975	4.3079e-05	0.0976911	0.0185567	5.26446	6.42851	Uncharacterized protein MPN_368
MPN369	0.00473813	762	2.21729			0.0230269		13.8614	Uncharacterized lipoprotein MPN_369
MPN370	0.00400922	2214				0.00272942		37.4329	Putative adhesin P1-like protein MPN_370
MPN372	0.0584462	1776	304.915	2.77718e-05	0.144886	0.0222571	6.50966	2.83657	ADP-ribosylating toxin CARDS (EC 2.4.2.-) (CARDX TX) (ADP-ribosyltransferase CARDS)
MPN375	0.0280631	390				0.0165995		4.19088	Uncharacterized protein MPN_375
MPN376	0.392771	3423	457.35	2.87536e-05	0.0334812	0.016449	2.03546	4.20967	Uncharacterized protein MPN_376
MPN378	0.026836	2619	77.2184	3.34093e-05	0.0961327	0.0107568	8.93692	3.84343	DNA polymerase III subunit alpha (EC 2.7.7.7)
MPN379	0.0262871	876	133.526	3.24883e-05	0.165025	0.0236687	6.97228	3.50313	5'-3' exonuclease (EC 3.1.11.-)
MPN380	0.0169196	834	54.9331	2.8216e-05	0.0916089	0.00683716	13.3987	2.61358	Formamidopyrimidine-DNA glycosylase (Fapy-DNA glycosylase) (EC 3.2.2.23) (DNA-(apurinic or apyrimidinic site) lyase mutM) (AP lyase mutM) (EC 4.2.99.18)
MPN381	0.0461749	879	142.956	2.49718e-05	0.0773115	0.0241761	3.19784	5.11594	Putative Cof-like hydrolase acting on phosphorylated sugars and small metabolites
MPN382	0.0365554	603	0.359732	6.04863e-05	0.000595229	0.0120666	0.0493284	6.58108	Dephospho-CoA kinase (EC 2.7.1.24) (Dephosphocoenzyme A kinase)
MPN383	0.0514106	849	271.861	2.66739e-05	0.141052	0.0201363	7.00487	4.05584	nucleotidase, also common to HADs (works well also with CoA and NADP)
MPN384	0.0558941	2382	194.097	2.63002e-05	0.0913295	0.0188739	4.83892	4.101	Leucyl-tRNA synthetase (EC 6.1.1.4) (Leucine--tRNA ligase) (LeuRS)
MPN385	0.0431593	345	5.52493	3.33301e-05	0.00426668	0.0582305	0.0732722	3.6011	Conserved hypothetical protein MPN_385
MPN386	0.102892	690	319.537	2.29442e-05	0.0712545	0.021091	3.37843	3.37557	Putative deoxynucleoside kinase protein (EC 2.7.1.76, EC 2.7.1.113)
MPN387	0.145473	1077	261.241	3.40951e-05	0.0612283	0.0107484	5.69652	3.06964	Conserved hypothetical protein MPN_387
MPN388	0.18509	402	224.469	2.54135e-05	0.0308204	0.0324337	0.950258	2.76802	Conserved hypothetical protein MPN_388
MPN389	0.233386	1020	410.982	2.41961e-05	0.0426083	0.020648	2.06355	3.14682	Probable lipoate-protein ligase A (Lipoate--protein ligase) (EC 2.7.7.63)
MPN390	0.226357	1374	113.895	2.53454e-05	0.0127529	0.0157236	0.811066	2.88436	Dihydrolipoyl dehydrogenase (EC 1.8.1.4) (Dihydrolipoamide dehydrogenase) (E3 component of pyruvate complex)
MPN391	0.173761	1209	1924.43	2.44976e-05	0.271314	0.0189294	14.3329	3.56863	Dihydrolipoyllysine-residue acetyltransferase component of pyruvate dehydrogenase complex (EC 2.3.1.12) (E2) (Dihydrolipoamide acetyltransferase component of pyruvate dehydrogenase complex)
MPN391a	6.27079	90						9.8583
MPN392	0.611021	984	2149.08	2.49789e-05	0.0878556	0.0255313	3.4411	5.94352	Pyruvate dehydrogenase E1 component subunit beta (EC 1.2.4.1)
MPN393	0.415857	1077	4535.05	2.61887e-05	0.285596	0.0224259	12.7351	4.51101	Pyruvate dehydrogenase E1 component subunit alpha (EC 1.2.4.1)
MPN394	0.289163	1440	2525.65	2.4277e-05	0.212044	0.0214072	9.90526	4.05536	Probable NADH oxidase (NOXase) (EC 1.6.99.3)
MPN395	0.0479075	534	160.787	2.54193e-05	0.0853123	0.0339574	2.51233	5.54425	Adenine phosphoribosyltransferase (APRT) (EC 2.4.2.7)
MPN396	0.0502224	2916	108.258	3.53122e-05	0.0761182	0.0202589	3.75727	4.74196	Protein-export membrane protein secD
MPN397	0.0109333	2163	52.473	2.47066e-05	0.118576	0.0208683	5.68213	4.59277	Probable guanosine-3',5'-bis(diphosphate) 3'-pyrophosphohydrolase (EC 3.1.7.2) (Penta-phosphate guanosine-3'-pyrophosphohydrolase) ((ppGpp)ase)
MPN398	0.0794648	657	114.458	2.8765e-05	0.0414319	0.0135854	3.04974	2.60043	Uncharacterized protein MPN_398
MPN399	0.17467	864	104.179	3.30964e-05	0.0197397	0.0221607	0.890755	2.41771	Conserved hypothetical protein MPN_399
MPN400	0.553678	1749	34.8639	3.93277e-05	0.00247638	0.0138999	0.178158	5.62936	IgG binding protein by homology to M. mycoides
MPN401	0.0827987	483	1371.7	4.05936e-05	0.6725	0.0165568	40.6178	5.20411	Transcription elongation factor greA (Transcript cleavage factor greA)
MPN402	0.0287151	1452	62.8587	2.6632e-05	0.0582986	0.0225303	2.58756	5.80885	Prolyl-tRNA synthetase (EC 6.1.1.15) (Proline--tRNA ligase) (ProRS)
MPN403	0.0164235	324				0.0207932		6.49827	Conserved hypothetical protein MPN_403
MPN404	0.00784975	1041				0.0205009		10.1845	Conserved hypothetical protein MPN_404
MPN405	0.00598712	594				0.0109561		18.1746	Conserved hypothetical protein MPN_405
MPN406	0.134812	255	85.5606	2.62278e-05	0.0166459	0.119369	0.139449	7.41675	Acyl carrier protein homolog
MPN407	0.0110207	2640	17.9238	2.41353e-05	0.0392529	0.0236594	1.65908	5.27496	Predicted lipase
MPN408	0.0144285	2283	111.297	2.58814e-05	0.199642	0.0185603	10.7564	4.63207	Conserved hypothetical lipoprotein MPN_408
MPN409	0.00322215	1602				0.00712767		7.89835	Putative adhesin P1-like protein MPN_409
MPN410	0.0192699	447	260.041	3.42189e-05	0.461772	0.00579249	79.7192	30.9123	Uncharacterized protein MPN_410
MPN411	0.00171672	759				0.0237062		24.961	Conserved hypothetical lipoprotein MPN_411
MPN412	0.0116757	837				0.00184282		30.6619	Uncharacterized protein MPN_412
MPN413	0.00827377	420				0		43.4871	Uncharacterized protein MPN_413
MPN414	0.00210484	1482				0.00496378		42.3494	Putative mgpC-like protein MPN_414
MPN415	0.00328286	1143	36.3989	2.48643e-05	0.275684	0.0329843	8.35805	11.2793	ABC thiamine importer, substrate-binding subunit, thiB
MPN416	0.00486557	735	12.1839	4.44053e-05	0.111196	0.0281492	3.95023	7.05567	ABC thiamine importer, ATPase subunit, thiQ
MPN417	0.00255701	1629				0.0307744		10.9859	ABC thiamine importer, permease subunit, thiP
MPN418	0.0362473	2703	155.978			0.0234813		3.67802	Alanyl-tRNA synthetase (EC 6.1.1.7) (Alanine--tRNA ligase) (AlaRS)
MPN419	0.018625	423	2.52263	2.67337e-05	0.00362091	0.00341804	1.05935	6.59884	Putative Holliday junction resolvase (EC 3.1.-.-)
MPN420	0.0864543	726	161.76	2.48536e-05	0.0465022	0.0150607	3.08765	6.7864	Glycerophosphoryl diester phosphodiesterase
MPN421	0.0593031	1428	140.149	2.29442e-05	0.0542232	0.0246732	2.19766	6.21501	Major facilitator family protein CglT
MPN422	0.0206129	1113	35.5309	2.69702e-05	0.0464891	0.00906245	5.12986	8.63507	tRNA-specific 2-thiouridylase mnmA (EC 2.8.1.-)
MPN423	0.0245823	390	35.1358	3.2655e-05	0.0466743	0.0247068	1.88912	6.17993	Conserved hypothetical protein MPN_423
MPN424	0.0210204	309	12.6002	3.05982e-05	0.0183413	0.00336644	5.44828	3.8786	Putative helix-turn-helix protein, YlxM/p13-like protein; Transcription factor.
MPN425	0.0224467	1047	125.686	2.88595e-05	0.161593	0.0103892	15.5539	5.55979	Cell division protein ftsY homolog
MPN426	0.0203175	2949	128.875	2.8633e-05	0.18162	0.0165985	10.942	5.81127	SMC family, chromosome/DNA binding/protecting functions
MPN427	0.0204161	873	136.328	2.4497e-05	0.163578	0.0188662	8.67044	4.21327	P-sugar phosphatase YidA (Canadian consortium)
MPN428	0.201095	963	1142.94	2.44985e-05	0.139239	0.0222404	6.26064	5.90374	Phosphate acetyltransferase (EC 2.3.1.8) (Phosphotransacetylase)
MPN429	0.254141	1230	208.518	2.50067e-05	0.0205175	0.0131217	1.56364	6.00354	Phosphoglycerate kinase (EC 2.7.2.3)
MPN430	0.353289	1014	1392.02	2.29442e-05	0.0904038	0.0204864	4.41287	5.33435	Glyceraldehyde-3-phosphate dehydrogenase (GAPDH) (EC 1.2.1.12)
MPN431	0.0150671	954	24.537	3.23989e-05	0.052762	0.0221794	2.37888	5.30433	Similar to CbiQ, cobalt ABC transporter ATP-binding protein
MPN432	0.0424792	1149	20.5396	3.28787e-05	0.0158976	0.0183402	0.866813	4.90164	Putative cobalt ABC transporter ATP-binding protein
MPN433	0.00835083	813	12.3211	3.32589e-05	0.0490715	0.0276854	1.77247	5.82347	Putative cobalt ABC transporter ATP-binding protein CbiO
MPN434	0.271871	1788	2409.34	2.29442e-05	0.203333	0.0180002	11.2962	5.32025	Chaperone protein DnaK (Heat shock protein 70) (Heat shock 70 kDa protein) (HSP70)
MPN435	0.0182965	1188	27.2665	2.41683e-05	0.0360171	0.0133434	2.69926	4.55254	lysylphosphatidylglycerol synthetase family
MPN436	0.0282594	3735	186.896	4.04806e-05	0.267722	0.0145153	18.4441	3.91279	Uncharacterized lipoprotein MPN_436
MPN438	0.00149944	1038				0.0254276		19.6198	Uncharacterized protein MPN_438
MPN439	0.00422312	714				0.0228582		8.34377	Uncharacterized lipoprotein MPN_439
MPN440	0.00134951	2181				0.0311284		10.9057	Uncharacterized protein MPN_440
MPN441	0.000136918	309				0		43.4871	Conserved hypothetical protein MPN_441
MPN442	0.025509	453				0.00897254		4.05845	Uncharacterized lipoprotein MPN_442
MPN443	0.029942	1230	18.8731	3.624e-05	0.0228429	0.00707351	3.22936	4.19705	Probable ATP-dependent RNA helicase (EC 3.6.1.-)
MPN444	0.048706	3978	153.395	4.75406e-05	0.149724	0.0202053	7.41016	5.62996	Conserved hypothetical lipoprotein MPN_444
MPN445	0.0606891	810	58.6561	2.88318e-05	0.027866	0.020603	1.35253	4.00626	Triacylglycerol lipase (lip) 3 (EC 3.1.-.-)
MPN446	0.254139	618	633.96	2.89161e-05	0.0721324	0.0290876	2.47983	5.56911	30S ribosomal protein S4
MPN447	0.120901	3057	288.231	2.67728e-05	0.0638271	0.0208756	3.0575	4.25769	Cytadherence high molecular weight protein 1 (Cytadherence accessory protein 1)
MPN448	0.0316901	858				0.0251219		3.88647	transporter protein
MPN449	0.0558946	1347	126.764	8.10898e-05	0.183905	0.0181616	10.126	4.23675	Conserved hypothetical protein MPN_449
MPN450	0.0270311	900	14.9257	3.32448e-05	0.0183567	0.0211646	0.867332	5.07334	DNA polymerase III subunit delta (EC 2.7.7.7)
MPN451	0.00504843	1110				0.0146539		5.52812	ComE operon protein 3 related protein
MPN452	0.142268	2019	136.066	3.52008e-05	0.0336663	0.0133728	2.51753	6.84425	Cytadherence high molecular weight protein 3 (Cytadherence accessory protein 3) (Accessory adhesin protein 3)
MPN453	0.148176	825	215.411			0.00619738		6.36805	P30 adhesin (Cytadhesin P30) (30 kDa adhesin-related protein)
MPN454	0.132824	582	212.587	2.82375e-05	0.0451947	0.0120494	3.75078	6.55739	Conserved hypothetical protein MPN_454
MPN455	0.0924395	864	93.0543	4.71095e-05	0.0474228	0.0281295	1.68587	5.63782	Conserved hypothetical protein
MPN456	0.0514355	3018	408.369	2.7503e-05	0.218358	0.0149605	14.5957	4.3432	Conserved hypothetical lipoprotein MPN_456/OppA
MPN460	0.0311296	1698	4.77287	2.7192e-05	0.00416916	0.0240069	0.173665	5.61125	Ktr system potassium uptake protein B
MPN461	0.0355337	696	36.6188	2.50419e-05	0.0258066	0.0128692	2.0053	5.18017	Ktr system potassium uptake protein A;binds c-di-AMP
MPN462	0.00726358	813				0.00417798		22.503	Uncharacterized protein MPN_462
MPN463	0.0118654	474				0.000826758		43.4871	Conserved hypothetical protein MPN_463
MPN464	0.00217834	1338				0.00442611		42.5037	Putative mgpC-like protein MPN_464
MPN464a	0.0157924	531	47.3995			0.00429636		9.81752	MPN464a
MPN465	0.00105609	600				0.00919242		29.0958	Conserved hypothetical protein MPN_465
MPN466	0.00997316	423				0.00909219		7.2079	Conserved hypothetical protein MPN_466
MPN467	0.0112032	306				0.00164602		12.7256	Conserved hypothetical lipoprotein MPN_467
MPN468	0.00122181	627				0.0145964		77.0027	Putative adhesin P1-like protein MPN_468
MPN468a	0.0150093	207				0.00552751			MPN468a
MPN469	0.0948942	810	19.331	2.74439e-05	0.00559064	0.0141137	0.396114	9.85491	Conserved hypothetical protein MPN_469
MPN470	0.226069	1065	1183.4	2.38835e-05	0.125022	0.0133524	9.36326	16.1398	Putative Xaa-Pro aminopeptidase (X-Pro aminopeptidase) (EC 3.4.11.9) (Aminopeptidase P) (APP) (Aminoacylproline aminopeptidase)
MPN471	0.202311	162				0.0236923		10.033	50S ribosomal protein L33 1
MPN472	0.0388204	882	78.7664	2.62843e-05	0.0533307	0.0211301	2.52392	8.31227	Lipid binding
MPN473	0.0299359	807	10.3317	3.5118e-05	0.0121202	0.0161637	0.749841	14.149	Putative esterase/lipase 2 (EC 3.1.-.-)
MPN474	0.0619112	3441	540.142	2.50658e-05	0.218685	0.0125035	17.4899	7.49683	Uncharacterized protein MPN_474
MPN475	0.0141506	1350	40.5399	2.97486e-05	0.0852263	0.0071684	11.8892	13.3547	GTP-binding protein engA
MPN476	0.0213256	654	102.21	2.70898e-05	0.129836	0.0167459	7.75332	10.8354	Cytidylate kinase (CK) (EC 2.7.4.14) (Cytidine monophosphate kinase) (CMP kinase)
MPN477	0.0351936	630	7.01565	2.29442e-05	0.0045738	0.00981728	0.465892	4.53754	Conserved hypothetical protein MPN_477
MPN478	0.0665478	708	128.9	2.9951e-05	0.0580136	0.0123964	4.67987	7.59832	YebC family protein; Transcription factor of the tetR family
MPN479	0.0499714	594	353.816	2.40591e-05	0.170348	0.0263585	6.46273	8.03767	Acyl carrier protein phosphodiesterase (ACP phosphodiesterase) (EC 3.1.4.14)
MPN480	0.0146885	2517	82.0473	2.80907e-05	0.156909	0.0102316	15.3358	7.75637	Valyl-tRNA synthetase (EC 6.1.1.9) (Valine--tRNA ligase) (ValRS)
MPN481	0.0324919	582	35.2492	2.86097e-05	0.0310376	0.0164856	1.88271	5.44511	Probable GTP-binding protein engB
MPN482	0.060628	222	41.4558	2.71666e-05	0.0185757	0.0333028	0.557783	4.86963	Uncharacterized protein MPN_482
MPN483	0.015335	1026	49.7995	4.06839e-05	0.132118	0.0354694	3.72485	5.60905	processive 1,2-diacylglycerol beta-glycosyltransferase (EC:2.4.1.315)
MPN484	0.0111399	312	41.7028	4.78846e-05	0.179258	0.00958624	18.6995	4.97616	Uncharacterized protein MPN_484
MPN485	0.0256154	951				0.000234432		66.1242	Uncharacterized protein MPN_485
MPN486	0.000168557	444				0		43.4871	Uncharacterized protein MPN_486
MPN487	0.0102427	1227	48.8532	2.52691e-05	0.120523	0.0102472	11.7615	6.06775	Probable cysteine desulfurase (EC 2.8.1.7)/D-cysteine desulfhydrase
MPN488	0.0188694	423	39.8305	2.47894e-05	0.0523267	0.0346001	1.51233	7.10865	NifU-like protein
MPN489	0.0652088	4101	160.684	4.60407e-05	0.113451	0.0103201	10.9932	16.1249	Uncharacterized lipoprotein MPN_489
MPN490	0.00879557	1011	6.65433	4.28438e-05	0.0324137	0.0288284	1.12437	8.31894	Protein recA (Recombinase A)
MPN491	0.14502	1425	334.043	4.22339e-05	0.0972831	0.0227714	4.27216	6.17443	Membrane nuclease A
MPN492	0.00875771	918	19.5279	2.86341e-05	0.063848	0.0123547	5.16791	20.1003	Probable L-ribulose-5-phosphate 3-epimerase ulaE (EC 5.1.3.22) (L-xylulose-5-phosphate 3-epimerase) (L-ascorbate utilization protein E)
MPN493	0.0142793	657	22.9585	2.52646e-05	0.0406209	0.0114036	3.5621	31.055	Probable 3-keto-L-gulonate-6-phosphate decarboxylase (KGPDC) (EC 4.1.1.85) (3-dehydro-L-gulonate-6-phosphate decarboxylase) (L-ascorbate utilization protein D)
MPN494	0.0172219	480	70.3258	2.53585e-05	0.103552	0.0257134	4.02717	17.6387	Ascorbate-specific phosphotransferase enzyme IIA component (EC 2.7.1.-) (PTS system ascorbate-specific EIIA component)
MPN495	0.0200478	288	187.312	2.52019e-05	0.235469	0.0301562	7.8083	18.1749	Ascorbate-specific phosphotransferase enzyme IIB component (EC 2.7.1.69) (Ascorbate-specific PTS system EIIB component)
MPN496	0.00637383	1983	5.56313	2.29442e-05	0.0200258	0.0134601	1.48779	5.40441	Ascorbate-specific permease IIC component ulaA (Ascorbate-specific PTS system EIIC component)
MPN498	0.0355877	729	21.974	2.47421e-05	0.0152773	0.0180437	0.846683	6.48063	Probable L-ribulose-5-phosphate 4-epimerase ulaF (EC 5.1.3.4) (Phosphoribulose isomerase) (L-ascorbate utilization protein F)
MPN499	0.0231185	492	23.7414	2.29442e-05	0.0235623	0.0281266	0.837723	6.51694	Uncharacterized protein MPN_499
MPN500	0.00637204	1584				0.00941671		38.3546	Putative adhesin P1-like protein MPN_500
MPN501	0.0144295	423				0.00125015		45.6553	Uncharacterized protein MPN_501
MPN502	0.00633701	1269	6.52969			0.0013797		34.6236	Uncharacterized protein MPN_502
MPN503	0.00295169	1323				0.00107728		42.7726	Putative mgpC-like protein MPN_503
MPN504	0.0304643	234	6.40266	2.84503e-05	0.00597938	0.0478999	0.124831	4.15074	Uncharacterized protein MPN_504
MPN505	0.00921019	762				0.011313		10.9566	Uncharacterized protein MPN_505
MPN506	0.0314688	2382	18.4596	2.55367e-05	0.0149798	0.0211388	0.708641	3.11137	Conserved hypothetical lipoprotein MPN_506
MPN507	0.00694108	1092	5.28942			0.0239224		5.05983	Putative type-1 restriction enzyme specificity protein MPN_507 (S.mpnORFBP) (Type I restriction enzyme specificity protein MPN_507) (S protein)
MPN508	0.0119617	1251				0.0201525		5.75748	Putative membrane export protein
MPN509	0.0360918	1284	5.08344	6.05089e-05	0.00852253	0.0143794	0.592689	3.95052	Uncharacterized protein MPN_509
MPN510	0.0106086	1377				0.0112273		8.33269	Uncharacterized protein MPN_510
MPN511	0.0583728	783				0.0181112		4.22574	Uncharacterized protein MPN_511
MPN512	0.0410054	465				0.00779551		3.16367	Uncharacterized protein MPN_512
MPN513	0.00208523	453				0.0161969		35.2405	Conserved hypothetical protein MPN_513
MPN514	0.00640542	363				0.0260406		54.4143	Conserved hypothetical protein MPN_514
MPN515	0.139977	3873	880.915	2.9515e-05	0.185746	0.0195266	9.51242	45.4661	DNA-directed RNA polymerase subunit beta' (RNAP subunit beta') (EC 2.7.7.6) (Transcriptase subunit beta') (RNA polymerase subunit beta')
MPN516	0.0924485	4176	968.38	2.8779e-05	0.301455	0.0160278	18.8082	17.3179	DNA-directed RNA polymerase subunit beta (RNAP subunit beta) (EC 2.7.7.6) (Transcriptase subunit beta) (RNA polymerase subunit beta)
MPN517	0.0373113	501	250.669	2.43243e-05	0.163418	0.0268561	6.08497	24.6882	Putative NADPH-dependent FMN reductase
MPN518	0.0421565	1047	293.655	2.48312e-05	0.17297	0.0103964	16.6374	14.7034	Conserved hypothetical protein MPN_518
MPN519	0.016877	819	21.0671	2.6316e-05	0.0328496	0.029276	1.12207	14.3552	Putative esterase/lipase 3 (EC 3.1.-.-)
MPN520	0.0226402	2700	108.841	2.50222e-05	0.120292	0.020309	5.92311	29.1157	Isoleucyl-tRNA synthetase (EC 6.1.1.5) (Isoleucine--tRNA ligase) (IleRS)
MPN521	0.0145803	501	17.8694	4.28248e-05	0.0524851	0.0375288	1.39853	7.26912	Probable tRNA/rRNA methyltransferase SpoU (EC 2.1.1.-)
MPN522	0.0108044	633	14.3795			0.0118662		7.75931	tRNA (guanine-N(7)-)-methyltransferase (EC 2.1.1.33) (tRNA(m7G46)-methyltransferase)
MPN523	0.133789	918	170.899	4.69511e-05	0.0599742	0.0310845	1.92939	10.0672	Uncharacterized lipoprotein MPN_523
MPN524	0.0212712	360				0.0232889		11.8194	Uncharacterized protein MPN_524
MPN525	0.0117476	1242				0.0179147		41.3158	Replication initiation and membrane attachment protein
MPN526	0.0150338	987	52.212	2.94149e-05	0.102157	0.0197694	5.16745		Conserved hypothetical protein MPN_526
MPN527	0.0105212	678				0.0219863		5.25036	Uncharacterized protein MPN_527
MPN528	0.0397167	555	513.841	2.63803e-05	0.341299	0.0581168	5.87264	5.63908	Inorganic pyrophosphatase (EC 3.6.1.1) (Pyrophosphate phospho-hydrolase) (PPase)
MPN529	0.0435155	330	214.706	2.93317e-05	0.144723	0.0202624	7.14246	5.97872	Histone-like bacterial DNA-binding protein
MPN530	0.0925346	411	661.098	2.29442e-05	0.163921	0.0317339	5.16548	5.26431	Conserved hypothetical protein MPN_530
MPN531	0.0127566	2148	236.616	2.29442e-05	0.42558	0.0181117	23.4976	8.83453	Chaperone protein clpB; ClpB is a chaperon but is not a protease, to function as a protease it needs to make a complex with another protein. It is called ClpC in subtilis and the hexameric protease is called ClpP
MPN532	0.116084	849	89.3128	2.54126e-05	0.019552	0.0167925	1.16433	5.49916	Predicted choline kinase (EC 2.7.1.32)
MPN533	0.143575	1173	915.698	2.29442e-05	0.146335	0.024281	6.02672	4.77735	Acetate kinase (EC 2.7.2.1) (Acetokinase)
MPN534	0.00919915	423				0.0199381		9.05653	Sigma20 accesory protein
MPN535	0.00690571	621				0.0174154		17.1118	Holliday junction ATP-dependent DNA helicase ruvA (EC 3.6.1.-)
MPN536	0.00565771	924				0.00972256		12.7423	Holliday junction ATP-dependent DNA helicase ruvB (EC 3.6.1.-)
MPN537	0.0126276	1239	1.34107			0.0304296		4.2927	UV protection protein MucB; DNA polymerase IV DNA polymerase IV
MPN538	0.141605	486	301.373	2.9069e-05	0.0618669	0.0290878	2.1269	5.24156	50S ribosomal protein L10
MPN539	0.173794	369	687.416	3.01536e-05	0.119268	0.0366369	3.25541	5.83742	50S ribosomal protein L7/L12
MPN540	0.226235	174	118.946	3.83096e-05	0.0201418	0.00562054	3.58361	7.3727	50S ribosomal protein L32
MPN541	0.0615009	264	398.219	3.27735e-05	0.212209	0.017597	12.0594	3.90138	30S ribosomal protein S20
MPN542	0.0388367	657	45.1504	4.11196e-05	0.0478045	0.0189365	2.52446	3.85042	Uncharacterized protein MPN_542
MPN543	0.0122569	936	28.5156	3.57811e-05	0.0832445	0.0123598	6.73509	4.92745	Methionyl-tRNA formyltransferase (EC 2.1.2.9)
MPN544	0.0040454	1995	12.3474	3.48676e-05	0.106423	0.0262095	4.06048	6.48979	Conserved hypothetical protein MPN_544
MPN545	0.010489	849	103.841	2.58786e-05	0.256196	0.0163171	15.7011	9.4842	Ribonuclease 3 (EC 3.1.26.3) (Ribonuclease III) (RNase III)
MPN546	0.020466	987	127.411	2.52563e-05	0.157234	0.0244485	6.43121	11.4173	Fatty acid/phospholipid synthesis protein plsX (EC 2.3.1.15)
MPN547	0.0276947	1677	270.15	2.58313e-05	0.251974	0.0166023	15.177	9.10905	Fatty acid kinase (FAK kinase)
MPN548	0.0103593	981	11.2432	4.43244e-05	0.0481062	0.00784243	6.1341	8.33768	RNA pseudouridine synthase TruC (EC 5.4.99.-) (RNA-uridine isomerase) (RNA pseudouridylate synthase)
MPN549	0.0161647	978	98.9991	2.62099e-05	0.16052	0.0289234	5.54983	6.10891	Degrades c-di-AMP;Probable single-stranded-DNA-specific exonuclease PdeM (EC 3.1.-.-)
MPN550	0.0132132	1164	29.655	2.79636e-05	0.0627602	0.0264489	2.37288	2.56282	Probable thiamine biosynthesis protein thiI or tRNA sulfur transferase modification enzyme (EC 2.8.1.4)
MPN551	0.00925028	846	21.6795	4.12346e-05	0.09664	0.0162415	5.9502	4.58821	Uncharacterized protein yqaJ
MPN552	0.0143244	810	35.0696	2.62166e-05	0.0641846	0.00876055	7.32655	4.91741	Conserved hypothetical protein MPN_552
MPN553	0.0298418	1695	187.129	2.53396e-05	0.158897	0.016541	9.60629	4.56658	Threonyl-tRNA synthetase (EC 6.1.1.3) (Threonine--tRNA ligase) (ThrRS)
MPN554	0.0912591	315	54.359	2.98828e-05	0.0177998	0.00452234	3.93598	4.21049	Puta+H567:K567tive single-stranded DNA-binding protein (SSB) (SsbB) involved in genetic recombination during normal transformation
MPN555	0.133961	582	1769.53	2.44468e-05	0.322925	0.0203554	15.8643	4.1828	DNA/RNA binding
MPN556	0.0409714	1614	539.714	2.38171e-05	0.313741	0.0339074	9.2529	4.4317	Arginyl-tRNA synthetase (EC 6.1.1.19) (Arginine--tRNA ligase) (ArgRS)
MPN557	0.014386	1839	52.9282	2.78797e-05	0.102574	0.0156613	6.54952	4.18332	tRNA uridine 5-carboxymethylaminomethyl modification enzyme mnmG (Glucose-inhibited division protein A)
MPN558	0.0136505	576	51.794	2.45354e-05	0.0930945	0.0351659	2.6473	3.97519	Ribosomal RNA small subunit methyltransferase G (EC 2.1.1.-) (16S rRNA 7-methylguanosine methyltransferase) (16S rRNA m7G methyltransferase) (Glucose-inhibited division protein B)
MPN559	0.0102985	708	11.6968	3.71229e-05	0.0421635	0.0124646	3.38267	3.68856	Conserved hypothetical protein MPN_559
MPN560	0.0277895	1317	170.37	2.60216e-05	0.159531	0.0332136	4.80319	6.28277	Arginine deiminase-like protein
MPN561	0.00646463	642	10.0627	2.50721e-05	0.0390266	0.0316144	1.23445	6.97601	Uridine kinase (EC 2.7.1.48) (Uridine monophosphokinase) (Cytidine monophosphokinase)
MPN562	0.0206527	747	742.98	2.68588e-05	0.966243	0.016347	59.1084	4.81813	Probable NH(3)-dependent NAD(+) synthetase (EC 6.3.1.5)
MPN563	0.0261419	1302	28.0282	2.98286e-05	0.0319809	0.0164942	1.93892	4.50273	GTP-binding protein Obg; Involved in stringent response
MPN565	0.00782239	459	7.37716	3.17807e-05	0.0299719	0.0182212	1.64489	4.79796	Conserved hypothetical protein MPN_565
MPN566	0.0324842	714	124.296	2.44166e-05	0.0934268	0.0124819	7.48499	3.32405	Glycerophosphoryl diester phosphodiesterase. [EC:3.1.4.46]
MPN567	0.0325176	3111	162.618	2.98178e-05	0.149116	0.0152682	9.76647	5.9597	Protein P200
MPN568	0.0130975	876	29.9957	3.70771e-05	0.0849135	0.0293277	2.89534	5.83048	GTP-binding protein Era homolog
MPN569	0.0155872	465	9.07907			0.0228885		6.01303	Single strand-specific metallo-endoribonuclease involved in late-stage 70S ribosome quality control and in maturation of the 3' terminus of the 16S rRNA.
MPN570	0.00136464	390				0.0115868		17.9256	Conserved hypothetical proteinMPN_570
MPN571	0.00143854	1983				0.0175507		8.19038	Hemolysin-type ABC transporter
MPN572	0.248997	1338	347.435	2.59508e-05	0.03621	0.0147962	2.44726	5.79335	Probable cytosol aminopeptidase (EC 3.4.11.1) (Leucine aminopeptidase) (LAP) (Leucyl aminopeptidase); DNA binding protein
MPN573	0.115861	1632	1029.3	2.29766e-05	0.204122	0.0156957	13.005	4.67917	60 kDa chaperonin (Protein Cpn60) (GroEL protein)
MPN574	0.0884795	351	301.016	2.29442e-05	0.0780583	0.00563141	13.8612	4.77367	10 kDa chaperonin (Protein Cpn10) (GroES protein)
MPN575	0.00886227	330		4.32084e-05		0.0131864		3.60381	Conserved hypothetical protein MPN_575
MPN576	0.0721582	1221	159.441	2.40691e-05	0.0531832	0.019621	2.71053	3.81432	Serine hydroxymethyltransferase (Serine methylase) (SHMT) (EC 2.1.2.1)
MPN577	0.00376437	1041		2.29442e-05		0.0139864		7.89725	Conserved hypothetical protein MPN_577
MPN578	0.000118284	303				0.063676		41.1435	Conserved hypothetical protein MPN_578
MPN579	0.0130442	330				0.0168975		4.41159	Conserved hypothetical protein MPN_579
MPN580	0.00486324	423				0.0107192		5.54057	Putative protease MPN_580
MPN581	0.0672996	798				0.0144419		4.46177	Conserved hypothetical protein MPN_581
MPN582	0.00400012	1320				0.0142815		9.41156	Conserved hypothetical lipoprotein MPN_582
MPN583	0.0103831	678				0.00920223		5.93742	Conserved hypothetical protein MPN_583
MPN584	0.00532718	408				0.031032		8.96981	Conserved hypothetical protein MPN_584
MPN585	0.00577329	909				0.024911		5.44965	Conserved hypothetical lipoprotein MPN_585
MPN586	0.00424285	1044				0.0224538		9.29228	Conserved hypothetical protein MPN_586
MPN588	0.0357974	1596	2.89831	2.29442e-05	0.00185766	0.022784	0.0815334	4.31264	Uncharacterized lipoprotein MPN_588
MPN589	0.00195257	474				0.0130929		5.5189	Conserved hypothetical protein MPN_589
MPN592	0.159256	1566	32.6114	2.85843e-05	0.00585331	0.0127219	0.460098	7.45739	Conserved hypothetical lipoprotein MPN_592
MPN593	0.0472003	369	18.5278			0.0115438		8.54647	Conserved hypothetical protein MPN_593
MPN595	0.0239712	459	211.282	3.30965e-05	0.291713	0.0188609	15.4665	24.4232	Probable ribose-5-phosphate isomerase B (EC 5.3.1.6) (Phosphoriboisomerase B)
MPN596	0.0140074	1215	11.1074			0.0149967		7.31259	Negative regulator of FtsZ ring formation
MPN597	0.0469319	402	44.6883	2.29442e-05	0.0218473	0.0253447	0.86201	5.03145	ATP synthase epsilon chain (ATP synthase F1 sector epsilon subunit) (F-ATPase epsilon subunit)
MPN598	0.0783105	1428	659.269	2.29442e-05	0.193159	0.0171885	11.2377	4.70603	ATP synthase subunit beta (EC 3.6.3.14) (F-ATPase subunit beta) (ATP synthase F1 sector subunit beta)
MPN599	0.0640236	840	53.8254	2.29442e-05	0.0192894	0.0115934	1.66383	4.56738	ATP synthase gamma chain (ATP synthase F1 sector gamma subunit) (F-ATPase gamma subunit)
MPN600	0.0659971	1557	332.848	2.29442e-05	0.115716	0.021587	5.36045	5.89657	ATP synthase subunit alpha (EC 3.6.3.14) (F-ATPase subunit alpha) (ATP synthase F1 sector subunit alpha)
MPN601	0.0491657	537	43.7776	2.29442e-05	0.0204297	0.0197882	1.03242	6.4948	ATP synthase delta chain (F-ATPase delta chain)
MPN602	0.102144	624	100.613	2.29442e-05	0.0226001	0.0102974	2.19474	6.2921	ATP synthase B chain
MPN603	0.119817	318	11.954	2.29442e-05	0.0022891	0.0237371	0.0964354	5.8911	ATP synthase C chain (EC 3.6.3.14) (Lipid-binding protein)
MPN604	0.121957	882	31.63	2.29442e-05	0.00595066	0.00724664	0.82116	6.30787	ATP synthase A chain (F-ATPase subunit 6) (ATP synthase F0 sector subunit A)
MPN605	0.0697947	474	13.4769			0.00547554		6.33525	Conserved hypothetical protein MPN_605
MPN606	0.130007	1371	615.249	2.32714e-05	0.11013	0.0126251	8.72316	5.78129	Enolase (EC 4.2.1.11) (2-phosphoglycerate dehydratase) (2-phospho-D-glycerate hydro-lyase)
MPN607	0.0137203	474	189.643	2.84537e-05	0.393289	0.010006	39.3054	5.64316	Peptide methionine sulfoxide reductase msrA (Protein-methionine-S-oxide reductase) (EC 1.8.4.11) (Peptide-methionine (S)-S-oxide reductase) (Peptide Met(O) reductase)
MPN608	0.0140636	678	63.6043	3.01528e-05	0.136369	0.0379955	3.5891	7.91531	Phosphate transport system protein phoU homolog;
MPN609	0.0122552	990	48.7696	2.59031e-05	0.103082	0.0117671	8.76015	8.98043	Phosphate import ATP-binding protein pstB (EC 3.6.3.27) (Phosphate-transporting ATPase) (ABC phosphate transporter)
MPN610	0.00994152	1956	17.5078	2.65301e-05	0.0467215	0.0187271	2.49485	6.626	Phosphate transport system permease protein pstA homolog
MPN611	0.019482	1119	82.0961	2.29442e-05	0.0966855	0.0222777	4.34001	5.97548	Phosphate-binding protein pstS (PBP)
MPN612	0.00150045	2994				0.00996063		16.7848	Conserved hypothetical protein MPN_612
MPN613	0.000455644	1035				0.00898375		39.3056	Conserved hypothetical protein MPN_613
MPN614	0.00104758	1005				0.0140268		62.4465	Conserved hypothetical protein MPN_614
MPN615	0.00897201	750				0.00335119		37.8716	Putative type I restriction enzyme S protein (HsdS)
MPN616	0.0993292	399	720.824	3.08075e-05	0.223568	0.0243228	9.1917	6.52807	30S ribosomal protein S9
MPN617	0.174513	441	177.62	2.99937e-05	0.0305277	0.0248086	1.23053	5.58471	50S ribosomal protein L13
MPN618	0.0166649	2046	113.708	3.32408e-05	0.226809	0.012654	17.924	17.5035	DNA polymerase III subunit gamma/tau (EC 2.7.7.7)
MPN619	0.0158131	2847	118.544	2.89164e-05	0.216773	0.0218705	9.91167	43.6657	UvrABC system protein A (UvrA protein) (Excinuclease ABC subunit A)
MPN620	0.0126557	2520	41.7039	2.68227e-05	0.0883882	0.0105641	8.36683	16.023	Conserved hypothetical protein MPN_620
MPN621	0.0657888	1686	281.525	2.86329e-05	0.122527	0.0119825	10.2255	9.36608	Probably non-catalytic ribonuclease J2
MPN622	0.176039	261	47.6725	3.17627e-05	0.00860157	0.016005	0.53743	6.15087	30S ribosomal protein S15
MPN623	0.0405271	1353	59.5809	5.22436e-05	0.0768059	0.0228156	3.36637	6.76922	Probable ATP-dependent RNA helicase (EC 3.6.1.-)
MPN624	0.170989	198	75.1351	2.95818e-05	0.0129987	0.0116768	1.1132	6.75411	50S ribosomal protein L28
MPN625	0.106229	426	1250.15	2.66881e-05	0.314077	0.00835088	37.6101	7.34104	Peroxiredoxin osmC
MPN626	0.00143943	423				0.0357569		15.4557	RNA polymerase sigma factor
MPN627	0.0489639	1719	123.453	2.39736e-05	0.060445	0.0218845	2.762	6.94793	Phosphoenolpyruvate-protein phosphotransferase (EC 2.7.3.9) (Phosphotransferase system, enzyme I)
MPN628	0.0487205	1527	176.481	2.67079e-05	0.0967445	0.0142394	6.79413	7.94312	2,3-bisphosphoglycerate-independent phosphoglycerate mutase (Phosphoglyceromutase) (BPG-independent PGAM) (iPGM) (EC 5.4.2.1)
MPN629	0.0545236	735	425.457	2.42766e-05	0.189434	0.0151806	12.4787	7.37665	Triosephosphate isomerase (TIM) (EC 5.3.1.1) (Triose-phosphate isomerase)
MPN630	0.0105389	1215	19.3375	2.29442e-05	0.0420996	0.0268908	1.56558	6.78604	Uncharacterized protein MPN_630
MPN631	0.0697869	897	953.433	2.64716e-05	0.361656	0.0275092	13.1467	3.78635	Elongation factor Ts (EF-Ts)
MPN632	0.0406577	729	36.2986	2.76475e-05	0.0246833	0.00947942	2.60388	4.64957	Uridylate kinase (UK) (EC 2.7.4.22) (Uridine monophosphate kinase) (UMP kinase) (UMPK)
MPN636	0.0328532	555	652.211	2.70644e-05	0.537291	0.0433803	12.3856	4.73794	Ribosome-recycling factor (RRF) (Ribosome-releasing factor)
MPN637	0.00826904	1188	20.033			0.0120306		6.59268	Putative phosphatidate cytidylyltransferase (EC 2.7.7.41) (CDP-diacylglycerol synthase) (CDS) (CTP:phosphatidate cytidylyltransferase) (CDP-DG synthetase) (CDP-DAG synthase)
MPN638	0.0634912	1128	595.966	2.31032e-05	0.21686	0.0200013	10.8423	4.38934	Putative type I restriction enzyme S protein (HsdS)
MPN639	0.00485243	864	7.23956	3.02657e-05	0.0451547	0.0166418	2.71332	17.3498	Conserved hypothetical lipoprotein MPN_639
MPN640	0.0046484	903	2.78885			0.0299802		15.8311	Conserved hypothetical lipoprotein MPN_640
MPN641	0.00622968	831	20.3055	4.7655e-05	0.15533	0.0186409	8.33275	15.6839	Conserved hypothetical lipoprotein MPN_641
MPN642	0.00821445	840	8.4233	3.55887e-05	0.0364935	0.0222115	1.643	34.8757	Conserved hypothetical lipoprotein MPN_642
MPN643	0.00642894	909	12.7478	3.32462e-05	0.065923	0.0160423	4.10931	40.9862	Conserved hypothetical lipoprotein MPN_643
MPN644	0.00341299	852				0.0140083		7.12227	Conserved hypothetical lipoprotein MPN_644
MPN645	0.0036524	852	4.18613	3.39179e-05	0.0388744	0.0285255	1.36279	7.91109	Conserved hypothetical lipoprotein MPN_645
MPN646	0.004114	834	5.98364	3.6711e-05	0.0533946	0.0140487	3.80067	6.91018	Conserved hypothetical lipoprotein MPN_646
MPN647	0.00794883	873	5.37044	4.66093e-05	0.0314904	0.0122363	2.57353	13.027	Conserved hypothetical lipoprotein MPN_647
MPN648	0.00749944	411				0.0998734		9.67368	Conserved hypothetical lipoprotein MPN_648
MPN649	0.00222801	411				0.017713		17.4925	Uncharacterized protein MPN_649
MPN650	0.0105166	306				0.0903669		5.43481	Uncharacterized lipoprotein MPN_650
MPN651	0.000536619	1140				0.115825		30.6227	PTS system mannitol-specific EIICB component (EIICB-Mtl) (EII-Mtl)
MPN652	0.00170276	1077	6.15995	2.42964e-05	0.087895	0.0167478	5.24814	18.5209	Mannitol-1-phosphate 5-dehydrogenase (EC 1.1.1.17)
MPN653	0.00561845	432	52.5901	2.55585e-05	0.239235	0.0490721	4.87516	6.29965	Mannitol-specific phosphotransferase enzyme IIA component (EC 2.7.1.-) (PTS system mannitol-specific EIIA component) (EIIA-Mtl) (EIII-Mtl)
MPN654	0.00173021	390				0.0521041		17.1052	Conserved hypothetical lipoprotein MPN_654
MPN655	0.0258263	285	28.3869	3.35055e-05	0.0368275	0.0188873	1.94986	4.54833	Uncharacterized protein MPN_655
MPN655b	0.0151126	249				0.0823243			MPN655b
MPN656	0.00816432	816	4.63736	3.59421e-05	0.0204152	0.0183136	1.11476	6.16577	Ribosome biogenesis GTPase A
MPN657	0.029825	1206	9.33455			0.0105303		5.14977	Uncharacterized protein MPN_657
MPN658	0.0669738	360	62.9855	2.96182e-05	0.0278544	0.0196755	1.41569	4.90177	50S ribosomal protein L19
MPN659	0.118842	696	6.15216	4.89021e-05	0.00253153	0.0232006	0.109115	5.00845	tRNA (guanine-N(1)-)-methyltransferase (EC 2.1.1.31) (M1G-methyltransferase) (tRNA [GM37] methyltransferase)
MPN660	0.143555	267	435.137	2.98614e-05	0.0905142	0.0440187	2.05627	4.3867	30S ribosomal protein S16
MPN661	0.0181843	1650	13.2105	2.67078e-05	0.0194027	0.0206237	0.940794	8.28354	Na+ -driven efflux pump
MPN662	0.104357	456	218.977			0.00816736		7.76401	Peptide methionine sulfoxide reductase msrB (EC 1.8.4.12) (Peptide-methionine (R)-S-oxide reductase)
MPN663	0.0830546	705	66.5403	2.84377e-05	0.0227832	0.0165188	1.37923	7.22836	Putative tRNA-binding protein ytpR
MPN664	0.268444	873	183.123	2.93175e-05	0.0199993	0.012047	1.66011	5.64251	Lipid binding
MPN665	0.560033	1185	4272.11	2.38088e-05	0.181621	0.0222526	8.16179	5.16283	Elongation factor Tu (EF-Tu)
MPN666	0.0697624	756	33.7603	2.29442e-05	0.0111034	0.0129613	0.856659	3.88538	Conserved hypothetical protein MPN_666
MPN667	0.0396075	876	38.2094	2.47946e-05	0.0239194	0.0154884	1.54434	3.79851	UTP--glucose-1-phosphate uridylyltransferase (EC 2.7.7.9) (UDP-glucose pyrophosphorylase) (UDPGP) (Alpha-D-glucosyl-1-phosphate uridylyltransferase) (Uridine diphosphoglucose pyrophosphorylase)
MPN668	0.0909538	423	380.413	2.49787e-05	0.104473	0.0363099	2.87725	4.78556	Organic hydroperoxide resistance protein-like
MPN669	0.00932836	1200	70.4204	2.39641e-05	0.180907	0.0221641	8.16217	5.14113	Tyrosyl-tRNA synthetase (EC 6.1.1.1) (Tyrosine--tRNA ligase) (TyrRS)
MPN670	0.0580596	1038	239.68	2.4539e-05	0.101301	0.0200047	5.06389	26.6642	Conserved hypothetical protein MPN_670
MPN671	0.0836614	2130	585.783	2.59656e-05	0.181806	0.00992764	18.3132	14.2618	Cell division protease ftsH homolog (EC 3.4.24.-)
MPN671a	0.0472947	582	13.2288	3.09006e-05	0.00864322	0.0162028	0.533439	9.56054	dihydroxyacetone kinase dhal-related activity. It has the C-terminal part of the DhaL conserved and a degenerated N-tterminal sequence
MPN672	0.102864	570	7.2695	4.73724e-05	0.00334785	0.017618	0.190024	12.9316	Hypoxanthine-guanine phosphoribosyltransferase (HGPRTase) (HGPRT) (EC 2.4.2.8)
MPN672a	0.0791975	174	6.76622			0.00273201		12.5783	New ORF
MPN673	0.114681	510	367.715	2.39299e-05	0.0767289	0.021776	3.52356	7.41946	2-C-methyl-D-erythritol 2,4-cyclodiphosphate synthase-like
MPN674	0.0732051	939	1467.66	2.41822e-05	0.484817	0.0145738	33.2663	13.7708	L-lactate dehydrogenase (L-LDH) (EC 1.1.1.27)
MPN675	0.0170079	306	5.85451			0.0289082		4.02635	Uncharacterized protein MPN_675
MPN676	0.00127796	321				0.00461132		14.3044	Uncharacterized protein MPN_676
MPN677	0.0218373	1278	94.6186	2.41963e-05	0.10484	0.0260542	4.0239	22.9348	DGT (deoxyguanosinetriphosphate triphosphohydrolase) (EC 3.1.5.1). Putative Transcription factor?.
MPN678	0.0603747	1455	184.282	2.33081e-05	0.0711434	0.0147708	4.81647	16.3949	Glutamyl-tRNA synthetase (EC 6.1.1.17) (Glutamate--tRNA ligase) (GluRS)
MPN679	0.041209	792	21.164	3.23775e-05	0.0166283	0.00720323	2.30846	19.5335	Dimethyladenosine transferase (EC 2.1.1.-) (S-adenosylmethionine-6-N', N'-adenosyl(rRNA) dimethyltransferase) (16S rRNA dimethylase) (High level kasugamycin resistance protein ksgA) (Kasugamycin dimethyltransferase)
MPN680	0.0332824	1158	48.3008	2.98e-05	0.0432469	0.0105585	4.09595	44.0207	Inner membrane protein oxaA; Membrane insertion of proteins
MPN681	0.0975706	357				0.0059925		20.7095	Ribonuclease P protein component (RNaseP protein) (RNase P protein) (EC 3.1.26.5) (Protein C5)
MPN682	0.0839506	147	375.189			0.00424441		25.7258	50S ribosomal protein L34
MPN683	0.0263987	1020	73.7487	2.70236e-05	0.0754945	0.0239208	3.15602	226.902	Similar to bacitracin export ATP-binding protein B
MPN684	0.0269429	5649	131.919	3.22367e-05	0.157839	0.0120419	13.1075	27.3005	Uncharacterized ABC transporter permease MPN_684
MPN685	0.240329	855	184.613	3.96201e-05	0.0304348	0.0195528	1.55654	7.40418	Similar to bacitracin export ATP-binding protein B
MPN686	0.0233751	1320	149.662	2.50197e-05	0.160192	0.0318699	5.02644		Chromosomal replication initiator protein dnaA
MPN687	0.0444308	753	120.961	4.82793e-05	0.131438	0.0100871	13.0302	51.9541	Uncharacterized protein MPN_687
MPN688	0.0409997	813	137.132	2.29442e-05	0.0767416	0.0296446	2.58872	22.5886	ParA family protein MPN_688
