# Supplementary material for: Comprehensive quantitative modeling of translation efficiency in a genome‐reduced bacterium
Source: Mol Syst Biol. 2023 Aug 29;19(10):e11301. doi: 10.15252/msb.202211301 (PMC10568206; doi:10.15252/msb.202211301)
Supplement: Supplementary file 8 — Dataset EV7 [file MSB-19-e11301-s004.xlsx]

## Sheet: readme
Dataset EV7 Average translation elongation rates and tRNA abundances.
This table is composed of two parts: codons and tRNAs. I) Codons. Description of the columns: elongation rate: absolute average codon elongation rate derived from ribosome profiling and absolute quantifications of translation efficiency. aa: amino acid in 1-letter code. codon box: amino acid in 1-letter code of the corresponding codon box, or, in the case of split codon boxes, a suffix number was…

## Sheet: elongation rates and tRNA
codons						tRNAs
codon	elongation rate (s-1)	aa	codon box	relative elongation rate in synonymous family	relative synonymous codon usage (wij) in highly abundant proteins	tRNA gene id	tRNA name	anticodon	aa	hydro-tRNA relative fragment count rep1	hydro-tRNA relative fragment count rep2	hydro-tRNA relative fragment count mean	tAI	tAI relative in synonymous family
UUU	2.21437	F	F	1	1								0.178015	0.59
UUC	1.2181	F	F	0.550088	0.368381	MPNt12	MPNt12_Phe_GAA	GAA	Phe	0.0372351	0.025927	0.0315811	0.301721	1
UUA	1.96497	L	L2	0.890119	1	MPNt19	MPNt19_Leu_UAA	UAA	Leu	0.00149839	0.00278355	0.00214097	0.0121417	0.0239334
UUG	1.20444	L	L2	0.545603	0.554902	MPNt36	MPNt36_Leu_CAA	CAA	Leu	0.0621273	0.0776413	0.0698843	0.507311	1
CUU	0.882051	L	L1	0.399564	0.22549								0.11288	0.222506
CUC	2.20754	L	L1	1	0.360131	MPNt35	MPNt35_Leu_GAG	GAG	Leu	0.0236108	0.0328014	0.0282061	0.191321	0.377129
CUA	2.09974	L	L1	0.95117	0.279085	MPNt27	MPNt27_Leu_UAG	UAG	Leu	0.00432181	0.0103737	0.00734773	0.0350202	0.0690311
CUG	1.31597	L	L1	0.596125	0.232026								0.0112065	0.0220899
AUU	1.89724	I	I	0.87945	1								0.0327974	0.59
AUC	1.57053	I	I	0.728006	0.312136	MPNt02	MPNt02_Ile_GAU	GAU	Ile	0.00686017	0.00967534	0.00826775	0.0555888	1
AUA	2.1573	I	I	1	0.0567961	MPNt08	MPNt08_Ile2_CAU	LAU	Ile	0.00168592	0.00142928	0.0015576	0.00150274	0.0270331
AUG	1.83549	M	M	1	1	MPNt07	MPNt07_Met_CAU	CAU	Met	0.00355108	0.00706563	0.00530836
GUU	1.29812	V	V	0.875151	0.896133								0.0184716	0.3
GUC	1.48331	V	V	1	0.531492								0.0030786	0.05
GUA	1.18813	V	V	0.800994	0.775691	MPNt30	MPNt30_Val_UAC	UAC	Val	0.00759855	0.00941495	0.00850675	0.0615721	1
GUG	1.07843	V	V	0.727044	1								0.0197031	0.32
UCU	1.50389	S	S1	0.306398	0.421333								0.00724852	0.0584992
UCC	3.92234	S	S1	0.799124	0.650667	MPNt24	MPNt24_Ser_GGA	GGA	Ser	0.00151616	0.00228083	0.0018985	0.0122856	0.0991512
UCA	4.90829	S	S1	1	0.466667	MPNt09	MPNt09_Ser_UGA	UGA	Ser	0.000725483	0.00102642	0.000875952	0.00587869	0.047444
UCG	1.12751	S	S1	0.229716	0.386667	MPNt25	MPNt25_Ser_CGA	CGA	Ser	0.00309005	0.00542167	0.00425586	0.0269203	0.21726
CCU	2.53044	P	P	0.521526	0.763672								0.191804	0.3
CCC	4.85199	P	P	1	0.652344								0.0319674	0.05
CCA	2.66154	P	P	0.548546	1	MPNt06	MPNt06_Pro_UGG	UGG	Pro	0.0789013	0.0539306	0.0664159	0.639348	1
CCG	1.42963	P	P	0.294647	0.548828								0.204591	0.32
ACU	1.35329	T	T	0.399726	0.717726								0.246859	0.59
ACC	3.38555	T	T	1	1	MPNt04	MPNt04_Thr_GGU	GGU	Thr	0.0516349	0.0531306	0.0523828	0.418405	1
ACA	2.7899	T	T	0.824062	0.33815	MPNt29	MPNt29_Thr_UGU	UGU	Thr	0.0229715	0.0248957	0.0239336	0.186141	0.444884
ACG	1.40133	T	T	0.413915	0.305395	MPNt31	MPNt31_Thr_CGU	CGU	Thr	0.00519025	0.00486545	0.00502785	0.101623	0.242881
GCU	1.20051	A	A	0.506607	1								0.186398	0.3
GCC	2.3697	A	A	1	0.525701								0.0310663	0.05
GCA	2.08953	A	A	0.88177	0.515576	MPNt01	MPNt01_Ala_UGC	UGC	Ala	0.0766772	0.0654821	0.0710796	0.621325	1
GCG	0.815789	A	A	0.344259	0.398754								0.198824	0.32
UAU	1.87553	Y	Y	1	0.59773								0.0556647	0.59
UAC	1.83166	Y	Y	0.976608	1	MPNt22	MPNt22_Tyr_GUA	GUA	Tyr	0.0116433	0.0216351	0.0166392	0.0943469	1
UAA
UAG
CAU	2.16566	H	H	0.644943	0.379368								0.0179667	0.59
CAC	3.35792	H	H	1	1	MPNt34	MPNt34_His_GUG	GUG	His	0.00375805	0.0051449	0.00445148	0.030452	1
CAA	2.56369	Q	Q	1	1	MPNt21	MPNt21_Gln_UUG	UUG	Gln	0.0702352	0.05883	0.0645326	0.569125	1
CAG	2.07733	Q	Q	0.810288	0.356286								0.18212	0.32
AAU	2.56451	N	N	1	0.493499								0.040616	0.59
AAC	2.31906	N	N	0.904291	1	MPNt33	MPNt33_Asn_GUU	GUU	Asn	0.00849556	0.00824362	0.00836959	0.0688407	1
AAA	2.23823	K	K	1	0.848515	MPNt20	MPNt20_Lys_UUU	UUU	Lys	0.0649845	0.0690592	0.0670218	0.526578	1
AAG	1.57082	K	K	0.701814	1	MPNt28	MPNt28_Lys_CUU	CUU	Lys	0.0210211	0.0332921	0.0271566	0.338841	0.643479
GAU	1.36306	D	D	1	1								0.122388	0.59
GAC	0.930886	D	D	0.682936	0.756452	MPNt11	MPNt11_Asp_GUC	GUC	Asp	0.0255996	0.026584	0.0260918	0.207437	1
GAA	1.40123	E	E	1	1	MPNt32	MPNt32_Glu_UUC	UUC	Glu	0.0130079	0.0179717	0.0154898	0.105405	1
GAG	0.99229	E	E	0.708156	0.319687								0.0337296	0.32
UGU	1.08831	C	C	1	1								0.0366224	0.59
UGC	0.819297	C	C	0.752817	0.294118	MPNt05	MPNt05_Cys_GCA	GCA	Cys	0.00766023	0.00929206	0.00847614	0.0620718	1
UGA	0.587955	W	W	0.657612	0.887179	MPNt23	MPNt23_Trp_UCA	UCA	Trp	0.0809072	0.0680657	0.0744865	0.655602	1
UGG	0.894076	W	W	1	1	MPNt16	MPNt16_Trp_CCA	CCA	Trp	0.00240244	0.00339763	0.00290004	0.22926	0.349694
CGU	1.53333	R	R1	0.674645	0.95777								0.0231689	0.221095
CGC	2.2728	R	R1	1	1	MPNt13	MPNt13_Arg_GCG	GCG	Arg	0.00484619	0.00421603	0.00453111	0.0392693	0.374737
CGA	1.3683	R	R1	0.602035	0.14527	MPNt17	MPNt17_Arg_UCG	UCG	Arg	0.00156166	0.00121191	0.00138679	0.0126543	0.120757
CGG	1.22519	R	R1	0.539065	0.440878								0.00404938	0.0386422
AGU	1.25137	S	S2	0.254951	1								0.0731057	0.59
AGC	1.29778	S	S2	0.264405	0.521333	MPNt03	MPNt03_Ser_GCU	GCU	Ser	0.0152914	0.0192228	0.0172571	0.123908	1
AGA	0.906813	R	R2	0.398985	0.197635	MPNt37	MPNt37_Arg_UCU	UCU	Arg	0.0129323	0.0138654	0.0133988	0.104792	1
AGG	0.554888	R	R2	0.244143	0.133446	MPNt15	MPNt15_Arg_CCU	CCU	Arg	0.004158	0.00320804	0.00368302	0.0672262	0.641521
GGU	0.973673	G	G	0.820334	1								0.0952567	0.0952567
GGC	1.18692	G	G	1	0.317778	MPNt14	MPNt14_Gly_GCC	GCC	Gly	0.0199246	0.0146993	0.017312	0.161452	0.161452
GGA	0.57675	G	G	0.48592	0.201481	MPNt18	MPNt18_Gly_UCC	UCC	Gly	0.123409	0.109568	0.116489	1	1
GGG	0.846946	G	G	0.713564	0.277037								0.32	0.32
