# Supplementary material for: Comprehensive quantitative modeling of translation efficiency in a genome‐reduced bacterium
Source: Mol Syst Biol. 2023 Aug 29;19(10):e11301. doi: 10.15252/msb.202211301 (PMC10568206; doi:10.15252/msb.202211301)
Supplement: Supplementary file 9 — Dataset EV8 [file MSB-19-e11301-s001.xlsx]

## Sheet: readme
Dataset EV8 tRNA synthetases and modification enzymes in Mpn.
Table of the tRNA synthetases (aaRS) and modification enzymes in Mpn.

## Sheet: tRNA synthetases
id	gene	E. coli ortholog	B. subtilis ortholog	essentiality	product	function	RNA copy number mean	RNA degradation rate (s-1)	protein copy number	protein degradation rate (s-1)	translation efficiency kTE (s-1)	gene length (bp)	ribosome density avg gene-level (codon^-1)
MPN487	NIFS/ISCS/SUFS	AAT48142.1	NP_391148.1	E	Probable cysteine desulfurase (EC 2.8.1.7)/D-cysteine desulfhydrase	Protein homeostasis/pathogenesis	0.0102427	0.00190391	48.8532	2.52691e-05	0.120523	1227	0.0102472
MPN488	NIFU/ISCU/SUFU	AAC75582.1	CAB15257.1	F1	NifU-like protein	Protein homeostasis	0.0188694	0.00162513	39.8305	2.47894e-05	0.0523267	423	0.0346001
MPN422	MNMA	AAC74217.2	O35020.4	E	tRNA-specific 2-thiouridylase mnmA (EC 2.8.1.-)	tRNA modifications/processing	0.0206129	0.00133785	35.5309	2.69702e-05	0.0464891	1113	0.00906245
MPN008	MNME	AAC76729.1	P25811.1	F1	tRNA modification GTPase mnmE (EC 3.6.-.-)	tRNA modifications/processing	0.0114082		26.2881	3.33218e-05	0.0767839	1329	0.0125105
MPN557	MNMG	AAC76764.1	P25812.1	F1	tRNA uridine 5-carboxymethylaminomethyl modification enzyme mnmG (Glucose-inhibited division protein A)	tRNA modifications/processing	0.014386	0.00276155	52.9282	2.78797e-05	0.102574	1839	0.0156613
MPN550	THII	AAC73526.1	O34595.2	N	Probable thiamine biosynthesis protein thiI or tRNA sulfur transferase modification enzyme (EC 2.8.1.4)	tRNA modifications/processing	0.0132132	0.00450772	29.655	2.79636e-05	0.0627602	1164	0.0264489
MPN222	TILS	AAC73299.1	P37563.2	E	tRNA(Ile)-lysidine synthase (EC 6.3.4.-) (tRNA(Ile)-lysidine synthetase) (tRNA(Ile)-2-lysyl-cytidine synthase)	tRNA modifications/processing	0.0365266	0.00155201	34.6508	5.69201e-05	0.0539971	870	0.0214782
MPN522	TRMB	AAC75997.1	O34522.1	N	tRNA (guanine-N(7)-)-methyltransferase (EC 2.1.1.33) (tRNA(m7G46)-methyltransferase)	tRNA modifications/processing	0.0108044	0.00148885	14.3795			633	0.0118662
MPN659	TRMD	AAC75656.1	O31741.1	E	tRNA (guanine-N(1)-)-methyltransferase (EC 2.1.1.31) (M1G-methyltransferase) (tRNA [GM37] methyltransferase)	tRNA modifications/processing	0.118842	0.00230659	6.15216	4.89021e-05	0.00253153	696	0.0232006
MPN351	TRMK		P54471.2	F1	tRNA: m1A22 methyltransferase TmrK	tRNA modifications/processing	0.0309051	0.00365477				642	0.00998158
MPN521	TRML	AAC76630.1	O31590.2	N	Probable tRNA/rRNA methyltransferase SpoU (EC 2.1.1.-)	tRNA modifications/processing	0.0145803	0.00158925	17.8694	4.28248e-05	0.0524851	501	0.0375288
MPN196	TRUA	AAC75378.1	P70973.2	N	tRNA pseudouridine synthase A, TruA (EC 5.4.99.12) (tRNA-uridine isomerase I) (tRNA pseudouridylate synthase I)	tRNA modifications/processing	0.0269254	0.0013228	12.3861	3.37363e-05	0.0155192	732	0.0114039
MPN291	TSAB	AAC74877.1	O05516.1	F1	tRNA 37A N(6)-threonylcarbamoyladenosine/Probable O-sialoglycoprotein endopeptidase	Glycocalyx + Proteases	0.0173241	0.00121479	30.5747	3.0381e-05	0.0536184	591	0.02648
MPN362	TSAC	AAC76307.1	P39153.1	F1	Protein methyltransferase hemK (EC 2.1.1.-) (Protein-glutamine N-methyltransferase hemK) (Protein-(glutamine-N(5)) MTase hemK)	Protein synthesis factors	0.0107624	0.00291403	16.4169	3.53356e-05	0.0539009	1362	0.0118375
MPN059	TSAD	AAC76100.1	O05518.1	E	tRNA N6-adenosine threonylcarbamoyltransferase	tRNA modifications/processing	0.0271763	0.00175444	41.5145	2.88261e-05	0.0440347	960	0.00858493
MPN005				E	Seryl-tRNA synthetase (EC 6.1.1.11) (Seryl-tRNA(Ser/Sec) synthetase) (Serine--tRNA ligase) (SerRS)	tRNA synthases	0.0559124		169.089	2.44561e-05	0.0739595	1263	0.0227392
MPN023				E	Methionyl-tRNA synthetase (EC 6.1.1.10) (Methionine--tRNA ligase) (MetRS)	tRNA synthases	0.0273539	0.000760525	42.722	2.76489e-05	0.0431829	1539	0.0129462
MPN045				E	Histidyl-tRNA synthetase (EC 6.1.1.21) (Histidine--tRNA ligase) (HisRS)	tRNA synthases	0.0289448	0.00163116	58.7453	2.29442e-05	0.0465666	1245	0.013097
MPN046				E	Aspartyl-tRNA synthetase (EC 6.1.1.12) (Aspartate--tRNA ligase) (AspRS)	tRNA synthases	0.018159	0.00210455	60.6353	2.6405e-05	0.0881702	1674	0.0118085
MPN105				E	Phenylalanyl-tRNA synthetase alpha chain (EC 6.1.1.20) (Phenylalanine--tRNA ligase alpha chain) (PheRS)	tRNA synthases	0.0272195	0.00198023	90.1656	2.61612e-05	0.0866599	1026	0.0214758
MPN106				E	Phenylalanyl-tRNA synthetase beta chain (EC 6.1.1.20) (Phenylalanine--tRNA ligase beta chain) (PheRS)	tRNA synthases	0.0221313	0.00168494	107.126	2.60679e-05	0.126181	2418	0.0244911
MPN236				E	Aspartyl/glutamyl-tRNA(Asn/Gln) amidotransferase subunit C (Asp/Glu-ADT subunit C) (EC 6.3.5.-)	tRNA synthases/AA metabolism	0.0285738	0.00245779	52.6554	2.61742e-05	0.0482333	1440	0.0162896
MPN237				E	Glutamyl-tRNA(Gln) amidotransferase subunit A (Glu-ADT subunit A) (EC 6.3.5.-)	tRNA synthases	0.0242275	0.00269472	192.715	2.67644e-05	0.212894	1437	0.0169157
MPN238				E	Aspartyl/glutamyl-tRNA(Asn/Gln) amidotransferase subunit B (Asp/Glu-ADT subunit B) (EC 6.3.5.-)	tRNA synthases	0.0183405	0.00272549	105.448	2.7006e-05	0.155269	1437	0.0105781
MPN252				E	Asparaginyl-tRNA synthetase (EC 6.1.1.22) (Asparagine--tRNA ligase) (AsnRS)	tRNA synthases	0.0379229	0.00195596	148.433	2.55159e-05	0.0998712	1368	0.0282217
MPN265				E	Tryptophanyl-tRNA synthetase (EC 6.1.1.2) (Tryptophan--tRNA ligase) (TrpRS)	tRNA synthases	0.0177021	0.00281639	95.4717	2.29442e-05	0.123743	1041	0.0194354
MPN277				E	Lysyl-tRNA synthetase (EC 6.1.1.6) (Lysine--tRNA ligase) (LysRS)	tRNA synthases	0.0170667	0.00247267	194.493	2.4984e-05	0.284719	1470	0.0226843
MPN354				E	Glycyl-tRNA synthetase (EC 6.1.1.14) (Glycine--tRNA ligase) (GlyRS)	tRNA synthases	0.0310656	0.00192269	72.6294	2.47015e-05	0.0577504	1350	0.0219716
MPN356				E	Cysteinyl-tRNA synthetase (EC 6.1.1.16) (Cysteine--tRNA ligase) (CysRS)	tRNA synthases	0.0213014	0.00546334	43.254	3.35596e-05	0.0681452	1200	0.0139327
MPN384				E	Leucyl-tRNA synthetase (EC 6.1.1.4) (Leucine--tRNA ligase) (LeuRS)	tRNA synthases	0.0558941	0.00281699	194.097	2.63002e-05	0.0913295	2382	0.0188739
MPN402				E	Prolyl-tRNA synthetase (EC 6.1.1.15) (Proline--tRNA ligase) (ProRS)	tRNA synthases	0.0287151	0.00198877	62.8587	2.6632e-05	0.0582986	1452	0.0225303
MPN418				F1	Alanyl-tRNA synthetase (EC 6.1.1.7) (Alanine--tRNA ligase) (AlaRS)	tRNA synthases	0.0362473	0.00314095	155.978			2703	0.0234813
MPN480				E	Valyl-tRNA synthetase (EC 6.1.1.9) (Valine--tRNA ligase) (ValRS)	tRNA synthases	0.0146885	0.00148942	82.0473	2.80907e-05	0.156909	2517	0.0102316
MPN520				E	Isoleucyl-tRNA synthetase (EC 6.1.1.5) (Isoleucine--tRNA ligase) (IleRS)	tRNA synthases	0.0226402	0.000396777	108.841	2.50222e-05	0.120292	2700	0.020309
MPN543				F1	Methionyl-tRNA formyltransferase (EC 2.1.2.9)	tRNA synthases	0.0122569	0.00234451	28.5156	3.57811e-05	0.0832445	936	0.0123598
MPN553				E	Threonyl-tRNA synthetase (EC 6.1.1.3) (Threonine--tRNA ligase) (ThrRS)	tRNA synthases	0.0298418	0.00252978	187.129	2.53396e-05	0.158897	1695	0.016541
MPN556				E	Arginyl-tRNA synthetase (EC 6.1.1.19) (Arginine--tRNA ligase) (ArgRS)	tRNA synthases	0.0409714	0.00260678	539.714	2.38171e-05	0.313741	1614	0.0339074
MPN669				E	Tyrosyl-tRNA synthetase (EC 6.1.1.1) (Tyrosine--tRNA ligase) (TyrRS)	tRNA synthases	0.00932836	0.00224707	70.4204	2.39641e-05	0.180907	1200	0.0221641
MPN678				E	Glutamyl-tRNA synthetase (EC 6.1.1.17) (Glutamate--tRNA ligase) (GluRS)	tRNA synthases	0.0603747	0.000704636	184.282	2.33081e-05	0.0711434	1455	0.0147708
