# Supplementary material for: Comprehensive quantitative modeling of translation efficiency in a genome‐reduced bacterium
Source: Mol Syst Biol. 2023 Aug 29;19(10):e11301. doi: 10.15252/msb.202211301 (PMC10568206; doi:10.15252/msb.202211301)
Supplement: Supplementary file 10 — Dataset EV9 [file MSB-19-e11301-s003.xlsx]

## Sheet: readme
Dataset EV9 Quantification of absolute protein copy numbers.
Conversion between top3 intensities from mass spectrometry experiment and absolute protein copy numbers. The sample names 19_WT48h_1, 20_WT48h_2, 21_WT48h_3, 28_WT72h_1, 29_WT72h_2, 30_WT72h_3_log2, 37_WT96h_1, 38_WT96h_2, 39_WT96h_3, refer to the 9 samples from the AQUA experiment. Columns: localization: simplified predicted protein localization (membrane or cytoplasm) sample_log2: original log2…

## Sheet: protein copy number
	gene_name	molecular_weight	localization	protein_length	19_WT48h_1_log2	20_WT48h_2_log2	21_WT48h_3_log2	28_WT72h_1_log2	29_WT72h_2_log2	30_WT72h_3_log2	37_WT96h_1_log2	38_WT96h_2_log2	39_WT96h_3_log2	19_WT48h_1_labeled	20_WT48h_2_labeled	21_WT48h_3_labeled	28_WT72h_1_labeled	29_WT72h_2_labeled	30_WT72h_3_labeled	37_WT96h_1_labeled	38_WT96h_2_labeled	39_WT96h_3_labeled	19_WT48h_1_copy_number	20_WT48h_2_copy_number	21_WT48h_3_copy_number	28_WT72h_1_copy_number	29_WT72h_2_copy_number	30_WT72h_3_copy_number	37_WT96h_1_copy_number	38_WT96h_2_copy_number	39_WT96h_3_copy_number	SDS_rep1_log2_norm2	SDS_rep2_log2_norm2	urea_rep1_log2_norm2	urea_rep2_log2_norm2	SDS_rep1_copy_number	SDS_rep2_copy_number	urea_rep1_copy_number	urea_rep2_copy_number	final_copy_number	final_labeled
id00013	MPN001	43856.2	cytoplasm	380	30.5841	31.0403	31.1489	31.351	31.5867	31.7697	31.8633	31.7919	30.1322	0	0	0	0	0	0	0	0	0	859.545	785.015	709.635	989.715	996.399	1040.9	1153.47	1011.68	1147.11	30.9311	31.0648	30.6045	30.7986	693.069	764.987	544.588	628.472	699.299	0
id00032	MPN002	37132.4	cytoplasm	309	26.1339	26.7216	27.0536	26.5852	26.9274	26.9825	26.7958	27.0314	24.8227	0	0	0	0	0	0	0	0	0	29.1911	28.631	31.1823	29.1846	31.6351	31.5812	29.5939	35.7315	21.8995	26.7706	26.5578	25.7762	26.1262	32.1147	27.4451	15.4124	19.9558	23.3367	0
id00049	MPN003	73809.7	cytoplasm	650	28.8302	29.4038	29.5645	29.2725	29.4323	29.5251	29.7318	29.3299	27.68	0	0	0	0	0	0	0	0	0	226.623	223.846	211.827	212.86	202.15	202.142	247.102	179.522	184.332	30.1047	30.1716	29.6798	29.7429	376.521	395.587	275.129	288.252	285.398	0
id00081	MPN004	93257.4	cytoplasm	839	28.612	29.3386	29.851	29.2658	29.3726	29.4724	29.1479	29.3214	27.9197	0	0	0	0	0	0	0	0	0	191.984	212.925	263.581	211.798	193.399	194.515	162.029	178.453	220.401	30.1047	30.0864	29.6015	29.7276	376.521	371.46	259.687	285.027	280.169	0
id00114	MPN005	47924.4	cytoplasm	420	28.4564	29.087	29.2301	29.0219	29.2354	29.4225	29.4124	29.5192	27.7232	0	0	0	0	0	0	0	0	0	170.576	175.573	164.12	176.86	174.723	187.553	196.168	205.053	190.363	28.9572	29.0904	28.9905	29.0159	161.383	178.053	165.393	168.524	169.089	0
id00133	MPN006	24863.7	cytoplasm	220	26.8441	27.3104	27.7539	27.3992	27.4105	27.5153	27.4915	27.4869	26.3117	0	0	0	0	0	0	0	0	0	50.0821	44.966	53.2062	53.2774	45.24	46.5978	48.9347	49.2043	66.4608	27.7227	27.7258	27.4251	26.8063	64.8642	65.0143	52.067	32.9717	47.1346	0
id00143	MPN007	29056.5	cytoplasm	253	24.4434	25.5427	25.9695	25.0646	25.336	25.0674	25.4755	25.038	24.4639	0	0	0	0	0	0	0	0	0	8.07603	11.5958	13.6351	9.48151	9.73653	7.80147	11.3957	8.8118	16.7602	25.15	24.359	24.861	24.6367	9.70653	5.41281	7.84117	6.64456	8.19099	0
id00153	MPN008	49779.8	cytoplasm	442	25.9143	26.7875	26.7468	25.795	26.2652	26.5041	25.8864	26.0397	24.0219	0	0	0	0	0	0	0	0	0	24.7039	30.1142	24.6736	16.2717	19.3743	22.2706	15.3367	17.8075	12.0543	26.7906	26.1501	26.6859	26.2241	32.5935	20.3118	30.1676	21.4523	26.2881	0
id00174	MPN009	29819.6	cytoplasm	261	25.8197	26.3175	26.1786	25.4597	25.2372	25.6503	25.9021	25.578	23.0132	0	0	0	0	0	0	0	0	0	22.9894	21.0032	15.9934	12.699	9.04969	11.9402	15.5121	12.8758	5.68249	26.5303	26.1886	25.9666	25.4833	26.8932	20.897	17.7386	12.4148	17.6557	0
id00188	MPN010		cytoplasm	86																																					0
id00207	MPN011	26923	membrane	231	26.0626	26.0403	25.929	26.6155	27.0098	27.0822	27.297	26.7545	25.464	0	0	0	0	0	0	0	0	0	27.6501	16.9816	13.2199	29.8458	33.6248	33.9648	42.5165	29.4179	35.3254	24.6594	24.2268	25.6338	25.4572	6.75711	4.90936	13.8737	12.1778	13.3447	0
id00216	MPN012	26906.8	membrane	235	22.5931			24.1995		24.9166			23.9584	0	0	0	0	0	0	0	0	0	1.97886			5.00142		6.98801			11.497			24.58	24.5428			6.37225	6.19968	5.83731	0
id00227	MPN013	25326.3	cytoplasm	225	25.9604	23.715	23.7628	23.565	25.0275	25.6885		25.7269	23.0258	0	0	0	0	0	0	0	0	0	25.5834	2.85567	2.53142	3.12865	7.74839	12.2772		14.2949	5.73629		24.8883	21.2988	24.8875		8.00097	0.565175	7.99622	5.96136	0
id00237	MPN014			188																																					0
id00254	MPN015	33446.2	cytoplasm	285	27.9014	27.7147	28.7196	27.9398	28.1943	28.2742	27.7301	27.9172	25.7722	0	0	0	0	0	0	0	0	0	111.865	61.307	111.169	79.4596	80.8263	81.1006	58.1447	66.565	44.4511	28.3977	28.2952	27.1022	27.2647	106.767	98.9889	41.0228	46.254	67.0785	0
id00266	MPN016	32435.3	cytoplasm	288	25.1046	25.3993	25.6486	25.0813	24.2509	22.2055	21.9661	24.2463	23.965	0	0	0	0	0	0	0	0	0	13.3493	10.388	10.6731	9.59973	4.35991	0.965372	0.901749	5.05336	11.5539	25.2086	26.0701	25.6585	25.2302	10.1355	19.1468	14.1294	10.2983	12.4424	0
id00275	MPN017	30204.1	cytoplasm	269	24.6633	24.9621	25.7805	24.8001	24.6962	24.4713	25.6822	24.227	23.0386	0	0	0	0	0	0	0	0	0	9.54541	7.42921	11.8034	7.79768	6.06288	5.04852	13.232	4.98561	5.79122	25.7355	25.7514	26.2205	25.509	14.9552	15.1323	21.3958	12.6523	14.879	0
id00281	MPN018	68928.3	membrane	623	26.1509	26.619	26.8011	26.664	26.9274	26.9495	27.1974	27.4692	25.8315	0	0	0	0	0	0	0	0	0	29.571	26.466	25.7175	30.937	31.6351	30.829	39.5633	48.5947	46.4621	25.6092	25.5913	25.7762	25.5834	13.6239	13.4452	15.4124	13.3673	19.6576	0
id00306	MPN019	71119.3	membrane	634	27.9499	28.6421	27.9149	29.0146	29.3622	29.421	29.1861	29.413	27.5723	0	0	0	0	0	0	0	0	0	116.064	124.836	60.1642	175.903	191.923	187.351	166.567	190.308	170.111	27.7227	27.8581	26.9089	26.9098	64.8642	71.6815	35.5686	35.5921	72.6814	0
id00334	MPN020	119602	cytoplasm	1030	28.5722	29.1515	29.3013	29.1137	29.4124	29.4895	29.6615	29.1984	27.5468	0	0	0	0	0	0	0	0	0	186.262	184.483	173.286	189.277	199.18	196.955	234.86	163.691	166.904	28.9098	28.4742	28.8353	28.4909	155.831	112.974	147.488	114.375	153.528	0
id00375	MPN021	43167.1	cytoplasm	390	29.1104	29.7551	29.4002	29.7071	30.0182	30.1668	29.8595	30.0675	28.0552	0	0	0	0	0	0	0	0	0	280.409	293.052	186.866	293.514	311.945	322.949	271.012	301.365	243.827	30.0383	28.9734	29.3945	29.4782	358.512	163.324	222.87	237.09	247.853	0
id00390	MPN022	34689.7	cytoplasm	309	27.6227	28.0261	28.5999	28.72	28.8731	28.9067	28.8	29.0067	27.76	0	0	0	0	0	0	0	0	0	90.5128	77.8401	101.464	141.474	133.61	128.694	126	143.068	195.666	28.8102	28.8467	29.217	28.8048	144.784	148.737	195.508	144.207	142.983	0
id00406	MPN023	59262.8	cytoplasm	512	26.5019	27.0574	27.0728	26.7887	26.8635	27.1459	26.6147	27.0436	24.7365	0	0	0	0	0	0	0	0	0	38.6128	37.0386	31.6426	33.9251	30.1722	35.5824	25.9628	36.0394	20.5371	26.6876	26.5277	28.0118	27.4848	30.2061	26.8421	80.2966	54.4156	42.722	0
id00433	MPN024	17406.3	cytoplasm	146	29.8599	30.396	30.5096	29.9906	30.2265	30.3458	30.2458	30.1592	28.4427	0	0	0	0	0	0	0	0	0	495.679	479.017	435.694	361.958	363.966	368.051	358.299	321.41	325.497	30.5979	30.6225	30.9592	30.9417	541.907	551.863	707.626	698.501	644.138	0
id00443	MPN025	31068.8	cytoplasm	288	31.3528	32.0158	32.3199	31.7616	31.9982	32.228	31.8816	32.2362	30.1989	0	1	1	1	1	1	1	1	0	1541.7	660.351	553.985	1617.31	865.455	767.464	1425.99	586.038	1205.55	31.3607	31.5914	31.3437	31.2491	951.77	1128.51	939.917	876.503	607.168	1
id00456	MPN026	40991.2	cytoplasm	366	26.1018	26.6106	27.1248	26.3731	26.5027	26.5574	25.7425	24.9613	24.3201	0	0	0	0	0	0	0	0	0	28.4877	26.2957	32.9231	24.9501	23.0994	23.1547	13.822	8.34979	15.056	26.0927	26.497	27.3508	26.8063	19.4691	26.2405	49.2905	32.9717	32.49	0
id00493	MPN027	32143.4	cytoplasm	274									22.5275	0	0	0	0	0	0	0	0	0									3.95642			25.2666	25.7221			10.5789	14.8085	12.6937	0
id00496	MPN028	34935.6	membrane	299	24.5345	24.9668	25.1015	24.3246	24.6119	24.632		23.572		0	0	0	0	0	0	0	0	0	8.65493	7.45603	7.03071	5.48608	5.6959	5.67685		3.14711			25.4744	23.228	24.7673		12.3329	2.34842	7.31733	6.44075	0
id00513	MPN029	21810	cytoplasm	190	29.7175	30.2777	30.4136	30.5024	30.73	30.7903	29.9773	30.8058	29.161	0	0	0	0	0	0	0	0	0	444.819	437.458	404.902	528.467	528.412	509.159	295.096	506.147	556.09	30.6438	30.7219	31.3437	31.4565	560.608	593.869	939.917	1021.55	820.861	0
id00524	MPN030	19214.4	cytoplasm	168	22.6035			24.0309	24.1039	23.5731			23.7725	0	0	0	0	0	0	0	0	0	1.99465			4.41519	3.91026	2.62025			10.0095	24.4835	24.5932	26.6859	26.4442	5.93418	6.43481	30.1676	25.2376	22.8886	0
id00534	MPN031	23001.9	membrane	203	26.4585	27.2185	26.5106	27.2874	27.5623	26.48	27.4247	27.7043	25.8474	0	0	0	0	0	0	0	0	0	37.3586	41.909	20.6044	49.0532	50.6205	21.8813	46.6257	57.3211	47.0147	27.3626	27.5347	25.234	25.9848	49.7194	56.458	10.3279	17.9774	23.2445	0
id00555	MPN032		cytoplasm	108																																					0
id00563	MPN033	22749.6	cytoplasm	206	26.7034	27.2086	27.2685	27.2378	27.4181	27.5387	27.7151	27.5648	25.8726	0	0	0	0	0	0	0	0	0	45.0014	41.5895	36.7382	47.2845	45.4929	47.3999	57.5184	51.9705	47.906	27.3626	27.7258	27.748	27.6767	49.7194	65.0143	66.0847	62.699	58.7078	0
id00638	MPN034	165117	cytoplasm	1443	28.0226	28.6578	28.9281	28.2634	28.5158	28.6545	28.7056	28.6139	26.7014	0	0	0	0	0	0	0	0	0	122.658	126.342	130.341	100.936	102.55	107.053	117.689	108.574	88.8701	27.4925	27.581	27.1022	26.9098	54.7256	58.4207	41.0228	35.5921	81.3003	0
id00642	MPN035			666																																					0
id00674	MPN036	76629.9	membrane	673	25.5698	26.3603	26.6454	25.1939	25.4989	25.7437	25.3662	25.4715	24.3223	0	0	0	0	0	0	0	0	0	19.0128	21.7034	22.8357	10.4327	10.9848	12.7827	10.5301	11.9473	15.0808	25.8519	25.6999	25.7535	26.0032	16.2976	14.5675	15.1552	18.2236	18.2565	0
id00711	MPN037			147																																					0
id00715	MPN037a	13016.9	cytoplasm	110	22.5192	23.1438	24.184	24.4451	24.7766	24.4837	25.3558		25.1946	0	0	0	0	0	0	0	0	0	1.87075	1.84294	3.49115	5.99724	6.43448	5.09425	10.4514		28.8977									2.40161	0
id00726	MPN038		cytoplasm	89																																					0
id00735	MPN039			338																																					0
id00754	MPN040			103																																					0
id00759	MPN041			186																																					0
id00767	MPN042			672																																					0
id00796	MPN043	28331.4	membrane	264	26.9751	28.0413	28.0735	28.3075	28.4025	28.5568	29.607	28.7546	27.8977	1	1	1	1	1	1	1	1	1	20.9509	15.8728	27.3138	34.6593	29.3593	20.0464	50.321	19.0569	172.986	28.8102	27.7258	24.1637	30.1518	144.784	65.0143	4.68608	389.862	21.3791	1
id00818	MPN044	24640.4	cytoplasm	216	27.0922	27.6809	28.5598	27.2815	27.3915	27.2526	26.4472	26.6801	25.5902	0	0	0	0	0	0	0	0	0	60.4778	59.7388	98.4115	48.8371	44.6082	38.4655	23.0023	27.9204	38.8097	27.0123	26.9264	26.9089	27.9504	38.3885	36.0295	35.5686	76.7413	57.0095	0
id00819	MPN045	47262.1	cytoplasm	414	27.4544	28.1062	28.3265	28.4108	28.6691	28.8237	28.255	28.9138	27.4777	0	0	0	0	0	0	0	0	0	79.6422	82.7688	82.3587	112.561	114.878	121.127	84.9744	134.032	158.526	27.4925	27.4039	26.56	26.8063	54.7256	51.2606	27.4896	32.9717	58.7453	0
id00838	MPN046	64114	cytoplasm	557	27.4632	27.9836	27.931	27.7511	27.7153	27.8154	28.0703	27.7918	26.5221	0	0	0	0	0	0	0	0	0	80.1774	75.3449	60.9062	69.1119	56.6936	58.0153	74.3528	60.9538	77.7472	27.8257	27.3867	27.2726	27.0977	69.991	50.6148	46.5239	40.889	60.6353	0
id00859	MPN047	51103.1	cytoplasm	451	25.0689	25.3797	25.9073	24.7087	25.3514	25.3424	25.5038	24.9983	24.0116	0	0	1	1	1	0	1	0	1	12.9926	10.2332	6.13164	3.65619	3.36892	9.53621	3.20351	8.56953	22.8445	26.6443	24.9751	26.6859	26.2241	29.2559	8.53089	30.1676	21.4523	6.13164	1
id00888	MPN048		cytoplasm																																						0
id00917	MPN049		membrane	632																																					0
id00971	MPN050	56561.2	cytoplasm	508	29.3285	29.8734	30.0639	30.0195	30.3019	30.4788	30.4626	30.4387	28.5491	0	0	0	0	0	0	0	0	0	330.977	320.863	310.069	369.781	384.852	405.57	419.09	391.124	352.378	29.7107	29.9961	29.7099	29.5998	281.49	347.501	281.322	259.353	304.511	0
id00989	MPN051	42696.4	cytoplasm	384	30.5407	31.1785	31.4279	31.2096	31.4887	31.7	31.3585	31.7854	29.7677	0	0	0	0	0	0	0	0	0	831.674	872.759	877.997	891.486	926.7	989.261	800.85	1007.08	874.117	30.8012	30.4019	30.6045	30.5546	629.667	468.909	544.588	524.868	666.582	0
id00993	MPN052	71671.5	membrane	657	29.6758	30.312	30.7105	31.3207	31.5472	31.6175	31.6165	31.8175	29.9782	0	0	0	1	1	1	1	1	1	430.951	449.133	507.853	321.973	324.479	227.437	828.089	108.078	506.854	29.5313	29.7618	29.8919	29.758	246.565	292.31	321.781	291.481	386.152	1
id01022	MPN053	9495.11	cytoplasm	88	31.034	31.5131	31.7407	31.587	31.7803	31.9371	31.8186	31.9239	29.91	1	1	1	1	1	1	1	1	1	1614.85	1694.2	1754.52	2139.55	1995.4	1911.61	2816.3	1778.54	882.26	32.5717	32.7496	31.7234	31.9478	2327.25	2653.84	1244.01	1468.17	1687.85	1
id01044	MPN054			123																																					0
id01069	MPN055	65131.3	cytoplasm	560	28.4226	29.0079	29.1225	28.739	29.0746	29.0924	29.1452	28.8257	26.9657	0	0	0	0	0	0	0	0	0	166.247	165.249	151.18	143.477	155.109	147.391	161.707	125.989	108.226	28.7035	28.8467	28.3153	28.4556	133.814	148.737	100.463	111.43	139.589	0
id01096	MPN056	31936	membrane	286	24.1031	24.5563	25.6278	24.3679	24.6409	24.565	23.9855	23.9432		0	0	0	0	0	0	0	0	0	6.2355	5.44278	10.5057	5.66452	5.81938	5.4058	3.88169	4.08466				20.3449				0.279444		3.67843	0
id01109	MPN057	31895.2	membrane	286	23.06	24.165	25.6217	24.5261	24.6806	24.5598				0	0	0	0	0	0	0	0	0	2.82197	4.03218	10.4566	6.36766	5.99302	5.38515												5.77025	0
id01119	MPN058	55019.7	membrane	485	27.2532	27.7676	27.9941	27.239	27.7404	27.6302	28.2557	27.6606	25.8695	0	0	0	0	0	0	0	0	0	68.348	63.8468	63.9085	47.327	57.7568	50.6749	85.0206	55.5881	47.7941	27.1901	27.0605	27.563	27.9997	43.7736	39.7815	57.6483	79.5818	59.5555	0
id01142	MPN059	35210.4	cytoplasm	319	26.5308	27.0501	27.5888	26.6137	26.966	27.0257	27.6807	27.0507	25.2548	0	0	0	0	0	0	0	0	0	39.4691	36.8323	46.9086	29.8076	32.5511	32.5939	56.1036	36.2198	30.2246	25.3192	25.4123	27.4957	27.415	10.9984	11.7808	54.8531	51.6807	41.5145	0
id01157	MPN060	42560.5	cytoplasm	383	27.7092	27.8427	27.8011	27.688	27.8179	28.0396	27.7496	28.1572	26.587	1	1	1	1	1	1	1	1	1	50.6697	62.7029	71.7363	56.6403	52.6214	51.1127	89.7118	47.4445	27.9069	27.8257	27.7258	27.912	27.6767	69.991	65.0143	74.5907	62.699	61.703	1
id01176	MPN060b	11855.5	membrane	104	28.9642	29.4639	28.6598	29.516	28.6498	29.7479	29.6744	29.1018	28.3009	0	0	0	0	0	0	0	0	0	250.911	234.409	106.216	254.838	113.247	237.855	237.062	152.946	292.861	30.1262	30.3038	27.4957	27.6767	382.542	436.155	54.8531	62.699	118.03	0
id01193	MPN061	50140.8	cytoplasm	450	29.0296	29.7168	29.7406	29.5486	29.8054	29.793	29.6673	29.8588	28.06	0	0	0	0	0	0	0	0	0	263.706	284.562	242.288	261.063	266.467	245.81	235.85	260.281	244.705	29.0032	28.9734	29.1959	29.0643	166.952	163.324	192.482	174.659	212.568	0
id01194	MPN062	26283.9	cytoplasm	238	30.1564	30.7319	30.8312	30.973	31.198	31.3138	31.2312	31.3985	29.4978	1	1	1	1	1	1	1	1	1	516.517	687.994	588.973	1477.02	1163.69	990.247	2130.44	938.517	441.955	29.9449	29.9327	30.4341	30.7216	334.631	331.627	480.194	593.736	597.828	1
id01207	MPN063	24877.9	cytoplasm	224	29.1678	29.8764	30.0193	29.9072	30.2516	30.3314	30.4603	30.3679	28.4515	0	0	0	0	0	0	0	0	0	292.919	321.597	299.694	340.33	370.789	364.188	418.401	372.16	327.641	29.6533	28.9734	29.649	30.0317	269.801	163.324	268.946	356.762	297.403	0
id01214	MPN064	46628.2	cytoplasm	421	28.8852	29.4513	29.6324	29.5509	29.8027	29.9003	30.2426	30.147	27.8749	0	0	0	0	0	0	0	0	0	236.291	232.157	223.093	261.5	265.921	265.854	357.458	318.676	213.158	28.9572	29.5276	29.2584	29.3059	161.383	245.884	201.568	208.767	215.592	0
id01230	MPN065	15185.5	cytoplasm	133	27.3978	28.0963	28.2248	26.6722	27.5485	27.6176	26.5423	27.2628	25.5239	0	0	0	0	0	0	0	0	0	76.2895	82.1458	76.2122	31.1243	50.105	50.2142	24.6406	42.0377	36.9398	27.612	28.0923	28.4987	28.6561	59.7749	85.2159	115.032	129.207	109.056	0
id01237	MPN066	63215.3	cytoplasm	554	28.2929	28.7946	29.0204	29.0163	29.2343	29.3715	29.5195	29.3126	27.7779	0	0	0	0	0	0	0	0	1	150.641	140.317	139.858	176.122	174.575	180.695	211.949	177.357	333.364	27.8257	28.4742	29.5525	29.0403	69.991	112.974	250.449	171.589	333.364	1
id01282	MPN067	36107.5	cytoplasm	320	30.3332	30.9407	31.1923	30.5209	30.756	30.8949	30.7805	30.7755	28.9113	0	0	0	0	0	0	0	0	0	710.277	727.292	733.513	535.747	538.666	549.575	527.327	495.493	461.631	30.6588	30.5809	31.0208	30.7986	566.855	535.156	740.545	628.472	669.857	0
id01288	MPN068	14458.4	membrane	125			25.1297	25.7487	25.7095	25.3535	25.8271	25.1833	25.7288	0	0	0	0	0	0	0	0	0			7.18351	15.7237	12.8388	9.61336	14.6935	9.75839	43.0371		21.7103	25.8425	26.0747		0.765814	16.1854	19.2115	15.8686	0
id01291	MPN069	5863.01	cytoplasm	48	25.5519		25.1103	26.0551	25.9842	25.9139	25.4221	24.7836		0	0	0	0	0	0	0	0	0	18.7548		7.07802	19.7215	15.7351	14.4736	10.9647	7.36989			24.9751	25.7303	26.0571		8.53089	14.8983	18.9641	15.9647	0
id01296	MPN070	14518.6	membrane	127					25.6595	25.7528	24.6699			0	0	0	0	0	0	0	0	0					12.3719	12.8674	6.36572												0
id01315	MPN071	31061.9	cytoplasm	276	26.1775	26.8954	26.2144	26.1446	26.3082	26.2335	25.0931	25.5515	24.0794	0	0	0	0	0	0	0	0	0	30.1736	32.7118	16.4359	21.071	20.001	18.2774	8.64348	12.6379	12.5823	26.5538	26.4656	26.3325	25.744	27.3643	25.6404	23.2399	15.0501	22.2053	0
id01319	MPN072	20411.8	cytoplasm	178	24.8481	25.6107	25.8375	25.5146	25.9251	25.7874	26.0924	25.8312	24.0139	0	0	0	0	0	0	0	0	0	10.9848	12.2158	12.3282	13.2246	15.0612	13.1968	17.7991	15.3817	11.9833	25.6945	25.8962	26.1697	25.2605	14.5102	16.8402	20.6085	10.5315	14.8791	0
id01336	MPN073	43728.9	cytoplasm	388	28.109	28.949	29.4624	29.7114	29.9521	29.835	29.2838	29.8505	28.5292	0	0	0	0	0	0	0	0	0	130.986	157.951	195.945	294.455	297.034	253.48	178.756	258.764	347.202	27.0462	28.2952	29.3569	29.46	39.3627	98.9889	216.77	233.926	158.034	0
id01340	MPN074	17087.1	cytoplasm	147	24.6125	25.8309	25.1428	24.3376	24.8274		24.2302			0	0	0	0	0	0	0	0	0	9.18359	14.4624	7.2557	5.53902	6.68111		4.63266			26.9775	25.8962			37.4167	16.8402			17.0317	0
id01341	MPN075	35079.1	membrane	299	24.3807	25.042	25.1751	24.1861	24.5005	25.5507	25.2066	24.7177	23.3751	0	0	0	0	0	0	0	0	0	7.70027	7.89869	7.43666	4.95214	5.245	11.1023	9.38266	7.0367	7.44273	24.8168	25.2801	25.36	24.5905	7.58949	10.685	11.3341	6.42175	8.59897	0
id01388	MPN076	61632	membrane	564	30.1059	30.7377	31.0468	30.6573	31.0064	31.1343	30.9668	31.3679	29.2459	0	0	0	0	0	0	0	0	0	597.585	622.472	656.453	592.582	648.388	654.523	603.374	751.167	592.409	29.8709	28.7085	29.5188	28.7471	316.823	134.305	244.303	138.187	387.161	0
id01412	MPN077	61827.5	membrane	561	27.0067	27.5685	28.6503	27.7568	26.964	28.0002	28.0017	28.5713	27.6423	0	0	0	0	0	0	0	0	0	56.6724	54.8053	105.443	69.4056	32.5034	66.3926	70.7594	105.379	179.223	27.3626	28.4742	28.2756	29.0643	49.7194	112.974	97.565	174.659	93.1197	0
id01418	MPN078	75164.3	membrane	694	27.3324	28.0356	28.3837	27.7848	28.1845	28.2879	28.2527	28.2559	26.1121	0	0	0	0	0	0	0	0	0	72.5917	78.4073	86.0383	70.8538	80.2454	81.9166	84.8361	84.4394	57.2703	28.098	27.9797	26.2534	26.695	85.5749	78.4169	21.9217	30.3715	64.7603	0
id01451	MPN079	33588	cytoplasm	300	26.6589	27.2773	27.4461	27.0758	27.4433	27.4518	27.7434	27.391	25.5852	1	1	1	1	1	1	1	1	1	47.9712	49.7321	57.327	58.8767	48.6865	47.5201	76.8131	50.1862	37.0744	27.1436	27.4039	26.0991	27.0977	42.2985	51.2606	19.5617	40.889	51.6767	1
id01464	MPN080	154871	membrane	1386	25.948	26.5578	26.7611	26.2127	26.4622	26.6288	26.6595	26.6354	24.7258	0	0	0	0	0	0	0	0	0	25.3443	25.2521	24.9439	22.1595	22.4159	24.3928	26.8179	27.0568	20.3739	26.3544	26.4337	26.3478	25.9661	23.618	25.0418	23.5042	17.7316	23.6337	0
id01511	MPN081	53511.5	cytoplasm	465	26.2744	26.907	27.377	26.7031	27.0045	27.1348	27.1085	27.0951	25.0661	0	0	0	0	0	0	0	0	0	32.4816	33.0047	39.909	31.843	33.4919	35.2964	37.1002	37.3684	26.2569	27.1119	27.1234	26.56	26.2554	41.3177	41.6723	27.4896	21.9535	33.9755	0
id01539	MPN082	72378.4	cytoplasm	648	29.8439	30.1883	30.4966	30.3558	30.8731	31.0274	30.4387	30.8626	29.1713	1	1	1	1	1	1	0	1	1	387.521	331.363	306.891	500.363	431.66	454.239	411.896	464.286	278.739	30.1047	29.9	29.754	29.7276	376.521	323.721	290.628	285.027	341.925	1
id01566	MPN083	59985.8	membrane	533	26.0875	26.6271	26.7774	26.3401	26.6966	27.0401	26.7025	26.0964	24.3855	0	0	0	0	0	0	0	0	0	28.1784	26.6289	25.2571	24.3473	26.6644	32.9374	27.6654	18.5305	15.8086	27.1901	26.9496	27.1899	27.415	43.7736	36.652	43.7678	51.6807	36.5627	0
id01595	MPN084	59553.4	membrane	524	26.6541	27.2077	27.4596	26.6283	26.8875	27.0422	27.0145	26.9333	24.6374	0	0	0	0	0	0	0	0	0	43.3468	41.5619	42.5043	30.1297	30.7128	32.9877	34.6642	33.3536	19.0737	27.1901	26.8299	27.748	26.9098	43.7736	33.5514	66.0847	35.5921	43.7735	0
id01627	MPN085	50017.5	membrane	440	21.3348	25.0798		22.9578	23.3142		23.4862	20.993		0	0	0	0	0	0	0	0	0	0.760438	8.13106		1.99706	2.17909		2.70552	0.514413			24.5932				6.43481			5.10877	0
id01646	MPN086			105																																					0
id01652	MPN087			150																																					0
id01672	MPN088			101																																					0
id01684	MPN089		cytoplasm	327																																					0
id01695	MPN090	37432.5	membrane	329	27.0124	27.6559	27.864	27.6279	27.8938	27.978	27.7296	27.8877	26.1641	0	0	0	0	0	0	0	0	0	56.9183	58.6066	57.8696	63.0925	64.7015	65.3259	58.1238	65.2002	59.5364	28.0127	28.1972	23.0901	22.9873	80.3482	92.0744	2.12106	1.96609	36.1492	0
id01708	MPN091			138																																					0
id01722	MPN092	18776.6	cytoplasm	173									23.822	0	0	0	0	0	0	0	0	0									10.3857										0
id01725	MPN093			301																																					0
id01748	MPN094			84																																					0
id01887	MPN095	57341	membrane	519	25.022	25.5198	25.8823	26.2164	26.2831	26.2379	27.3712		24.4782	0	0	0	0	0	0	0	0	0	12.5373	11.3939	12.7567	22.2203	19.6327	18.3367	44.8583		16.9389	22.622	22.3972			1.50128	1.27164			7.89216	0
id01899	MPN096		membrane		26.0315	26.47	23.7876						23.5754	0	0	0	0	0	0	0	0	0	27.0047	23.6071	2.57976						8.64156	27.3626	27.2608	26.2371	26.3011	49.7194	46.1199	21.6586	22.7074	29.8062	0
id01912	MPN097	59153.1	membrane	541				22.62				23.3672		0	0	0	0	0	0	0	0	0				1.55561				2.72558											0
id01938	MPN098			147																																					0
id01956	MPN099			347																																					0
id01977	MPN100			127																																					0
id01995	MPN101			428																																					0
id02026	MPN102			272																																					0
id02053	MPN104	11857.7	cytoplasm	104	25.138	24.7239	23.6331	25.5303	26.6409	26.0268	24.9251	26.4245		0	0	0	0	0	0	0	0	0	13.6927	6.18934	2.29297	13.3792	25.5881	15.717	7.65539	23.3316		28.2554	28.2952			96.1165	98.9889			43.4561	0
id02054	MPN103			172																																					0
id02064	MPN104b	10878.7	cytoplasm	90					30.5871	30.5618				0	0	0	0	0	0	0	0	0					475.343	430.924													0
id02077	MPN105	39240.7	cytoplasm	341	27.7671	27.8913	28.6327	28.23	28.48	28.628	27.0061	28.5955	26.0911	0	0	0	0	0	0	0	0	0	101.009	70.1974	104.039	98.4722	99.8688	105.003	34.4545	107.184	56.3836	27.9221	28.5564	28.1497	28.0473	75.153	120.04	88.9039	82.4323	90.1656	0
id02091	MPN106	91714	cytoplasm	805	27.9984	28.5764	28.8702	28.5548	28.8763	28.8195	29.0531	28.796	26.955	0	0	0	0	0	0	0	0	0	120.423	118.698	124.706	125.21	133.929	120.76	151.297	123.387	107.368	28.1788	28.1972	28.4638	28.1819	90.8315	92.0744	112.108	91.0407	107.126	0
id02124	MPN107		cytoplasm	251																																					0
id02134	MPN108		cytoplasm	404																																					0
id02159	MPN109	19819.5	cytoplasm	165	28.0852	28.4993	28.606	28.7207	28.23	29.1936	28.4587	29.2022	27.4846	0	0	0	0	0	0	0	0	0	128.639	111.883	101.94	141.542	82.9927	158.687	98.451	164.122	159.347	27.7227	27.4707	28.3153	28.0473	64.8642	53.8524	100.463	82.4323	91.688	0
id02170	MPN110		cytoplasm	718																																					0
id02214	MPN111		cytoplasm	422																																					0
id02245	MPN112			130																																					0
id02252	MPN113			223																																					0
id02273	MPN114		cytoplasm	600																																					0
id02306	MPN115	23145.1	cytoplasm	201	28.5623	29.0245	29.2133	29.0712	29.1133	29.1231	28.9267	29.2382	27.8185	0	0	0	0	0	0	0	0	0	184.863	167.361	162.026	183.42	159.617	150.729	138.083	168.322	204.383	28.7578	28.4742	29.754	30.0317	139.289	112.974	290.628	356.762	266.746	0
id02314	MPN116	6771.05	cytoplasm	59	27.962	29.5555	29.5951	29.1393	29.1925	29.4645	28.1603	29.3192	27.673	0	0	0	0	0	0	0	0	0	117.143	251.449	216.835	192.894	169.255	193.396	79.3538	178.174	183.379	30.5664	30.6225	29.754	30.0317	529.472	551.863	290.628	356.762	326.236	0
id02319	MPN117	14708.3	cytoplasm	127	28.355	28.953	29.2681	29.1825	28.7719	28.8859	28.5207	28.5317	27.1575	0	0	0	0	0	0	0	0	0	157.922	158.436	168.955	199.146	123.968	126.755	102.964	102.485	124.858	29.8709	29.0904	29.8919	30.0317	316.823	178.053	321.781	356.762	299.307	0
id02337	MPN118	26322.4	cytoplasm	236	26.3713	27.0181	27.377	26.9856	27.2311	27.3463	27.3236	27.0857	25.8629	0	0	0	0	0	0	0	0	0	34.9632	35.9392	39.909	39.2407	39.6108	41.19	43.3414	37.121	47.5622	25.8519	26.6999	27.0088	26.9098	16.2976	30.4816	38.2895	35.5921	34.9413	0
id02338	MPN119	100191	cytoplasm	910	29.0961	29.5892	29.8237	29.5541	29.5943	29.7609	29.5444	29.6804	28.042	0	0	0	0	0	0	0	0	0	277.369	258.049	258.143	262.127	227.904	240.116	215.799	229.635	241.446	29.6237	29.5276	30.1336	30.0317	263.974	245.884	384.656	356.762	292.12	0
id02379	MPN120	24705.5	cytoplasm	217	30.5469	31.095	31.3351	31.039	31.2716	31.467	31.286	31.4949	29.5203	0	0	0	0	0	0	0	0	0	835.567	818.637	817.969	785.823	789.084	834.491	759.945	821.239	726.923	31.1613	31.0801	31.0799	31.0084	821.468	773.662	773.558	733.78	774.546	0
id02386	MPN121	13320.7	cytoplasm	121	29.8378	30.3682	29.9927	30.2769	30.4326	30.6298	29.9367	30.5746	28.1639	0	0	0	0	0	0	0	0	0	487.411	468.915	293.687	447.32	423.974	452.841	286.551	430.306	264.417	30.0829	30.3038	31.1367	30.6404	370.509	436.155	806.661	559.198	608.152	0
id02395	MPN122	72412.8	cytoplasm	635	26.7389	27.0314	27.5188	26.7247	26.8966	26.9876	26.5594	26.4172	25.0136	0	0	0	0	0	0	0	0	0	46.2342	36.3069	44.4689	32.3563	30.9207	31.6983	24.9457	23.2131	25.2506	27.3626	27.487	27.1022	26.9098	49.7194	54.5026	41.0228	35.5921	43.9781	0
id02422	MPN123	88668.8	cytoplasm	789	27.4122	27.9632	28.1527	27.1216	27.3789	27.4718	27.1748	26.9959	24.7682	0	0	0	0	0	0	0	0	0	77.1257	74.1734	72.1305	43.393	44.1933	45.1406	38.9228	34.8518	21.0275	27.1278	27.5503	27.2726	27.6154	41.8079	57.1114	46.5239	59.9252	61.2569	0
id02467	MPN124	40461.8	cytoplasm	351	27.6066	28.2259	28.52	28.1716	28.4124	28.5128	28.3247	28.6612	26.885	0	0	0	0	0	0	0	0	0	89.4088	90.7259	95.4679	94.3115	94.9945	96.5297	89.3682	112.244	101.904	27.0462	27.2034	28.0118	28.1819	39.3627	44.2078	80.2966	91.0407	77.9488	0
id02468	MPN125	69159.5	cytoplasm	600	25.0728	25.9355	25.8294	24.914	25.7978	25.8708	25.8666	24.8244	23.7604	0	0	0	0	0	0	0	0	0	13.0304	15.671	12.2521	8.48285	13.7063	14.0254	15.1185	7.58453	9.91941	24.8896	25.7514	25.9059	25.376	8.00895	15.1323	16.9609	11.4694	13.2179	0
id02498	MPN126	18339	cytoplasm	159	23.8987		24.9981	26.7555	26.8373	26.6378	26.3061	26.7437	26.1845	0	0	0	0	0	0	0	0	0	5.33842		6.49729	33.1017	29.5927	24.5534	20.7732	29.195	60.45	25.2649	25.0573	26.2856	26.2708	10.5661	9.06442	22.4484	22.2045	18.6283	0
id02514	MPN127		cytoplasm	209																																					0
id02540	MPN128	15638.4		149									22.1216	0	0	0	0	0	0	0	0	0									2.92311										0
id02562	MPN129			149																																					0
id02580	MPN130			140																																					0
id02598	MPN131			221																																					0
id02616	MPN132			256																																					0
id02636	MPN133	33218	membrane	301	24.8755	25.3425	24.7374	24.5531	25.0397	24.905	24.941	24.6859	23.199	0	0	0	0	0	0	0	0	0	11.2161	9.94577	5.3252	6.49575	7.81851	6.92914	7.74387	6.88142	6.52672	25.9248	25.4123	25.7762	25.9472	17.1984	11.7808	15.4124	17.4861	14.0058	0
id02653	MPN134	66463.6	cytoplasm	586	29.7131	30.0083	30.5928	29.9278	30.2042	30.3941	30.4174	30.4413	28.3445	0	1	1	1	1	1	1	1	0	443.364	700.395	683.363	1061.78	746.075	789.377	1094.57	603.363	302.524	29.5627	29.033	28.8889	28.9911	252.356	170.671	153.441	165.464	691.879	1
id02678	MPN135	37488.3	membrane	329	26.4065	26.8227	26.772	26.8167	26.3204	27.037	26.4409	27.1361	24.5177	1	1	1	1	1	1	1	1	1	136.844	110.336	86.0233	90.5694	86.2065	77.5834	133.258	75.7465	70.0808	25.6945	24.4806			14.5102	5.92141			111.068	1
id02694	MPN136	36677	membrane	319	26.3233	27.3329	26.9789	26.3442	26.9032	26.608	26.8481	26.97	25.332	1	1	1	1	1	1	1	1	1	107.462	146.222	147.258	120.483	129.61	121.415	216.355	153.033	59.1474	27.612	27.519	25.2008	25.1992	59.7749	55.8053	10.0773	10.0656	133.647	1
id02728	MPN137			228																																					0
id02737	MPN138		cytoplasm	166																																					0
id02747	MPN139	19115.8	cytoplasm	163							24.48			0	0	0	0	0	0	0	0	0							5.54933												0
id02752	MPN140	37144.6	cytoplasm	324	28.8041	29.2617	29.4761	29.2596	29.5597	29.6088	30.0285	29.6682	28.2773	0	0	0	0	0	0	0	0	0	222.167	200.747	198.016	210.842	222.142	214.886	306.216	227.67	287.752	28.7035	28.7085	29.3758	29.179	133.814	134.305	219.819	190.089	191.436	0
id02773	MPN141	176270	membrane	1627	30.4694	31.1286	31.4054	30.7781	31.1241	31.2073	30.9972	31.2306	29.6419	0	0	0	0	0	0	0	0	0	787.794	839.982	863.065	647.959	707.424	690.356	616.772	682.095	795.853	31.2643	31.3571	31.1913	31.0723	886.396	949.274	839.851	769.225	847.941	0
id02838	MPN142	130457	membrane	1218	29.4345	30.1831	30.4948	29.8783	30.1285	30.3513	30.6007	30.0815	28.4947	1	1	1	1	1	1	1	1	0	148.561	144.146	225.047	212.726	161.999	134.275	162.104	99.6894	338.374	30.9311	30.8858	30.2409	30.7216	693.069	670.289	416.35	593.736	172.584	1
id02888	MPN143			175																																					0
id02898	MPN144			413																																					0
id02925	MPN145	15444.7	cytoplasm	134										0	0	0	0	0	0	0	0	0										23.7817	23.6649			3.53428	3.24233			3.38831	0
id02942	MPN146		cytoplasm	265																																					0
id02956	MPN147			485																																					0
id02983	MPN148	30027.1	membrane	263		24.0393	24.2618		26.6181	26.5725	26.5646			0	0	0	0	0	0	0	0	0		3.6616	3.70447		25.1587	23.4116	25.0395			28.0127	28.3874	27.1022	27.6767	80.3482	105.956	41.0228	62.699	50.6612	0
id03001	MPN149		cytoplasm	434																																					0
id03019	MPN150			224																																					0
id03032	MPN151		cytoplasm	133																																					0
id03047	MPN152	86873.3	membrane	794	18.4186	23.1074	22.9805	23.5931	23.5748	23.3412	20.8887	23.7061	21.6467	0	0	0	0	0	0	0	0	0	0.0828748	1.79218	1.39358	3.1944	2.64275	2.21215	0.413875	3.45799	2.05156	24.2841	24.2268	24.231	24.2199	5.12177	4.90936	4.92487	4.88446	3.3013	0
id03087	MPN153	130334	cytoplasm	1113	29.3493	30.0048	30.2554	29.8786	30.1431	30.2254	30.3455	30.3752	28.499	0	0	0	0	0	0	0	0	0	336.239	354.879	358.861	333.208	342.149	337.076	385.084	374.065	339.464	29.6823	29.6492	29.1745	29.0159	275.64	268.988	189.46	168.524	278.941	0
id03137	MPN154	60272.1	cytoplasm	540	29.7832	30.338	30.6011	30.0032	30.2987	30.4589	30.3193	30.2586	28.2882	0	0	0	0	0	0	0	0	0	467.598	458.161	467.193	365.349	383.93	399.719	377.846	344.662	290.099	30.5015	30.4715	30.5218	30.4636	504.685	493.64	512.326	490.757	484.909	0
id03160	MPN155a		cytoplasm	89																												25.0255	25.0573	27.6273	25.4833	8.85395	9.06442	60.4522	12.4148	32.9992	0
id03163	MPN155	67897.2	cytoplasm	617	28.5631	29.034	29.6695	28.8136	29.0585	29.1778	29.4361	28.9869	27.568	0	0	0	0	0	0	0	0	0	184.983	168.582	229.495	151.61	153.273	156.863	199.548	141.088	169.561	29.1331	30.3289	29.0623	29.4782	183.763	444.319	174.393	237.09	231.804	0
id03189	MPN156	13389.5	cytoplasm	116	26.4221	26.4069	27.1334	26.9529	27.1637	27.0693	27.035	27.1373	25.9714	0	0	0	0	0	0	0	0	0	36.3406	22.4934	33.1403	38.3027	37.6844	33.6476	35.1807	38.4928	51.5667		27.4377	27.0088	27.6154		52.5548	38.2895	59.9252	46.1177	0
id03196	MPN157	44296.2	membrane	402	27.6106	26.9468	28.4523	27.217	28.2277	27.41	27.8933	27.8075	26.4248	0	0	0	0	0	0	0	0	0	89.6791	34.0264	90.6558	46.5625	82.8519	43.1503	65.4254	61.6271	72.3057	28.7578	29.033	29.2379	30.1518	139.289	170.671	198.537	389.862	158.96	0
id03211	MPN158	30434.8	cytoplasm	269	24.98	25.7178	26.2375	26.0391	26.6235	26.2823	26.9912	25.8024	24.5171	0	0	0	0	0	0	0	0	0	12.1437	13.2616	16.729	19.4902	25.2591	18.9409	34.084	15.0737	17.4384	24.5741	24.6981	24.9437	24.9987	6.3444	6.95271	8.33493	8.6808	9.56114	0
id03223	MPN159	48527.7	membrane	424	26.3782	26.9691	27.0803	27.5969	27.9434	28.024	28.55	28.2679	26.5829	0	0	0	0	0	0	0	0	0	35.1458	34.6146	31.8236	61.6647	67.1211	67.5567	105.167	85.1512	81.3513	26.7906	27.2979	26.6859	26.286	32.5935	47.3995	30.1676	22.4558	33.4572	0
id03238	MPN160	42970.7	membrane	377	22.1845	26.0933	25.7491	23.9114		25.9903	24.4231	24.8519	24.8825	0	0	0	0	0	0	0	0	0	1.45057	17.6852	11.5243	4.04178		15.3044	5.32571	7.73199	22.8986									10.22	0
id03259	MPN161	52866.8	cytoplasm	445	29.008	29.5235	29.8186	28.4365	29.1736	29.3013	29.1529	28.7795	27.1008	0	0	0	0	0	0	0	0	0	259.418	245.369	257.146	114.716	166.899	171.672	162.616	121.965	119.695	28.3977	28.4742	27.4957	27.415	106.767	112.974	54.8531	51.6807	155.458	0
id03281	MPN162	36095.8	membrane	320	28.8197	29.3811	29.588	27.8743	27.9391	28.1549	27.7762	27.6275	25.7342	0	0	0	0	0	0	0	0	0	224.819	219.991	215.658	75.7013	66.9119	74.3357	60.1133	54.3106	43.2092	28.6472	29.7252	29.7248	29.6967	128.36	284.512	284.422	278.586	248.741	0
id03301	MPN163	15051.2	membrane	128	27.0629	27.7016	27.9184	27.9253	28.2147	28.2298	28.3548	28.0372	27.239	0	0	0	0	0	0	0	0	0	59.1442	60.6956	60.3221	78.6095	82.0544	78.5098	91.328	72.4169	132.683	29.3985	29.5276	28.1929		223.532	245.884	91.7852		108.451	0
id03308	MPN164	12202.5	cytoplasm	108	29.6905	30.2912	30.4571	29.7205	29.9018	30.0265	29.8572	29.8793	28.1894	0	0	0	0	0	0	0	0	0	435.802	442.02	418.584	296.444	286.182	291.514	270.557	264.055	269.496	30.8012	30.4019	30.1336	29.4416	629.667	468.909	384.656	230.766	353.558	0
id03313	MPN165	31247.1	cytoplasm	287	28.8871	29.4542	29.9494	29.3924	29.6747	29.5863	29.7719	29.5684	28.6267	0	0	0	0	0	0	0	0	0	236.64	232.67	284.148	232.593	241.878	211.376	254.38	212.265	373.362	27.612	28.9734	29.0387	29.9011	59.7749	163.324	171.39	323.961	224.948	0
id03329	MPN166	23589.5	cytoplasm	212	29.7059	30.1516	29.9513	29.4895	29.7746	30.1749	29.872	29.5223	27.9195	0	1	1	1	1	1	1	1	0	440.934	475.198	451.688	636.643	433.528	384.087	547.285	290.239	220.37	30.8012	30.8151	30.4341	31.0723	629.667	636.201	480.194	769.225	463.443	1
id03336	MPN167	25838.6	cytoplasm	237	28.9659	29.484	29.7881	29.1082	29.2716	29.2384	28.4031	29.0504	28.1003	1	1	1	1	1	1	1	1	1	222.294	193.788	232.379	224.276	187.133	174.15	250.557	137.126	215.284	29.7386	29.7976	31.3437	31.3564	287.351	300.13	939.917	948.753	216.154	1
id03341	MPN168	31901.7	cytoplasm	287	29.0413	29.4656	29.5602	29.4097	29.6724	29.7038	29.6327	29.3683	28.3266	0	0	0	0	0	0	0	0	0	266.064	234.712	211.132	235.587	241.466	230.312	230.026	184.438	298.516	29.7386	29.4847	30.3407	30.8718	287.351	238.234	448.2	663.396	421.987	0
id03357	MPN169	10036.6	cytoplasm	87	28.4413	29.0753	29.5541	29.0692	29.0562	28.93	28.154	28.656	27.567	1	1	1	1	1	1	1	1	1	508.953	531.961	507.506	389.408	377.949	359.105	457.603	261.445	152.324	30.6133	30.663	29.8919	30.4636	548.134	568.625	321.781	490.757	516.14	1
id03359	MPN170	20026.3	cytoplasm	184	29.1687	30.2677	29.9287	29.5487	29.6958	29.8075	29.6993	29.6607	28.0911	0	0	0	0	0	0	0	0	0	293.116	434.12	279.685	261.082	245.691	248.425	241.363	226.468	250.451	30.6588	31.6962	29.1745	29.2009	566.855	1219.34	189.46	193.19	308.747	0
id03367	MPN171	30614.2	cytoplasm	273	29.8786	29.949	30.4791	30.047	30.2168	30.2831	29.8944	30.1973	28.2699	0	0	0	0	0	0	0	0	0	502.787	340.007	425.665	377.397	361.346	351.563	277.93	330.14	286.167	30.8012	31.0801	30.2409	30.4636	629.667	773.662	416.35	490.757	486.999	0
id03383	MPN172	15617.4	cytoplasm	139	28.5773	29.1654	29.3585	28.642	28.8166	28.9886	28.1317	28.8451	27.0331	0	0	0	0	0	0	0	0	0	186.995	186.458	181.019	133.547	128.131	136.626	77.7306	127.715	113.802	28.4641	28.3874	29.3183	29.5998	112.13	105.956	210.681	259.353	211.936	0
id03391	MPN173	12974.3	cytoplasm	111	26.979	27.7753	28.8177	27.7389	27.8912	27.9048	28.2957	27.4507	26.04	0	0	0	0	0	0	0	0	0	55.4918	64.2238	119.814	68.4889	64.5802	61.9285	87.5117	47.9667	54.2722	28.9098	28.8467	29.5854	29.6164	155.831	148.737	256.605	262.549	218.964	0
id03394	MPN174	9833.57	cytoplasm	85	28.0202	28.1956	26.2894	27.0952	26.1836	26.4399	26.3443	27.2339	26.8337	0	0	0	0	0	0	0	0	0	122.439	88.6429	17.4044	42.5524	18.2375	21.2506	21.3535	41.1931	98.0803	29.7386	30.2259	29.569	30.0317	287.351	411.763	253.526	356.762	273.664	0
id03398	MPN175	13453.9	cytoplasm	122	28.1088	28.7337	28.9562	27.6693	28.2549	28.4586	28.1828	28.5442	27.0006	0	0	0	0	0	0	0	0	0	130.969	133.909	133.163	65.0556	84.5335	92.784	80.6511	103.393	111.08	29.7107	29.4847	29.7394	29.4782	281.49	238.234	287.524	237.09	240.576	0
id03403	MPN176	12432.8	cytoplasm	111	29.8736	30.4596	30.6336	29.355	30.2429	30.3797	29.8524	30.1608	28.5549	0	0	0	0	0	0	0	0	0	500.888	502.949	478.911	226.251	368.393	377.261	269.61	321.777	353.907	30.8012	30.903	31.3437	31.0723	629.667	678.841	939.917	769.225	774.744	0
id03409	MPN177	20239.8	cytoplasm	180	29.3206	29.9029	30.1599	29.6293	29.8539	29.9402	30.0799	29.7923	28.0436	0	0	0	0	0	0	0	0	0	328.986	328.209	333.649	277.122	276.197	273.713	317.81	248.402	241.728	29.766	30.0864	30.4341	30.5546	293.224	371.46	480.194	524.868	448.283	0
id03417	MPN178	6885.31	cytoplasm	61	28.8364	29.8516	30.5591	28.664	28.8373	29.731	23.945	29.4045	27.3141	0	0	0	0	0	0	0	0	0	227.682	315.551	452.457	135.732	130.113	234.939	3.76965	189.175	140.32	30.2685		28.4638	28.687	424.931		112.108	132.194	173.93	0
id03422	MPN179	15877.1	cytoplasm	142	28.6056	28.2242	29.8846	28.2754	29.4758	28.773	29.367	28.8368	27.4207	0	0	0	0	0	0	0	0	0	191.05	90.6087	270.441	101.839	208.764	116.729	189.826	126.974	151.937	28.7578	27.8581	29.4491	29.758	139.289	71.6815	232.04	291.481	230.252	0
id03427	MPN180	20589	cytoplasm	184	29.1721	29.9381	30.1354	29.5873	29.8098	29.8533	29.6937	29.6276	27.6789	0	0	0	0	0	0	0	0	0	293.878	337.177	327.459	268.635	267.337	256.882	240.4	221.272	184.178	30.3806	30.4715	30.9592	31.3037	461.582	493.64	707.626	912.558	673.473	0
id03434	MPN181	13046.2	cytoplasm	116	29.059	29.8467	30.0227	29.0239	29.7972	29.8391	29.7428	29.1644	27.8862	0	0	0	0	0	0	0	0	0	269.658	314.35	300.493	177.116	264.85	254.233	249.077	159.824	214.959	30.9311	30.9698	30.8276	30.5546	693.069	713.165	642.086	524.868	549.346	0
id03441	MPN182	24089.9	cytoplasm	219	29.0459	29.4274	29.4183	28.9121	29.1715	29.1629	28.9322	28.8278	27.1293	0	0	0	0	0	0	0	0	0	266.997	227.928	189.471	163.062	166.644	155.168	138.638	126.177	122.261	28.3977	28.4742	28.3153	29.3261	106.767	112.974	100.463	211.896	164.834	0
id03452	MPN183	16729.7	cytoplasm	151	27.717	27.9368	27.8321	27.7296	27.9404	27.9534	27.8726	28.1172	27.0864	0	0	0	0	0	0	0	0	0	97.238	72.6922	56.4809	68.0217	66.972	64.1629	64.4514	76.6015	118.413	30.3806	30.3038	31.6858	31.3037	461.582	436.155	1209.97	912.558	814.672	0
id03458	MPN184	51893	membrane	477	27.3026	28.0675	28.6068	27.2811	27.4671	27.4728	27.2967	27.3997	26.06	0	0	0	0	0	0	0	0	0	70.9636	80.3534	102.004	48.8243	47.1745	45.1761	42.5071	46.2813	55.0877	27.7227	28.4742	26.56	26.8063	64.8642	112.974	27.4896	32.9717	70.2315	0
id03477	MPN185	24255	cytoplasm	215	27.414	28.6358	28.4304	27.9097	28.1116	28.1057	28.7061	28.533	27.1365	0	0	0	0	0	0	0	0	0	77.2331	124.228	89.1552	77.7127	76.0284	71.7094	117.736	102.58	122.918	29.0032	27.7258	29.4844	29.649	166.952	65.0143	238.166	268.953	201.809	0
id03490	MPN186	27656.9	cytoplasm	248	26.0335	26.2405	27.9282	25.3071			26.2875	25.3735	25.2175	0	0	0	0	0	0	0	0	0	27.0465	19.7981	60.7752	11.3441			20.4956	11.1532	29.3944	26.2721		27.8593	27.7923	22.2268		71.7481	68.2825	57.5803	0
id03504	MPN187	9024.7	cytoplasm	78	27.1884	27.9008	28.096	27.6269	27.9236	27.8655	28.3773	28.0354	26.3992	0	0	0	0	0	0	0	0	0	65.0645	70.7082	69.0755	63.046	66.1447	60.175	92.8313	72.3246	70.9397	25.15	23.9218	28.3539	29.0643	9.70653	3.91962	103.367	174.659	113.929	0
id03507	MPN188			37																																					0
id03510	MPN189	14179.5	cytoplasm	124	28.3023	29.0318	29.5115	29.0279	29.1038	29.0355	28.8213	28.6066	27.2782	0	0	0	0	0	0	0	0	0	151.72	168.299	203.433	177.645	158.501	141.391	127.959	108.021	136.621	29.5313	29.7252	29.6015	29.681	246.565	284.512	259.687	275.371	251.835	0
id03518	MPN190	12686.8	cytoplasm	121	29.0533	29.9649	29.5535	28.8109	29.023	29.2044	28.9066	28.9546	27.1892	0	0	0	0	0	0	0	0	0	268.493	344.188	210.05	151.308	149.292	159.944	136.092	137.933	127.845	30.9311	30.3289	29.754	30.0317	693.069	444.319	290.628	356.762	342.508	0
id03522	MPN191	36619.5	cytoplasm	327	30.7893	31.4085	31.5965	31.159	31.54	31.5736	31.2574	31.5942	30.0558	0	0	0	0	0	0	0	0	0	1004.61	1041.05	998.49	858.719	962.552	902.045	744.415	880.563	1083.6	31.9662	32.0555	31.5248	31.5042	1488.29	1589.68	1074.4	1058.14	1145.98	0
id03539	MPN192	14244.7	cytoplasm	124	26.0665	26.635	27.863	27.1217	27.3427	27.7222	27.1518	27.3277	27.8433	0	0	0	0	0	0	0	0	0	27.7333	26.7918	57.8256	43.3947	43.0221	54.1982	38.281	43.9996	208.194			29.1082	27.8996			180.41	73.911	110.382	0
id03545	MPN193	30535.3	cytoplasm	274	27.6782	28.5135	28.7858	28.6403	28.9465	28.9942	29.2816	29.1465	27.0918	0	0	0	0	0	0	0	0	0	94.4102	113.112	116.932	133.377	141.074	137.184	178.461	157.823	118.89	28.0127	28.2952	27.6889	27.9504	80.3482	98.9889	63.2644	76.7413	82.775	0
id03558	MPN194	34357	cytoplasm	303	27.8359	28.3862	28.312	28.2054	28.5672	28.6963	28.9428	28.6553	26.9346	0	0	0	0	0	0	0	0	0	106.429	102.593	81.4524	96.6981	106.531	110.374	139.702	111.779	105.741	28.098	28.0923	27.912	27.6767	85.5749	85.2159	74.5907	62.699	79.4942	0
id03572	MPN195	49136.8	membrane	434	26.0866	26.8129	27.3148	27.6146	27.7384	27.8461	27.3795	27.8565	26.2438	0	0	0	0	0	0	0	0	0	28.1596	30.7071	38.0578	62.4751	57.6706	59.3269	45.1278	63.7878	63.1824	26.4323	26.0285	25.0219	24.9255	25.0168	18.5672	8.83057	8.2238	22.509	0
id03592	MPN196	27717.1	cytoplasm	243	24.8067	25.3965	25.3396	24.8248	26.038	24.8707	26.1511	25.0736	24.1548	0	0	0	0	0	0	0	0	0	10.6446	10.3655	8.43134	7.94108	16.374	6.75754	18.5712	9.03472	13.3099	26.2437	24.8883	25.7303	25.2605	21.7649	8.00097	14.8983	10.5315	12.3861	0
id03609	MPN197	70959.2	cytoplasm	611	29.7614	30.3862	30.6184	30.2258	30.4659	30.6809	30.4884	30.6227	28.6851	0	0	0	0	0	0	0	0	0	459.926	475.418	473.385	430.725	434.534	470.055	426.97	445.087	389.988	30.3984	30.3536	30.3407	30.1518	467.717	452.5	448.2	389.862	452.43	0
id03635	MPN198	36870.4	cytoplasm	319	23.824	25.2415	25.8271	24.1178	24.8923	24.8152	25.3218	24.4015	22.2638	0	0	0	0	0	0	0	0	0	5.04346	9.20467	12.2309	4.70842	7.01006	6.48922	10.1978	5.63526	3.25026	22.2139	22.6895	25.2984	24.8875	1.1107	1.57797	10.8302	7.99622	7.66534	0
id03651	MPN199	89529.7	membrane	811	24.5848	25.1491	25.5508	24.3206	24.5993	25.1453	24.899	23.9272		0	0	0	0	0	0	0	0	0	8.99256	8.57456	9.90578	5.46983	5.643	8.25789	7.5121	4.039		25.8519	25.1353	25.0219	25.8079	16.2976	9.60138	8.83057	15.7771	11.1399	0
id03681	MPN200a	4135.16	cytoplasm	35	24.4179	25.1043	25.3785	24.7339	25.0847	25.1516		24.2785		0	0	0	0	0	0	0	0	0	7.92089	8.28528	8.68542	7.42526	8.08355	8.29618		5.16916		25.8141	25.8962	26.8017	26.5748	15.8489	16.8402	32.861	27.793	25.3768	0
id03686	MPN200	87628.9	membrane	798	28.347	28.9578	29.1418	28.5471	28.8349	29.0078	28.0752	28.5057	26.2386	0	0	0	0	0	0	0	0	0	156.965	159.019	153.422	124.499	129.888	138.554	74.6188	100.633	62.9344	28.3977	28.2952	28.6614	28.3823	106.767	98.9889	129.721	105.564	130.064	0
id03725	MPN201		cytoplasm	361																																					0
id03743	MPN202			313																																					0
id03755	MPN203			127																																					0
id03769	MPN204			148																																					0
id03786	MPN205			438																																					0
id03803	MPN207a	983.153	membrane	97	27.1642	27.6334	27.7188	26.9394	27.1391	27.3992	26.989	27.0233	25.1461	0	0	0	0	0	0	0	0	0	63.879	57.603	51.8019	37.9243	37.0021	42.8105	34.0307	35.5291	27.871	28.5276	28.7085	25.419	25.4833	117.517	134.305	11.8393	12.4148	31.3097	0
id03807	MPN207	101668	membrane	940	31.1187	31.7222	32.1505	32.2632	32.5174	32.5796	32.6865	32.7879	31.0732	0	0	0	0	0	0	0	0	1	1290.45	1324.13	1523.9	1942.83	1984.86	1880.18	2091.39	2036.31	954.709	31.9662	32.0555	30.9592	31.0723	1488.29	1589.68	707.626	769.225	954.709	1
id03808	MPN206			113																																					0
id03848	MPN208	33425.7	cytoplasm	294	29.1111	29.6808	30.1888	29.2624	29.5578	29.5673	29.1819	28.982	27.5372	0	0	0	0	0	0	0	0	0	280.569	276.808	341.086	211.273	221.832	208.477	166.055	140.604	165.714	30.4161	30.5809	30.3407	30.5546	473.86	535.156	448.2	524.868	439.809	0
id03861	MPN209	94968	membrane	872	26.2647	27.007	27.3795	26.6925	26.984	26.9901	26.9665	27.0048	25.2625	0	0	0	0	0	0	0	0	0	32.2418	35.6332	39.9846	31.5964	32.9872	31.7568	33.4803	35.0717	30.3978	27.2052	26.497	26.8017	26.1922	44.2664	26.2405	32.861	20.9523	33.1685	0
id03897	MPN210	91810.3	cytoplasm	808	29.439	30.0505	30.2292	29.8893	30.1098	30.1929	30.2707	30.2019	28.2966	0	0	0	0	0	0	0	0	0	359.959	367.531	351.778	335.837	333.832	329.161	364.797	331.19	291.908	30.0155	29.9327	29.7099	29.7122	352.528	331.627	281.322	281.804	332.364	0
id03931	MPN211	75193.3	cytoplasm	657	26.8974	27.7804	28.1562	27.452	27.6699	27.9398	27.9115	27.9589	26.1645	0	0	0	0	0	0	0	0	0	52.1509	64.4755	72.3256	55.3992	54.8176	63.5303	66.2922	68.5433	59.5553	27.8257	27.8581	27.748	27.4848	69.991	71.6815	66.0847	54.4156	64.4464	0
id03955	MPN212		membrane	135																																					0
id03965	MPN213	116018	membrane	1030	28.2828	28.9771	29.5651	29.1925	29.4788	29.6263	28.9487	28.4796	27.068	0	0	0	0	0	0	0	0	0	149.486	161.382	211.925	200.628	209.222	217.642	140.304	98.8056	116.805	29.8194	29.8325	30.3407	30.1518	305.002	307.972	448.2	389.862	281.976	0
id04011	MPN214	15772.6	membrane	138	25.375	25.9752	26.3607	25.9654	26.1197	26.2399	25.5162	26.3083	24.8694	0	0	0	0	0	0	0	0	0	16.3958	16.1547	18.3771	18.4568	17.3953	18.3636	11.7363	21.5044	22.6757	25.8141	26.1886	25.6829		15.8489	20.897	14.3854		15.7864	0
id04015	MPN215	45256.4	membrane	404	29.0413	29.5646	29.719	29.4548	29.6796	29.7613	29.9642	29.7874	28.0213	0	0	0	0	0	0	0	0	0	266.064	253.212	238.337	243.57	242.762	240.19	292.311	247.554	237.752	29.6823	29.2505	28.4281	28.5922	275.64	200.396	109.19	123.253	209.442	0
id04032	MPN216	41233.7	membrane	376	29.1469	29.91	30.2957	29.8815	30.172	30.2308	30.2301	30.3203	28.2013	0	0	0	0	0	0	0	0	0	288.289	330.006	370.076	333.928	349.552	338.396	354.26	359.917	271.896	30.4509	30.5162	29.4311	29.583	486.169	510.203	228.981	256.161	339.542	0
id04047	MPN218a			68																																					0
id04052	MPN217	47407.2	cytoplasm	423	28.2274	29.0571	29.2872	28.6823	29.1276	29.2442	29.0858	29.1429	27.2859	0	0	0	0	0	0	0	0	0	143.323	171.593	171.431	137.587	161.32	164.664	154.915	157.428	137.404	29.7107	29.9961	29.4491	29.346	281.49	347.501	232.04	215.03	223.201	0
id04070	MPN218	98611.4	cytoplasm	851	29.4648	30.0559	30.291	29.9245	30.1708	30.3704	30.2964	30.2773	28.5158	0	0	0	0	0	0	0	0	0	367.106	369.067	368.736	344.695	349.243	374.702	371.652	349.22	343.733	30.6133	30.7025	30.5218	30.2631	548.134	585.441	512.326	423.239	453.436	0
id04113	MPN219	14781.6	cytoplasm	137	28.3501	29.0127	29.2707	28.3735	28.7338	28.8548	28.778	28.4011	26.144	0	0	0	0	0	0	0	0	0	157.335	165.848	169.282	109.502	120.512	123.912	124.013	93.5028	58.6516	28.6472	26.9028	29.8919	29.6328	128.36	35.4082	321.781	265.749	247.384	0
id04118	MPN220	24354.6	cytoplasm	226	30.0469	30.7357	30.8312	30.2858	30.5154	30.7249	30.4432	30.5948	28.5851	0	0	0	0	0	0	0	0	0	571.379	621.511	556.852	450.267	450.777	485.408	413.234	436.45	361.973	31.0506	30.9861	30.6045	31.0723	757.015	721.774	544.588	769.225	652.895	0
id04129	MPN221	21416.9	cytoplasm	188	26.5372	26.6517	27.1199	27.3021	26.8728	27.7152	26.9321	26.9945	26.1758	0	0	0	0	0	0	0	0	0	39.6626	27.1362	32.8009	49.5889	30.3808	53.9211	32.6589	34.8193	60.0551	26.3275	26.1501	28.0118	28.2242	23.1534	20.3118	80.2966	93.9284	68.2173	0
id04135	MPN222	34385.2	cytoplasm	289	27.008	27.2692	27.4738	25.8899	26.2637	26.5422	26.4257	25.454	23.4432	0	0	0	0	0	0	0	0	0	56.7277	43.5685	42.9676	17.4539	19.3529	22.8996	22.6476	11.8016	7.8301	26.8492	27.3518	26.56	26.4442	34.0339	49.3259	27.4896	25.2376	34.6508	0
id04151	MPN223	35234.1	cytoplasm	312	25.9893	26.6955	27.1002	26.8737	27.1823	27.2773	26.898	27.1668	25.7822	0	0	0	0	0	0	0	0	0	26.1525	28.064	32.3094	36.1249	38.2068	39.1669	31.8649	39.2969	44.7849	26.4574	26.2985	27.8047	26.9098	25.4847	22.6634	68.9127	35.5921	40.2193	0
id04163	MPN224	44596.5	membrane	389	26.0656	26.7684	27.7687	26.1913	26.4039	26.3975	25.9516	25.444	24.4151	0	0	0	0	0	0	0	0	0	27.7136	29.6774	53.8104	21.8121	21.4692	20.6027	16.0775	11.7192	16.1606	27.0123	27.4543	27.4251	27.415	38.3885	53.2032	52.067	51.6807	44.2695	0
id04178	MPN225	15599.4	cytoplasm	139	28.6557	29.1849	29.5524	28.7182	28.6841	28.8064	28.4856	28.3303	27.7321	0	0	0	0	0	0	0	0	0	198.476	189.257	209.879	141.281	116.162	119.61	100.386	88.9696	191.642	30.9311	30.199	30.4341	30.8718	693.069	403.666	480.194	663.396	505.016	0
id04187	MPN226	17863	cytoplasm	155	29.5	30.3198	30.5441	29.8379	29.9947	30.0098	29.678	29.69	28.3005	0	0	0	0	0	0	0	0	0	377.06	451.83	447.296	323.315	306.565	287.977	237.679	231.185	292.766	30.8012	30.8858	30.6045	30.3667	629.667	670.289	544.588	456.876	505.046	0
id04194	MPN227	76499.5	cytoplasm	688	30.5193	31.2193	31.4113	30.736	30.9353	31.007	30.9516	31.0033	29.2219	0	0	0	0	0	0	0	0	0	818.255	900.474	866.963	628.083	615.155	596.449	596.779	581.443	581.907	31.1613	31.3571	31.2947	31.4565	821.468	949.274	906.482	1021.55	897.78	0
id04222	MPN228	25391.5	cytoplasm	215	29.6532	30.4797	30.7309	29.8738	30.2645	30.3084	30.125	30.0735	27.7727	1	1	1	1	1	1	1	1	1	207.616	337.576	387.344	336.501	333.208	267.157	455.125	243.013	148.529	30.5979	30.6225	30.9592	30.9417	541.907	551.863	707.626	698.501	310.845	1
id04235	MPN229	18424.3	cytoplasm	166	28.7591	29.3626	29.5233	28.863	29.0877	28.663	29.0314	29.0609	27.0127	0	0	0	0	0	0	0	0	0	214.693	216.884	205.277	157.25	156.614	107.72	148.946	148.614	112.08	29.1331	28.5564	29.2379	29.6967	183.763	120.04	198.537	278.586	223.149	0
id04243	MPN230	12386.5	cytoplasm	104	27.4206	28.2965	29.2423	28.6305	28.7038	28.5976	28.7461	28.2571	27.5695	0	0	0	0	0	0	0	0	0	77.6215	95.7761	165.66	132.414	117.865	102.699	121.188	84.5106	169.759	29.0911	28.0923	31.3437	31.1925	178.143	85.2159	939.917	840.592	685.963	0
id04249	MPN231	17152	cytoplasm	149	24.2778	22.3001	23.3084	24.9556	25.7798	24.3409	23.1768	24.2499	26.0862	0	0	0	0	0	0	0	0	0	7.1211	0.965099	1.78977	8.74792	13.5248	4.58978	2.16344	5.06622	56.1755		23.9048	29.4668	29.5489		3.87078	235.102	249.788	182.842	0
id04254	MPN232	54507.2	cytoplasm	473	27.4754	27.5384	28.4478	27.9441	28.2467	28.1181	27.6108	28.1194	26.5102	0	0	0	0	0	0	0	0	0	80.9221	53.5569	90.3479	79.712	84.0256	72.3625	53.3415	76.7215	77.059	27.3626	27.9797	29.1082	29.0403	49.7194	78.4169	180.41	171.589	100.709	0
id04274	MPN233	49803.7	membrane	454	28.6309	29.2884	29.4741	28.6941	29.0471	29.1891	29.2531	29.0867	26.9939	0	0	0	0	0	0	0	0	0	194.757	204.891	197.714	138.791	151.985	158.17	174.831	151.34	110.522	29.0478	28.9734	29.5854	29.2225	172.539	163.324	256.605	196.296	198.018	0
id04292	MPN234	47650.1	cytoplasm	417	21.0204		23.4514							0	0	0	0	0	0	0	0	0	0.598775		1.99603															1.2974	0
id04322	MPN235	27818.8	cytoplasm	240	24.1956	24.858	25.4908	24.8269	24.9559	25.6409	24.6813	24.6499		0	0	0	0	0	0	0	0	0	6.68974	6.85977	9.46226	7.95343	7.34804	11.8578	6.41838	6.70966		24.4835			25.4306	5.93418			11.9412	9.64621	0
id04337	MPN236	54160.7	membrane	479	26.8595	27.3764	27.7764	27.2785	27.5492	27.5675	27.5948	27.7284	26.0271	0	0	0	0	0	0	0	0	0	50.6735	47.3027	54.1299	48.7306	50.1323	48.4077	52.7265	58.2967	53.7563	27.2202	27.164	27.748	27.6767	44.7597	42.938	66.0847	62.699	52.6554	0
id04359	MPN237	53229.7	cytoplasm	478	28.9078	29.4507	29.5875	29.1915	29.4969	29.6664	29.4687	29.679	27.5288	0	0	0	0	0	0	0	0	0	240.388	232.041	215.569	200.489	212.051	224.12	204.306	229.409	164.677	29.174	29.1456	28.6303	28.9402	189.399	185.469	126.774	159.362	192.715	0
id04386	MPN238	54562	cytoplasm	478	27.9973	28.5357	28.7733	28.216	28.558	28.6411	28.6157	28.6944	26.8445	0	0	0	0	0	0	0	0	0	120.325	115.051	115.82	97.4649	105.807	106.013	110.288	114.896	98.8705	28.1788	27.9797	28.5327	28.3053	90.8315	78.4169	117.961	99.7297	105.448	0
id04405	MPN239	25849.8	cytoplasm	222	28.6513	29.2388	29.3479	29.517	29.7694	29.7818	30.1346	29.8371	28.2835	0	0	0	0	0	0	0	0	0	197.807	197.255	179.563	255.027	259.455	243.806	330.631	256.344	289.084	29.766	29.9961	30.0178	29.7276	293.224	347.501	353.129	285.027	292.163	0
id04421	MPN240	34531.9	cytoplasm	315	28.8224	29.4043	29.672	29.4504	29.7368	29.8703	30.0612	29.8974	28.0326	0	0	0	0	0	0	0	0	0	225.287	223.927	229.929	242.77	253.261	260.091	313.538	267.424	239.755	28.8609	28.9114	28.9905	29.1567	150.298	156.012	165.393	186.993	186.24	0
id04440	MPN241	32193.9	cytoplasm	280	25.6712	26.2457	26.3965	25.8295	26.0005	26.206	25.5471	25.9188	23.8506	0	0	0	0	0	0	0	0	0	20.5361	19.8773	18.8864	16.6914	15.9259	17.914	12.0008	16.3576	10.6096	26.0278	25.0573	26.6859	25.4036	18.5577	9.06442	30.1676	11.705	19.4313	0
id04452	MPN242			76																																					0
id04457	MPN243	83219.2	cytoplasm	726	29.3444	29.8425	30.0903	29.5005	29.7396	29.9123	30.0544	29.6202	27.6712	0	0	0	0	0	0	0	0	0	334.981	313.342	316.381	251.936	253.796	268.193	311.991	220.128	183.134	30.3068	30.2523	29.6333	29.5315	437.117	419.876	265.857	246.607	333.452	0
id04492	MPN244	22733.4	membrane	202	27.6755	28.2429	28.6365	28.3427	28.5335	28.4887	28.6822	28.3944	26.5125	0	0	0	0	0	0	0	0	0	94.2174	91.9201	104.341	107.03	103.901	94.849	115.718	93.0663	77.1949	29.2139	28.9114	28.3153	27.4848	195.051	156.012	100.463	54.4156	94.4866	0
id04510	MPN246	21706.9	cytoplasm	189	28.7181	29.2504	29.5367	29.6813	29.8289	29.923	30.0135	30.1994	28.8938	0	0	0	0	0	0	0	0	0	208.103	199.012	207.377	287.968	271.142	270.3	302.922	330.611	455.635	29.174	29.3486	28.9406	28.3053	189.399	215.446	159.41	99.7297	153.63	0
id04515	MPN245	21985.5	cytoplasm	193	27.3626	27.8185	28.5129	28.3111	28.3233	28.4041	28.1103	28.5008	27.2601	0	0	0	0	0	0	0	0	0	74.2734	66.3859	94.9493	104.561	88.9288	89.1639	76.5367	100.286	134.786	26.4323	28.4742	29.5357	29.5489	25.0168	112.974	247.375	249.788	191.689	0
id04520	MPN247	29688.9	cytoplasm	259	26.9674	27.7159	28.1712	28.1255	28.2821	28.3892	28.8595	28.452	26.8063	0	0	0	0	0	0	0	0	0	55.0048	61.3644	73.1601	91.1537	86.2539	88.2034	131.543	96.9069	96.0992	22.4502	26.5277	27.6273	27.6767	1.3224	26.8421	60.4522	62.699	54.4408	0
id04531	MPN248	44882.3	membrane	389	26.198	28.3608	26.8855	28.7837	28.8649	26.9116	26.9293	26.8197	25.1614	0	0	0	0	0	0	0	0	0	30.6476	100.611	27.4279	148.299	132.797	29.9885	32.5933	30.797	28.1914	26.4068	26.3676	26.9089	26.4442	24.5497	23.8494	35.5686	25.2376	37.805	0
id04548	MPN249		cytoplasm	278																																					0
id04560	MPN250	48834.1	membrane	430	28.9058	29.2969	29.6234	29.77	30.0651	29.9134	30.8357	29.9797	29.7525	1	1	1	1	1	1	1	1	1	442.375	706.654	864.582	1139.33	1071.43	996.638	2116.31	1361.42	750.895	29.7929	28.9114	30.9592	31.0723	299.108	156.012	707.626	769.225	671.204	1
id04578	MPN251	24852.8	cytoplasm	215	24.9492	26.0249	27.3715	26.9391	26.9819	26.7939	27.0524	26.9229	26.2802	0	0	0	0	0	0	0	0	0	11.8622	16.7821	39.7418	37.9149	32.9368	27.5192	35.6255	33.111	64.9172	27.1278	26.497	27.1022	27.2647	41.8079	26.2405	41.0228	46.254	37.9608	0
id04587	MPN252	51897.7	cytoplasm	455	28.5243	29.0917	29.2451	28.8599	29.0466	29.1188	29.4032	29.1165	27.8605	0	0	0	0	0	0	0	0	0	179.602	176.209	166.005	156.895	151.926	150.259	194.861	154.541	210.892	29.0478	27.9797	28.2348	29.0403	172.539	78.4169	94.6723	171.589	148.433	0
id04602	MPN253	26050.2	membrane	227	25.5615	26.5461	27.058	26.7329	26.4924	26.5733	26.6444	27.1129	24.6331	0	0	0	0	0	0	0	0	0	18.8928	25.0256	31.2858	32.554	22.9239	23.424	26.5278	37.8381	19.0134									25.0681	0
id04614	MPN254	16958.7	cytoplasm	157	28.8416	29.6081	30.0595	30.0771	30.3609	30.3591	30.3848	30.2505	28.4421	0	0	0	0	0	0	0	0	0	228.585	261.81	309.046	385.87	402.041	371.631	396.177	342.686	325.369	28.098	28.7792	29.2584	29.46	85.5749	141.501	201.568	233.926	214.026	0
id04625	MPN255	29047.7	cytoplasm	251	29.3385	29.6921	30.2957	30.0825	30.2323	30.2554	29.8189	30.3624	28.4396	0	0	0	0	0	0	0	0	0	333.49	279.216	370.076	387.421	365.524	344.537	263.173	370.709	324.761	29.4992	29.3953	29.5357	29.4041	240.787	223.014	247.375	224.459	256.519	0
id04633	MPN256	25738.9	cytoplasm	223	29.1718	29.7428	29.9134	29.5517	29.714	29.9056	28.9329	29.7	28.0086	0	0	0	0	0	0	0	0	0	293.807	290.299	276.444	261.666	249.02	266.879	138.704	232.808	235.5	29.4664	29.8666	30.3407	30.5546	235.022	315.836	448.2	524.868	414.001	0
id04646	MPN257	38132.8	cytoplasm	338	25.8461	26.8714	27.3935	26.7268	26.6752	26.7224	26.5867	26.6511	26.7797	0	0	0	0	0	0	0	0	0	23.4545	32.1162	40.4134	32.4071	26.2465	26.1192	25.4431	27.3575	94.2127	26.5538	25.9857	27.912	27.7923	27.3643	17.9895	74.5907	68.2825	48.6681	0
id04660	MPN258	64863.2	cytoplasm	572	28.2274	28.759	29.1462	29.8085	30.1834	30.0881	30.3738	30.1671	28.6451	1	1	1	1	1	1	1	1	1	134.371	200.612	191.084	464.154	435.577	351.883	725.245	324.62	266.526	28.5276	28.4742	28.1929	28.0473	117.517	112.974	91.7852	82.4323	175.356	1
id04687	MPN259	58585	membrane	517	27.5943	27.9389	28.2593	28.7043	28.9693	29.0996	29.4102	28.6053	27.3522	0	0	0	0	0	0	0	0	1	88.5776	72.8055	78.2472	139.836	143.474	148.16	195.853	107.922	132.025	28.098	28.0923	25.864	26.5748	85.5749	85.2159	16.4437	27.793	132.025	1
id04710	MPN260	33492.5	membrane	311	28.9333	29.6102	29.7837	30.1074	30.429	30.4799	30.4871	30.579	28.7339	1	1	1	1	1	1	1	1	1	256.091	333.682	311.882	817.4	594.233	505.268	803.082	515.698	263.308	29.766	29.8325	26.3014	26.4442	293.224	307.972	22.712	25.2376	300.551	1
id04728	MPN261	81965.4	cytoplasm	711	29.6849	30.2422	30.6381	29.8959	30.2682	30.4244	30.4736	30.2319	28.2779	0	0	0	0	0	0	0	0	0	433.945	425.713	480.557	337.495	375.366	389.788	422.438	338.256	287.879	29.766	30.1716	29.3758	29.6328	293.224	395.587	219.819	265.749	359.228	0
id04765	MPN262	55434.5	membrane	475	27.4733	28.0474	28.2472	28.0077	28.2505	28.3729	28.4456	28.3645	26.5611	0	0	0	0	0	0	0	0	0	80.7953	79.1221	77.5237	83.5482	84.2605	87.1555	97.5235	91.1334	80.0404	27.7227	27.7258	27.2726	26.9098	64.8642	65.0143	46.5239	35.5921	64.2051	0
id04786	MPN263	11215.1	cytoplasm	102	31.4971	31.8197	31.9325	31.7028	32.128	31.8877	31.8555	32.2605	30.8193	0	0	0	0	0	0	0	0	0	1720.53	1426.89	1290.34	1283.72	1487.66	1134.54	1147	1405.99	1914.58	31.9662	32.0555	32.5279	31.7622	1488.29	1589.68	2253.11	1280.17	1697.01	0
id04794	MPN264	32614.2	cytoplasm	281	27.9073	28.457	28.6356	28.0926	28.442	28.5172	28.4778	28.5309	26.7043	0	0	0	0	0	0	0	0	0	112.371	108.312	104.268	88.9639	97.0978	96.8394	99.8244	102.426	89.0628	28.1788	27.9797	27.4251	27.6154	90.8315	78.4169	52.067	59.9252	74.212	0
id04831	MPN265	39079.3	cytoplasm	346	27.4357	27.8672	28.358	28.41	28.7873	28.7316	28.7141	28.7618	27.068	0	0	0	0	0	0	0	0	0	78.5159	68.9137	84.3632	112.494	125.382	113.254	118.418	120.463	116.805	28.8102	28.7792	28.1929	27.9997	144.784	141.501	91.7852	79.5818	95.4717	0
id04833	MPN266	16809.5	cytoplasm	145	29.4745	30.2012	30.8119	30.1877	30.1464	30.2756	29.9924	30.5383	28.8816	0	0	0	0	0	0	0	0	0	369.824	412.533	548.728	418.746	343.002	349.664	298.328	419.457	451.509	30.3068	30.6225	30.5218	30.3667	437.117	551.863	512.326	456.876	478.616	0
id04837	MPN267	29033.5	cytoplasm	259	29.9182	30.5607	31.005	30.6072	30.8423	30.941	30.8965	31.0677	29.3099	1	1	1	1	1	1	1	1	1	84.4273	130.737	304.234	342.44	278.343	211.021	364.164	231.896	356.324	31.0506	31.4788	30.757	31.0084	757.015	1038.47	609.474	733.78	173.133	1
id04855	MPN268	13280.7	membrane	117	26.1855	26.8103	26.7097	27.2079	27.2039	27.3315	27.1227	28.3174	25.6828	0	0	1	1	0	0	0	0	1	30.3581	30.6462	16.2341	16.8548	38.8208	40.7469	37.4826	88.1684	94.9758	28.1788	28.3874	28.6303	28.4556	90.8315	105.956	126.774	111.43	16.2341	1
id04861	MPN269	56526	membrane	493	27.3915	27.74	28.3186	27.7245	28.0146	28.4728	28.1809	28.0354	26.6505	0	0	0	0	0	0	0	0	0	75.9269	62.5088	81.8651	67.7638	70.7573	93.753	80.544	72.3246	85.5605	28.098	27.9797	26.9089	27.0067	85.5749	78.4169	35.5686	38.2316	65.4418	0
id04883	MPN270			95																																					0
id04891	MPN271	29074.1	membrane	251	27.1234	27.5869	27.8391	27.0975	27.3161	27.4854	26.7581			0	0	0	0	0	0	0	0	0	61.9255	55.5866	56.7796	42.6253	42.1857	45.592	28.7996			27.3626	27.4039	26.317	25.8491	49.7194	51.2606	22.9759	16.2636	33.2905	0
id04936	MPN272	10622.3	membrane	93	28.3603	28.9197	29.0451	29.0097	29.2519	29.3359	29.2914	29.4585	27.6938	0	0	0	0	0	0	0	0	0	158.562	154.438	142.509	175.268	176.87	176.058	179.74	196.487	186.238	26.6222	28.9734	27.9627	28.3053	28.7819	163.324	77.4403	99.7297	99.3581	0
id04946	MPN273	16086.3	cytoplasm	144	29.7253	30.4842	30.7383	29.9099	30.5042	30.6051	30.7713	30.4263	28.5723	1	1	1	1	1	1	1	1	0	558.313	594.044	571.479	598.605	576.123	566.696	777.035	486.562	358.526	29.8194	29.7618	31.0799	29.9011	305.002	292.31	773.558	323.961	574.612	1
id04956	MPN274	31214.5	membrane	266						22.2214				0	0	0	0	0	0	0	0	0						0.976624						20.6087				0.339541		0.339541	0
id04957	MPN275	11479.4	cytoplasm	100	29.5636	30.3115	30.2614	30.0337	30.0259	30.2242	30.1918	30.1794	27.9152	0	0	0	0	0	0	0	0	0	395.725	448.947	360.505	373.696	313.723	336.783	344.585	326.01	219.66	29.9924	29.6097	28.4638	29.0403	346.552	261.261	112.108	171.589	199.941	0
id04977	MPN277	56081.4	cytoplasm	489	28.9725	29.4441	29.3086	29.5752	29.7342	29.4388	29.4199	29.769	27.5297	0	0	0	0	0	0	0	0	0	252.505	230.875	174.257	266.244	252.778	189.796	197.237	244.379	164.799	29.0032	29.4847	28.566	29.088	166.952	238.234	120.894	177.735	194.493	0
id04978	MPN276	32049.5	membrane	285	27.5318	28.2879	28.4833	28.3801	28.7234	28.8043	28.8888	28.913	27.0096	0	0	0	0	0	0	0	0	0	84.4653	95.1454	92.8293	110.035	119.593	119.427	134.351	133.961	111.821	26.5303	26.7532			26.8932	31.7057			66.2078	0
id05004	MPN278	45910	cytoplasm	399	25.6183	26.251	26.5355	26.0915	26.2427	26.3544	26.7524	26.4443	24.4553	0	0	0	0	0	0	0	0	0	19.7269	19.9593	21.0002	20.26	19.0537	19.9641	28.6814	23.6584	16.6532	25.15	24.9751	26.4075	25.6544	9.70653	8.53089	24.563	14.0861	16.8105	0
id05023	MPN279	68025	cytoplasm	598	26.9023	27.3609	27.6047	27.2711	27.5188	27.5158	27.9111	27.3265	25.9519	0	0	0	0	0	0	0	0	0	52.3491	46.7425	47.4819	48.4646	49.0151	46.6149	66.274	43.9602	50.8224	27.1901	27.0818	27.2726	27.5515	43.7736	40.4107	46.5239	57.1639	47.778	0
id05051	MPN280	64086.1	cytoplasm	569	29.724	30.2259	30.3494	29.7935	29.955	30.0801	30.168	29.9474	28.4579	0	0	0	0	0	0	0	0	0	447.03	420.427	385.56	312.891	297.665	303.14	338.698	276.981	329.209	30.1888	29.7618	29.5525	29.681	400.658	292.31	250.449	275.371	353.115	0
id05076	MPN281	41453.6	membrane	377						23.0319				0	0	0	0	0	0	0	0	0						1.7649				24.2841	23.518	24.231		5.12177	2.9092	4.92487		4.39921	0
id05094	MPN282			166																																					0
id05125	MPN283		cytoplasm	66																																					0
id05141	MPN283a		cytoplasm	82																																					0
id05146	MPN284	87166.8	membrane	794	28.9511	29.6488	29.8292	30.1726	30.3164	30.5527	29.792	30.6143	28.8357	0	0	0	0	0	0	0	0	0	248.426	270.115	259.23	414.096	388.994	428.061	258.104	442.45	436.307	28.4641	28.3874	28.2348	28.1819	112.13	105.956	94.6723	91.0407	168.796	0
id05191	MPN285		cytoplasm	429																																					0
id05208	MPN286			465																																					0
id05241	MPN287	13359.4	cytoplasm	118			24.6169			25.0886	25.1538			0	0	0	0	0	0	0	0	0			4.85766			7.92305	9.03168			24.5741				6.3444				5.60103	0
id05259	MPN288	86890.1	membrane	787	27.7125	28.2874	28.3767	28.734	29.0636	29.0961	28.9479	28.9997	27.2935	0	0	0	0	0	0	0	0	0	96.9037	95.1047	85.5787	142.942	153.849	147.789	140.219	142.369	138.186	26.5769	26.6725	26.422	26.4442	27.8361	29.8716	24.8282	25.2376	55.0515	0
id05304	MPN289		cytoplasm	183																																					0
id05312	MPN290			145																																					0
id05326	MPN291	22478	cytoplasm	196	25.0228	25.2797	25.351	25.5067	25.7858	25.5501	27.7176	25.5676	25.4565	0	0	0	0	0	0	0	0	0	12.5453	9.47796	8.50512	13.1481	13.585	11.0975	57.621	12.782	35.1284		25.6466	26.9089	27.0977		14.0051	35.5686	40.889	30.5747	0
id05335	MPN292	35228.5	cytoplasm	309	25.1488	25.6186	25.7639	25.8504	26.02	26.0466	26.2974	25.7712	24.0789	0	0	0	0	0	0	0	0	0	13.8058	12.2905	11.6547	16.9513	16.1575	15.9459	20.6418	14.7466	12.5778			25.0961	24.9255			9.32801	8.2238	10.098	0
id05340	MPN293	20586.2	membrane	184	25.7423	25.5738	25.1975	23.2134	25.8368	25.804	25.2234	22.4586	25.7556	0	0	0	0	0	0	0	0	0	21.6753	11.8756	7.56506	2.41246	14.108	13.3575	9.49741	1.43993	43.9034	28.2554	28.0923			96.1165	85.2159			44.4897	0
id05341	MPN294	23497.6	cytoplasm	208	29.0817	29.6884	29.9621	29.8845	30.1206	30.1948	30.3171	30.2891	28.2265	0	0	0	0	0	0	0	0	0	274.367	278.433	286.915	334.661	336.5	329.632	377.238	352.121	277.048	29.3985	29.4407	29.1745	29.423	223.532	230.61	189.46	227.61	225.645	0
id05356	MPN295	25700.2	cytoplasm	220	30.7241	31.276	31.6927	31.7066	31.9119	32.0388	32.0877	32.2096	30.4087	0	0	0	0	0	0	0	0	0	956.036	940.533	1074.58	1287.38	1267.76	1266.86	1356.55	1356.63	1409.65	32.0272	32.1334	31.3912	31.4565	1556.81	1683.85	973.428	1021.55	1083.71	0
id05366	MPN296	7515.08	cytoplasm	60	28.0078	28.8046	28.189	27.53	27.7247	27.4097	27.2785	27.1652	26.5164	0	0	0	0	0	0	0	0	0	121.289	141.389	74.1554	58.6882	57.0876	43.1418	41.9521	39.2528	77.4175	29.6533	29.7618	28.7217	28.3443	269.801	292.31	135.627	102.643	135.096	0
id05369	MPN297	17764.7	cytoplasm	149	27.8676	28.2843	28.5271	28.0813	28.4078	28.4353	28.5087	28.4091	27.1145	1	1	1	1	1	1	1	1	1	23.7003	39.5008	66.9563	64.7943	65.7367	46.0517	86.0138	45.7107	100.649	27.0293	27.0818	30.0178	30.2631	38.8753	40.4107	353.129	423.239	43.3858	1
id05376	MPN298		cytoplasm	119																																					0
id05382	MPN299	30414.1	membrane	266	29.085	29.5551	29.1155	29.2867	29.3451	29.2352	28.889	29.5294	27.9933	0	0	0	0	0	0	0	0	0	275.055	251.378	150.383	215.102	189.507	163.582	134.37	206.521	232.843	29.9207	29.9	28.3914	28.3053	328.685	323.721	106.276	99.7297	168.877	0
id05392	MPN300	59521.4	membrane	506	29.7818	27.3222	27.7275	26.7107	27.084	27.2732	27.166	27.0626	25.1202	0	0	0	0	0	0	0	0	0	467.098	45.3746	52.1462	32.0224	35.5242	39.0485	38.6737	36.5234	27.3385	27.1901	27.164	26.8017	27.0067	43.7736	42.938	32.861	38.2316	103.203	0
id05415	MPN301	23681.4	cytoplasm	208	27.7177	28.4799	28.6462	28.021	28.2677	28.3487	28.1197	28.081	25.7114	0	0	1	0	0	0	1	0	0	97.2902	110.232	63.4043	84.3741	85.3414	85.6331	97.2342	74.678	42.4824	28.1788	27.8581	28.8353	28.5592	90.8315	71.6815	147.488	120.286	63.4043	1
id05426	MPN302	35989.3	cytoplasm	328	28.6776	29.1409	29.4683	29.868	30.075	30.1479	30.2553	30.4874	29.0851	1	1	1	1	1	1	1	1	1	817.775	789.234	876.788	1436.65	1298.08	1237.33	2064.92	1379.86	917.742	29.0911	29.199	29.4668	29.9011	178.143	192.917	235.102	323.961	827.932	1
id05444	MPN303	57268	cytoplasm	508	30.162	30.3335	31.0963	30.8685	31.1838	31.3383	31.4686	31.4422	29.7952	1	1	1	1	1	1	1	1	1	25.9895	70.2365	112.724	203.747	215.55	104.975	348.396	95.9798	451.114	30.9311	30.8151	30.0178	30.3667	693.069	636.201	353.129	456.876	69.6501	1
id05492	MPN304	27476.8	cytoplasm	238				21.8365	22.4656		24.4784	24.4199	22.2396	0	0	0	0	0	0	0	0	0				0.871628	1.16249		5.54274	5.7087	3.19199										0
id05500	MPN305		cytoplasm	198																																					0
id05514	MPN306		cytoplasm	273																																					0
id05530	MPN307	32784.7	cytoplasm	309	24.4258	24.8731	25.3218	24.726	24.918	25.1123	25.1947	25.1957	23.0434	0	0	0	0	0	0	0	0	0	7.9687	6.93966	8.3179	7.38174	7.14481	8.06112	9.30265	9.84403	5.81183	24.8896	24.7962	23.9407	23.8079	8.00895	7.47484	3.97451	3.60334	5.64658	0
id05544	MPN308	62560.1	membrane	565	22.3757	24.1638	25.5356	26.1119	26.2162	26.1157	26.6741	25.6099	25.3921	0	0	0	0	0	0	0	0	0	1.67748	4.02862	9.79196	20.5685	18.6831	16.7709	27.1029	13.1675	33.4817	23.1836	23.2008	27.3508	26.9098	2.27266	2.30173	49.2905	35.5921	14.9936	0
id05570	MPN309	47039.9	cytoplasm	405	27.3437	28.0392	28.3349	28.3641	28.5602	28.6868	28.6707	28.467	27.0505	0	0	0	0	0	0	0	0	0	73.2153	78.6279	82.8886	108.741	105.978	109.608	114.757	97.9319	115.288	29.6237	29.5276	29.3945	30.3667	263.974	245.884	222.87	456.876	203.476	0
id05589	MPN310	215622	cytoplasm	1818	29.496	29.955	30.2748	30.1435	30.2895	30.4814	30.4581	30.3907	28.5576	0	0	0	0	0	0	0	0	0	375.899	341.591	364.207	405.281	381.333	406.331	417.712	378.147	354.631	30.8012	30.9534	30.5218	30.7216	629.667	704.567	512.326	593.736	503.142	0
id05659	MPN311	40580.2	cytoplasm	357	29.3522	29.9864	29.7821	29.9091	30.1775	29.9156	30.1325	30.238	28.1533	0	0	0	0	0	0	0	0	0	336.975	349.915	250.08	340.799	350.982	268.827	330.114	339.705	262.337	30.1474	30.0864	30.3407	30.2631	388.572	371.46	448.2	423.239	380.49	0
id05674	MPN312	24207.8	cytoplasm	218	28.1337	28.6211	28.9681	28.422	28.8214	28.9137	29.0709	28.8558	26.7311	0	0	0	0	0	0	0	0	0	133.469	122.837	134.383	113.492	128.594	129.358	153.259	128.681	90.86	28.2554	27.7258	28.8889	29.2009	96.1165	65.0143	153.441	193.19	151.274	0
id05687	MPN313			90																																					0
id05694	MPN314	16334.7	cytoplasm	141	31.4839	32.1398	32.3703	32.3444	32.578	32.8223	31.7697	32.8673	30.6622	0	0	0	0	0	0	0	0	0	1703.32	1823.84	1802.09	2063	2075.93	2244.84	1077.99	2153.12	1703.02	32.0272	32.0555	31.3912	31.4565	1556.81	1589.68	973.428	1021.55	1198.43	0
id05699	MPN315	35242.9	cytoplasm	308	29.1974	29.8343	30.126	30.1272	30.3085	30.5515	30.2784	30.4475	28.7213	0	0	1	0	0	0	1	0	0	299.583	311.386	62.7371	400.447	386.747	427.698	81.6197	393.539	400.657	29.8709	29.9327	29.754	29.649	316.823	331.627	290.628	268.953	62.7371	1
id05714	MPN316	48751	cytoplasm	419	24.991	25.7986	25.8121	24.9897	25.1763	24.5117	24.9615	24.6281	22.7349	1	1	1	1	1	1	1	1	0	12.3799	13.8836	12.136	10.3276	9.77708	8.50019	12.939	5.82162	4.61785	26.0927	25.8012	26.56	25.5834	19.4691	15.6994	27.4896	13.3673	12.7998	1
id05732	MPN317	42797.1	cytoplasm	380	25.5616	26.1209	26.3707	24.238	24.8168	24.1261	23.7062	24.0797	22.7536	0	0	0	0	0	0	0	0	0	18.8942	18.0645	18.518	5.14601	6.62918	3.92372	3.17187	4.49545	4.68263	27.8257	27.7258	27.563	27.5515	69.991	65.0143	57.6483	57.1639	45.0281	0
id05748	MPN318	54926.6	membrane	491	26.8034	26.931	27.921	27.9115	28.0344	27.7318	28.4547	27.9937	26.4775	0	0	0	0	0	0	0	0	0	48.5547	33.6166	60.4413	77.8108	71.8012	54.5795	98.1699	70.2374	75.2048	25.8141	25.5913	26.9089	26.9098	15.8489	13.4452	35.5686	35.5921	34.7239	0
id05775	MPN319	54960.2	membrane	503	26.6688	27.2123	27.7182	27.3564	27.6131	27.7099	28.0235	27.8256	25.8447	0	0	0	0	0	0	0	0	0	43.8331	41.7092	51.7786	51.6191	52.5591	53.7141	71.8794	62.4184	46.9198	26.2721	26.2627	27.1022	25.8891	22.2268	22.0729	41.0228	16.7516	34.1993	0
id05805	MPN320	33591.5	cytoplasm	287	28.6436	29.0222	29.5824	29.4082	29.6263	29.4337	29.8751	29.6715	28.5572	0	0	0	0	0	0	0	0	0	196.659	167.068	214.736	235.328	233.375	189.091	274.068	228.201	354.502	27.3626	24.359	28.5327	27.8469	49.7194	5.41281	117.961	71.0913	108.499	0
id05824	MPN321	18511.4	cytoplasm	160	29.0238	29.6015	29.7351	29.6939	29.9253	30.0144	29.8913	30.1082	28.154	0	0	0	0	0	0	0	0	0	262.546	260.489	241.268	290.669	291.203	288.95	277.31	310.114	262.463	27.9221	28.1972	28.0592	27.7923	75.153	92.0744	83.1595	68.2825	109.03	0
id05833	MPN322	39412.9	cytoplasm	339	30.9751	31.6066	31.8535	31.535	31.9317	31.8754	31.7927	31.9427	29.8356	1	1	1	1	1	1	1	1	1	259.409	271.095	328.437	355.119	366.737	292.428	518.582	391.352	549.226	29.4328	29.3486	29.1745	29.179	229.271	215.446	189.46	190.089	286.314	1
id05849	MPN323	17150.6	cytoplasm	153	27.3187	28.2279	28.7304	28.8133	29.3448	29.0367	29.9301	28.6182	27.8032	0	0	0	0	0	0	0	0	0	71.8348	90.8638	112.094	151.571	189.463	141.512	285.194	108.907	202.062	23.3718		27.4957	27.3417	2.61149		54.8531	48.96	56.3007	0
id05859	MPN324	82374.9	cytoplasm	721	30.4976	31.0643	31.323	30.9864	31.2584	31.2959	31.4696	31.5434	29.5052	1	1	1	1	1	1	1	1	1	379.098	405.564	432.731	523.733	486.427	432.742	919.086	478.37	232.629	29.766	29.7976	29.3183	29.4782	293.224	300.13	210.681	237.09	405.797	1
id05896	MPN325	11638.8	cytoplasm	100	28.8506	29.5204	29.0122	29.3436	29.4834	29.6028	29.317	28.8533	27.4906	1	1	1	1	1	1	1	1	1	173.765	207.122	254.324	237.162	221.318	178.434	299.195	168.973	173.911	30.2878	30.378	30.3407	30.0317	431.02	460.696	448.2	356.762	211.737	1
id05902	MPN326	10878.6	cytoplasm	100	26.36	27.0349	27.3918	27.5862	27.8799	27.7221	28.3557	27.0945	23.7436	0	0	0	0	0	0	0	0	0	34.6644	36.4036	40.3629	61.1787	64.0421	54.1927	91.3927	37.3508	9.79558			26.3014	26.695			22.712	30.3715	28.4127	0
id05906	MPN327	11504.3	cytoplasm	104	27.865	30.075	30.341	29.6936	30.1065	30.1556	29.4586	29.5689	27.1224	1	1	1	1	1	1	1	1	1	270.627	286.394	263.284	225.195	219.37	209.98	279.05	168.005	119.549	28.8102	29.4847	29.8919	29.9011	144.784	238.234	321.781	323.961	273.435	1
id05915	MPN328	31889.9	cytoplasm	286	29.5038	28.7197	28.9782	28.3793	28.6486	28.7871	28.7014	30.3615	27.6871	0	0	0	0	0	0	0	0	0	378.15	132.482	135.425	109.972	113.144	117.933	117.334	370.473	185.316	27.4925	26.5277	28.3914	28.687	54.7256	26.8421	106.276	132.194	130.606	0
id05925	MPN329	18855.7	cytoplasm	158	26.0572	27.1396	27.1062	26.7447	26.7625	26.8614	26.6776	27.0089	24.7255	0	0	0	0	0	0	0	0	0	27.5377	39.4464	32.4578	32.8389	27.9987	28.9077	27.1707	35.1729	20.3686	25.3192	25.2094	26.6859	26.2241	10.9984	10.1416	30.1676	21.4523	25.3023	0
id05934	MPN330	34135.4	cytoplasm	294	25.2412	25.4889	25.5354	26.1562	26.3034	26.1864	25.9757	26.277	24.8001	0	0	0	0	0	0	0	0	0	14.81	11.127	9.79052	21.2534	19.9299	17.6605	16.36	21.0365	21.5345			26.8017	26.8063			32.861	32.9717	26.0958	0
id05949	MPN331	51353.2	cytoplasm	444	30.2611	30.8658	31.137	30.6699	30.9407	31.0503	31.0053	30.8899	29.1338	0	0	0	0	0	0	0	0	0	672.441	686.678	703.186	598.158	617.609	615.582	620.373	536.941	544.905	31.1613	31.2249	31.1913	31.1925	821.468	860.981	839.851	840.592	775.028	0
id05968	MPN332	90204	cytoplasm	795	30.1543	30.9398	31.0585	30.4258	30.6975	30.77	30.3759	29.6274	27.9336	0	0	0	0	0	0	0	0	0	619.984	726.772	662.319	499.351	515.85	501.652	393.623	221.245	222.705	31.0506	31.0648	31.1367	31.3037	757.015	764.987	806.661	912.558	750.042	0
id05996	MPN333	85312.9	membrane	750	25.629	26.1709	26.0939	25.7176	25.6889	25.9964	25.6392	25.8034		0	0	0	0	0	0	0	0	0	19.8866	18.7704	14.9919	15.367	12.6439	15.3721	12.8273	15.0841		26.2147				21.3038				18.7382	0
id06034	MPN334		cytoplasm	326																																					0
id06053	MPN335	85025.6	membrane	741	21.1867	21.2129	21.7271	19.6224	20.2593		19.2323			0	0	0	0	0	0	0	0	0	0.679463	0.41933	0.535525	0.16957	0.226927		0.124994					23.9407	23.453			3.97451	2.77275	1.67632	0
id06098	MPN336	39341.1	cytoplasm	344	27.4777	28.0845	28.392	27.9387	28.1849	28.3552	28.2806	28.3179	26.592	1	1	1	1	1	1	1	1	1	121.175	130.03	125.178	121.837	125.627	120.359	185.546	113.978	67.498	27.4925	27.7258	26.6859	27.3417	54.7256	65.0143	30.1676	48.96	125.461	1
id06100	MPN337	72813.6	membrane	621	28.0424	28.6785	28.9084	28.484	28.7962	28.9969	28.693	29.0138	26.8792	0	0	0	0	0	0	0	0	0	124.517	128.367	128.395	118.819	126.211	137.454	116.624	143.784	101.462	28.3282	28.2952	26.9089	27.0067	101.429	98.9889	35.5686	38.2316	93.6424	0
id06125	MPN338	74335.2	membrane	632	28.3216	28.8741	29.0712	29.0572	29.313	29.1544	29.946	29.2577	27.452	0	0	0	0	0	0	0	0	0	153.959	149.131	145.381	181.536	185.058	154.207	288.49	170.648	155.517	28.9572	28.9734	28.1497	27.9997	161.383	163.324	88.9039	79.5818	134.523	0
id06153	MPN339	25613.5	membrane	224	26.4768	27.0212	27.4302	26.731	26.9428	27.1189	27.5696	27.1977	24.7821	0	0	0	0	0	0	0	0	0	37.8835	36.0231	41.563	32.5067	31.9971	34.8887	51.7775	40.1603	21.2466	25.6525	25.6466	25.2666	25.4036	14.0664	14.0051	10.5789	11.705	17.3978	0
id06165	MPN340	60529.3	membrane	529	26.5603	27.1839	27.0096	26.5134	27.013	27.3623	27.1092	26.9517	25.2524	0	0	0	0	0	0	0	0	0	40.3643	40.8111	30.153	27.6771	33.7045	41.6733	37.118	33.7878	30.1704	25.9248	26.497	26.1697	26.2398	17.1984	26.2405	20.6085	21.7028	28.1541	0
id06195	MPN341	83497.4	cytoplasm	715	23.04	24.1238	24.5904		23.0561	23.091				0	0	0	0	0	0	0	0	0	2.77942	3.9067	4.76007		1.79992	1.84281				22.5892	22.5294	23.3539	23.118	1.46534	1.40204	2.57721	2.16516	2.72228	0
id06224	MPN342	61975	cytoplasm	543	26.0355	25.8666	26.8346	23.7235	23.8038	23.551	25.0071	22.6917	26.7208	0	0	0	0	0	0	0	0	0	27.0868	14.8645	26.3825	3.5177	3.13117	2.57825	8.12282	1.69599	90.1613	26.9775	26.8789	27.4957	26.4442	37.4167	34.7881	54.8531	25.2376	31.5185	0
id06248	MPN343		cytoplasm	330																																					0
id06266	MPN344	13961.2	cytoplasm	117		21.2973								0	0	0	0	0	0	0	0	0		0.447345																0.447345	0
id06281	MPN345		cytoplasm	206																																					0
id06303	MPN346			115																																					0
id06311	MPN347			376																																					0
id06328	MPN347a	5089.96	cytoplasm	44						23.408		23.0268		0	0	0	0	0	0	0	0	0						2.32258		2.14605											0
id06331	MPN347b		cytoplasm	63																																					0
id06334	MPN347c			111																																					0
id06339	MPN348	19265.4	cytoplasm	164	25.7938	26.469	26.6744	26.3933	26.6608	26.7995	26.654	26.6865		0	0	0	0	0	0	0	0	0	22.5407	23.5902	23.3471	25.3248	25.9684	27.6305	26.7124	28.0449										23.1594	0
id06346	MPN349	31431.3	cytoplasm	281	27.3591	27.6066	27.7069	27.8188	28.0882	28.0894	28.2239	28.1271	27.1201	0	0	0	0	0	0	0	0	0	74.0799	56.43	51.3331	72.6573	74.7186	70.8606	83.085	77.1391	121.425	26.942	26.6446	27.9627	27.7923	36.4471	29.2629	77.4403	68.2825	62.9333	0
id06366	MPN350	27438.9	membrane	239							20.0319			0	0	0	0	0	0	0	0	0							0.222782												0
id06371	MPN351	23942.8	cytoplasm	213										0	0	0	0	0	0	0	0	0																			0
id06391	MPN352	57796.9	cytoplasm	499	28.7274	29.4201	29.5572	29.5627	29.7557	29.7927	30.0698	29.6943	28.2142	0	0	0	0	0	0	0	0	0	209.585	226.671	210.652	263.806	256.831	245.763	315.504	231.888	274.518	30.5015	30.6429	30.3407	30.0317	504.685	560.238	448.2	356.762	359.542	0
id06420	MPN353	71537.3	cytoplasm	620	26.9043	27.2454	27.2469	27.4372	27.6811	27.5986	28.1951	27.6348	26.2118	0	0	0	0	0	0	0	0	0	52.4254	42.7796	36.1366	54.7986	55.2748	49.5193	81.3722	54.5883	61.6927	27.3626	26.1886	27.1022	27.0977	49.7194	20.897	41.0228	40.889	40.5528	0
id06442	MPN354	52303.8	cytoplasm	449	27.1214	27.4022	27.6789	27.9299	28.0066	28.0408	27.8692	28.1679	26.5817	0	0	0	0	0	0	0	0	0	61.8326	48.2446	50.2465	78.8782	70.3392	68.3913	64.2946	79.379	81.2787	28.0127	27.9797	28.5985	27.7356	80.3482	78.4169	123.832	65.4849	72.6294	0
id06452	MPN355	27775.4	cytoplasm	242	26.8288	27.363	27.6345	27.3756	27.8419	27.6545	27.2455	27.726	25.5932	0	0	0	0	0	0	0	0	0	49.5049	46.8185	48.5758	52.3575	62.2619	51.5832	40.9627	58.1993	38.8978	26.8492	26.6162	27.2726	26.695	34.0339	28.6556	46.5239	30.3715	39.6001	0
id06477	MPN356	46309.9	cytoplasm	399	26.9162	27.0805	27.4859	26.7777	27.0104	27.2378	26.8189	26.5333	24.0381	0	0	0	0	0	0	0	0	0	52.9032	37.7011	43.3671	33.6505	33.6398	38.0517	30.0938	25.1852	12.2013	27.4925	27.7258	26.4075	26.4442	54.7256	65.0143	24.563	25.2376	43.254	0
id06502	MPN357	73970.1	cytoplasm	658	27.3726	28.1607	28.3616	27.6237	27.8863	27.9639	28.0046	28.0118	26.0826	0	0	0	0	0	0	0	0	0	74.84	86.3037	84.5971	62.8967	64.3468	64.6571	70.908	71.1349	56.0256	27.612	27.487	27.563	27.3417	59.7749	54.5026	57.6483	48.96	66.6609	0
id06503	MPN358	62643.9	membrane	534	27.6181	28.2925	28.6018	28.4282	28.719	28.8763	28.8166	28.9448	27.0162	0	0	0	0	0	0	0	0	0	90.1927	95.4794	101.61	114.02	119.205	125.876	127.518	136.987	112.376	28.098	28.0923	27.1899	27.0977	85.5749	85.2159	43.7678	40.889	77.5329	0
id06529	MPN359	30557.6	membrane	258	27.5717	31.2323	31.2971	28.2702	31.4601	31.4966	31.4383	31.9361	26.959	0	0	0	0	0	0	0	0	0	87.0688	909.51	794.556	101.449	907.243	852.733	848.407	1119.49	107.687	26.6661	26.6162	26.363	27.9504	29.7306	28.6556	23.7686	76.7413	176.3	0
id06542	MPN360	10958.6	cytoplasm	97	28.5942	28.8511	29.3146	28.6114	28.6211	28.7942	28.1935	28.2039	26.8249	0	0	0	0	0	0	0	0	0	189.403	146.529	175.055	130.557	110.866	118.55	81.2802	81.4116	97.4416	27.9221		28.6919	29.4416	75.153		132.671	230.766	173.9	0
id06546	MPN361	40825.6	cytoplasm	359	26.723	27.4124	28.0141	27.7138	27.9227	28.1247	27.5168	27.9798	25.6515	0	0	0	0	0	0	0	0	0	45.6777	48.6258	64.8916	67.2316	66.103	72.7114	49.8364	69.5549	40.6252	27.8257	28.3874	27.1022	26.695	69.991	105.956	41.0228	30.3715	53.8287	0
id06562	MPN362	51258.5	cytoplasm	453	25.3587	26.0975	26.3122	25.7588	25.9142	25.9969	25.3398	25.9902	24.1361	0	0	0	0	0	0	0	0	0	16.1942	17.7426	17.7091	15.8418	14.9396	15.3777	10.3313	17.1982	13.1257	26.0278	25.3476	25.9264	25.8491	18.5577	11.2314	17.2199	16.2636	16.4169	0
id06586	MPN363		membrane	677																																					0
id06624	MPN365		cytoplasm	268																																					0
id06642	MPN366			272																																					0
id06652	MPN367	33217.7	cytoplasm	322						21.7356				0	0	0	0	0	0	0	0	0						0.685													0
id06679	MPN368	14373.3	cytoplasm	124	27.1842	27.8282	28.0095	27.6047	27.8044	27.9852	27.9008	28.2165	24.3665	0	0	0	0	0	0	0	0	0	64.8577	66.8825	64.6633	62.0212	60.5585	65.6721	65.7812	82.1355	15.5863	27.7227	27.8581		22.3511	64.8642	71.6815		1.22909	29.5975	0
id06694	MPN369	28994.2	membrane	253	22.3576	23.68								0	0	0	0	0	0	0	0	0	1.65451	2.78007																2.21729	0
id06706	MPN370			737																																					0
id06746	MPN371			211																																					0
id06748	MPN372	68057.4	cytoplasm	591	29.5387	30.1728	30.2744	30.6025	30.7937	31.0287	30.9666	30.9278	30.1636	0	0	0	0	0	0	0	0	0	388.311	403.67	364.104	569.07	553.911	605.963	603.274	551.436	1174.26	29.5313	29.8666	29.4668	29.1112	246.565	315.836	235.102	180.815	304.915	0
id06812	MPN373		membrane	159																																					0
id06826	MPN374			229																																					0
id06840	MPN375		cytoplasm	129																																					0
id06896	MPN376	130384	membrane	1140	29.8137	30.7593	30.6106	30.7626	30.9696	30.9605	31.3169	31.3271	29.6036	0	0	0	0	0	0	0	0	0	478.561	632.863	470.594	640.579	630.978	576.533	777.104	729.933	773.462	30.6588	30.6225	29.4844	29.6164	566.855	551.863	238.166	262.549	457.35	0
id06907	MPN377	9108.47	cytoplasm	74	31.9812	32.534	32.7182	32.424	32.714	32.9017	32.5933	32.8914	31.1329	1	1	1	0	1	1	0	1	1	1206.62	1503.48	1483.65	2188.07	2099.73	2030.2	1955.17	1767.95	964.776	32.4864	32.5895	32.3224	32.1129	2185.11	2357.95	1936.02	1658.55	1397.92	1
id06912	MPN378	99257.5	cytoplasm	872	27.6442	28.3229	28.5977	28.0862	28.3296	28.5565	28.5398	28.4791	26.4605	0	0	0	0	0	0	0	0	0	92.0027	97.7306	101.299	88.544	89.3437	99.6649	104.395	98.7699	74.2587	27.9221	27.7258	27.563	27.415	75.153	65.0143	57.6483	51.6807	77.2184	0
id06950	MPN379	32972	cytoplasm	291	28.3584	29.0303	29.3057	28.695	28.9096	29.1385	29.0382	28.7875	27.0776	0	0	0	0	0	0	0	0	0	158.326	168.107	173.862	138.882	137.271	152.431	149.673	122.653	117.639	29.0032	28.9114	28.1497	28.6561	166.952	156.012	88.9039	129.207	133.526	0
id06960	MPN380	31854.8	cytoplasm	277	26.3543	28.173	28.0333	28.3007	28.3167	28.4155	27.7695	27.1549	26.617	0	0	0	0	0	0	0	0	0	34.513	87.1206	65.8498	103.757	88.4952	89.9132	59.8252	38.971	83.4511	25.7753	26.4656	27.3508	27.8996	15.4015	25.6404	49.2905	73.911	54.9331	0
id06976	MPN381	33839.4	cytoplasm	292	28.5916	29.049	29.1401	29.1973	29.4266	29.5459	29.8028	29.5182	28.0025	0	0	0	0	0	0	0	0	0	189.027	170.528	153.232	201.349	201.295	205.239	260.122	204.909	234.437	27.8257	27.7258	28.751	29.0159	69.991	65.0143	138.586	168.524	142.956	0
id06995	MPN382	22910.3	cytoplasm	200								21.9735	22.4136	0	0	0	0	0	0	0	0	0								1.02418	3.6343			20.6869				0.359732		0.359732	0
id07023	MPN383	31913.7	cytoplasm	282	29.6036	30.2265	29.8282	29.7453	29.4731	29.6305	30.2602	30.1223	28.2224	0	0	0	0	0	0	0	0	0	407.955	420.624	259.03	301.94	208.336	218.315	362.036	313.191	276.194	29.8709	29.3003	29.6175	29.2855	316.823	207.906	262.771	205.642	271.861	0
id07056	MPN384	91100.5	cytoplasm	793	28.8624	29.44	29.6356	29.1402	29.4204	29.5761	28.7803	29.5887	27.6497	0	0	0	0	0	0	0	0	0	232.236	230.141	223.643	193.021	200.372	209.811	124.22	215.308	180.217	29.0032	29.0904	29.0854	28.8604	166.952	178.053	177.4	150.251	194.097	0
id07061	MPN385	13226.9	membrane	114			27.1965				27.4528			0	0	0	0	0	0	0	0	0			34.7736				47.5833						22.2872				1.17245	5.52493	0
id07070	MPN386	27020.4	cytoplasm	229	29.7912	30.2561	30.504	30.765	30.9512	31.0228	31.5058	30.9671	29.5292	0	0	0	0	0	0	0	0	0	470.466	430.289	433.812	641.704	622.412	603.341	890.833	566.847	731.73	29.3633	29.4407	29.8919	29.681	217.807	230.61	321.781	275.371	319.537	0
id07090	MPN387	42616.8	cytoplasm	358	28.6048	29.253	29.3766	29.2026	29.3883	29.4939	29.3218	29.3996	27.6829	0	0	0	0	0	0	0	0	0	190.941	199.414	183.53	202.129	195.668	197.588	183.731	188.528	184.732	29.7929	28.8467	30.0178	29.9011	299.108	148.737	353.129	323.961	261.241	0
id07098	MPN388	15851	membrane	133	28.1773	28.4927	29.1912	29.0727	29.3187	29.2315	29.3633	29.2018	27.9257	0	0	0	0	0	0	0	0	0	137.965	111.318	159.325	183.617	185.829	163.137	189.331	164.077	221.397	29.2905	29.3953	29.569	29.4962	206.4	223.014	253.526	240.258	224.469	0
id07110	MPN389	39193.7	cytoplasm	339	31.4623	32.0779	32.2418	32.0086	32.1571	32.4271	32.1184	32.4106	30.4234	1	1	1	1	1	1	1	1	1	282.235	358.427	592.284	1142.46	665.776	540.725	744.441	655.016	521.5	32.0272	32.1334	31.8647	32.0813	1556.81	1683.85	1380.8	1620.29	410.982	1
id07133	MPN390	49437.3	cytoplasm	457	31.5744	32.0934	32.5188	32.3154	32.5357	32.6693	32.7482	32.6182	31.0164	1	1	1	1	1	1	1	1	1	69.3202	115.496	156.868	318.776	247.317	193.629	460.572	197.227	589.7	32.8019	32.9398	32.0238	32.3173	2758.4	3053.95	1552.99	1928.69	113.895	1
id07155	MPN391	42396.8	cytoplasm	402	31.3922	32.0209	32.2883	32.5121	32.8092	32.7924	32.3292	32.6188	30.9007	1	1	1	1	1	1	1	1	1	1780.29	1966.62	2026.37	2552.22	2294.28	2308.99	3257.37	2042.47	1073.04	32.4418	32.2783	31.76	32.6793	2114.36	1873.89	1278.12	2519.73	1924.43	1
id07160	MPN391a			29																																					0
id07174	MPN392	35914.4	cytoplasm	327	32.8044	33.151	33.3883	33.5097	33.7002	33.8484	33.5378	33.9919	32.5018	1	1	1	0	1	1	0	1	1	2817.75	2067.46	1562.03	4883.02	2593.7	2113.8	3869.67	2112.73	2663.61	32.5717	33.5559	33.5728	33.72	2327.25	4813.2	4873.61	5432.87	2149.08	1
id07190	MPN393	40594.4	cytoplasm	358	33.6176	34.1425	34.5044	34.1501	34.453	34.6195	33.8728	34.7562	32.9035	1	0	0	0	0	0	0	0	1	4535.05	8469.18	9183.15	7840.05	8320.55	8337.46	4929.82	8112.77	2930.63	34.005	34.1009	33.6727	33.9204	6705.46	7197.58	5246.42	6299.56	4535.05	1
id07211	MPN394	52874.8	cytoplasm	479	32.4324	32.8062	33.0711	32.7476	32.9847	33.1988	32.4313	33.3864	31.5913	0	0	0	0	0	0	0	0	0	3502.64	3039.99	3076.16	2779.42	2805.46	2955.09	1739.1	3100.2	3404.31	32.6525	32.4105	32.2725	32.1129	2470.21	2066.06	1865.98	1658.55	2525.65	0
id07224	MPN395	19925.4	cytoplasm	177	26.8785	27.6356	27.8862	27.6268	27.9168	27.8576	27.8467	27.896	26.5734	0	0	0	0	0	0	0	0	0	51.4082	57.6999	58.857	63.0449	65.8163	59.8312	63.2557	65.5788	80.7798	28.098	28.0923	29.3945	29.1342	85.5749	85.2159	222.87	183.901	160.787	0
id07270	MPN396	108245	membrane	971	27.9117	28.2419	28.7494	28.0465	28.4957	28.6328	28.2583	28.3388	26.8772	0	0	0	0	0	0	0	0	0	112.746	91.8454	113.728	85.9832	101.037	105.372	85.1773	89.5038	101.317	28.7035	28.7085	27.9627	28.2242	133.814	134.305	77.4403	93.9284	108.258	0
id07271	MPN397	84613.5	cytoplasm	720	27.1355	27.6697	27.8478	28.0778	28.232	28.4023	28.6102	28.5886	26.9085	0	0	0	0	0	0	0	0	0	62.4986	59.2271	57.1615	87.9917	83.1147	89.0493	109.85	106.664	103.703	27.3626	27.334	27.1899	27.2647	49.7194	48.6829	43.7678	46.254	52.473	0
id07313	MPN398	24898.6	membrane	218	28.6595	29.3309	29.6267	28.9685	29.2236	29.416	29.4089	29.3456	27.2323	0	0	0	0	0	0	0	0	0	199.043	211.677	222.129	170.004	173.198	186.665	195.662	181.517	132.022	28.0127	28.4742	28.0592	28.1819	80.3482	112.974	83.1595	91.0407	114.458	0
id07322	MPN399	31786.3	membrane	287	28.5882	29.0651	29.2953	28.5615	28.7486	29.0122	28.9458	29.0585	27.1174	0	0	0	0	0	0	0	0	0	188.549	172.658	172.488	125.831	121.839	139.004	140.003	148.372	121.183	28.3282	27.8581	27.8593	27.9997	101.429	71.6815	71.7481	79.5818	104.179	0
id07348	MPN400	65977.2	membrane	582	27.046	27.6851	27.7725	27.4705	27.8258	28.1225	28.2835	28.3225	26.3084	0	0	0	0	0	0	0	0	0	58.3891	59.9333	53.9658	56.1613	61.5249	72.598	86.7456	88.48	66.2977	26.1242	26.1106	26.0058	25.6311	19.9264	19.7284	18.2583	13.8461	34.8639	0
id07373	MPN401	18101.4	cytoplasm	160	30.4009	30.9454	31.1467	30.7088	31.0624	31.1115	30.7986	31.1513	29.1374	0	0	0	0	0	0	0	0	0	747.79	729.895	708.432	615.603	675.826	643.705	534.286	645.171	546.398	31.2643	31.3571	32.1672	31.9823	886.396	949.274	1726.42	1506.06	1371.7	0
id07379	MPN402	55454.8	cytoplasm	483	26.7572	27.1115	27.4378	26.4548	26.721	27.2729	27.6618	26.3745	25.5944	0	0	0	0	0	0	0	0	0	46.8819	38.6062	41.8035	26.5024	27.1501	39.0401	55.3423	22.5273	38.9337	27.612	28.1972	28.4281	27.415	59.7749	92.0744	109.19	51.6807	62.8587	0
id07406	MPN403		cytoplasm	122																																					0
id07411	MPN404		cytoplasm	346																																					0
id07428	MPN405		membrane	197																																					0
id07440	MPN406	9837.57	cytoplasm	84	24.143	25.4643	25.8233	26.236	26.5735	26.5149	27.0673	26.0808	24.6209	0	0	0	0	0	0	0	0	0	6.42738	10.919	12.1955	22.5437	24.3428	22.4473	36.0126	18.3281	18.8406	25.8519	25.7514	28.4987	28.4194	16.2976	15.1323	115.032	108.493	85.5606	0
id07490	MPN407	101087	membrane	879	24.5043	25.1743	25.0952	25.6764	25.6702	25.935	26.385	26.2991	24.4092	0	0	0	0	0	0	0	0	0	8.45854	8.74211	6.99704	14.906	12.47	14.6988	21.9921	21.3655	16.0906	26.6222	26.4337	26.56	26.1262	28.7819	25.0418	27.4896	19.9558	17.9238	0
id07497	MPN408	83343.9	membrane	760	27.993	28.577	28.7421	28.2827	28.5008	28.7589	28.7032	28.781	26.4456	0	0	0	0	0	0	0	0	0	119.931	118.752	113.099	102.385	101.418	115.53	117.484	122.099	73.4373	28.4641	27.7258	28.5327	28.687	112.13	65.0143	117.961	132.194	111.297	0
id07535	MPN409	56754.8	cytoplasm	533										0	0	0	0	0	0	0	0	0																			0
id07561	MPN410	17390.8	cytoplasm	148	29.3595	29.6705	29.3568	29.4506	29.5067	29.8678	29.027	30.0596	24.4015	0	0	0	0	0	0	0	0	0	338.863	274.638	180.778	242.817	213.596	259.608	148.465	299.692	15.9975		29.5276				245.884			260.041	0
id07579	MPN411		membrane	252																																					0
id07593	MPN412			278																																					0
id07604	MPN413			139																																					0
id07614	MPN414			493																																					0
id07642	MPN415	43494.9	membrane	380	26.5436	27.0137	27.086	27.6944	27.8686	28.0879	28.0704	28.1955	26.2435	0	0	0	0	0	0	0	0	0	39.8562	35.8183	31.9635	66.2764	63.5068	70.7848	74.362	80.9349	63.1653	27.2202	27.2794	26.6859	26.695	44.7597	46.7593	30.1676	30.3715	36.3989	0
id07662	MPN416	28009.6	cytoplasm	244		24.019	24.9513	24.4073		24.8795		24.6535	23.5592	0	0	0	0	0	0	0	0	0		3.60526	6.26927	5.83213		6.80104		6.72645	8.5375	24.0539	25.9857	25.864	25.4306	4.32121	17.9895	16.4437	11.9412	12.1839	0
id07672	MPN417		membrane	542																																					0
id07702	MPN419	15935.5	cytoplasm	140	21.6132	22.2621								0	0	0	0	0	0	0	0	0	0.93965	0.937396								23.924		23.4698		3.92591		2.8073		2.52263	0
id07745	MPN418	103635	cytoplasm	900	28.4153	29.042	29.2964	28.862	29.0947	29.2102	29.2836	30.0562	27.1131	0	0	0	0	0	0	0	0	0	165.319	169.623	172.642	157.135	157.435	160.621	178.727	298.986	120.798	29.0911	29.1456	28.3914	28.4909	178.143	185.469	106.276	114.375	155.978	0
id07756	MPN420	28372.7	cytoplasm	241	28.7727	29.4421	29.591	29.5681	29.7327	29.999	29.903	30.1632	28.2125	0	0	0	0	0	0	0	0	0	216.922	230.513	216.148	264.847	252.495	285.723	279.653	322.316	274.171	29.4328	29.3953	28.5985	28.6245	229.271	223.014	123.832	126.226	161.76	0
id07776	MPN421	52731.3	membrane	475	27.751	28.5218	29.5301	29.027	29.2938	29.3829	29.3339	29.5596	28.5797	0	0	0	0	0	0	0	0	0	99.7829	113.836	206.336	177.525	182.439	182.206	185.341	210.949	360.523	28.7578	28.7792			139.289	141.501			140.149	0
id07797	MPN422	41772.7	cytoplasm	370	26.3142	27.1607	27.4751	27.1384	27.3592	27.4577	27.3617	27.5575	25.2257	0	0	0	0	0	0	0	0	0	33.4776	40.0913	43.0116	43.9352	43.5535	44.6809	44.553	51.7053	29.5755	26.7906	26.0701	27.2726	26.695	32.5935	19.1468	46.5239	30.3715	35.5309	0
id07804	MPN423	14939.1	cytoplasm	129	26.1072	26.5379	27.3023	27.3173	27.5041	27.4422	27.7482	26.8815	26.2778	0	0	0	0	0	0	0	0	0	28.6048	24.8698	37.6974	50.1464	48.4853	44.1772	58.912	32.161	64.803	27.0123	27.0818	26.9089	26.9098	38.3885	40.4107	35.5686	35.5921	35.1358	0
id07807	MPN424	12477.6	cytoplasm	102	25.1803	25.8421	25.9385	25.5448	25.7733	25.8147	26.3149	25.4311	23.2292	0	0	0	0	0	0	0	0	0	14.1398	14.5871	13.3163	13.5235	13.4596	13.4626	20.9055	11.6135	6.67557	23.4853		25.8208	25.1992	2.83971		15.9275	10.0656	12.6002	0
id07821	MPN425	38775.6	cytoplasm	348	28.3951	28.9067	29.0756	27.7208	28.4994	28.2947	28.0142	28.0968	26.3304	0	0	0	0	0	0	0	0	0	162.805	152.902	145.873	67.5791	101.313	82.3203	71.4023	75.5131	67.3938	28.8102	28.9114	28.2348	28.1819	144.784	156.012	94.6723	91.0407	125.686	0
id07858	MPN426	110833	cytoplasm	982	27.9432	28.8041	28.9897	28.2271	28.6051	28.8013	28.9328	28.8567	26.8694	1	1	1	1	1	1	1	1	1	135.55	130.949	120.126	112.137	102.053	98.6278	158.863	90.6274	68.2654	28.098	27.9797	28.6303	28.3823	85.5749	78.4169	126.774	105.564	128.875	1
id07862	MPN427	33215.7	cytoplasm	290	28.7429	29.2174	29.3523	29.3909	29.5614	29.6686	30.2799	30.0645	28.3143	0	0	0	0	0	0	0	0	0	212.069	194.043	180.161	232.323	222.422	224.471	367.244	300.741	295.783	27.3626	25.5913	28.9905	28.5254	49.7194	13.4452	165.393	117.327	136.328	0
id07899	MPN428	35192.5	cytoplasm	320	31.0975	31.6596	31.8697	31.5646	31.6343	31.9591	32.0873	32.1114	30.3073	1	1	1	1	1	1	1	1	1	1111.95	1166.78	1150.07	1302.12	1242.71	1179.45	1953.5	1210.36	686.202	31.9027	31.9733	31.7958	31.9823	1420.06	1496.11	1312.29	1506.06	1142.94	1
id07923	MPN429	44212	cytoplasm	409	31.1193	31.7237	32.02	31.3817	31.7404	31.9423	32.0254	31.9531	29.906	0	0	0	0	0	0	0	0	1	1291.06	1325.64	1379.46	1012.47	1116.54	1180.71	1296.89	1132.99	208.518	32.4864	32.7496	31.8306	31.4565	2185.11	2653.84	1346.52	1021.55	208.518	1
id07935	MPN430	36805.5	cytoplasm	337	33.0121	33.3585	33.7157	33.5454	33.9473	34.0156	33.7806	34.3356	32.5063	1	1	1	1	1	1	0	1	1	635.959	1186.37	2353.72	3086.43	2635.13	2094.73	4612.14	2763.58	3126.36	34.0208	34.1009	33.4656	33.6087	6784.16	7197.58	4502.62	5004.43	1392.02	1
id07951	MPN431	36302.4	membrane	317		24.7523	25.7962						23.5333	0	0	0	0	0	0	0	0	0		6.32537	11.9463						8.37416			26.8017	26.5748			32.861	27.793	24.537	0
id07968	MPN432	43108.9	cytoplasm	382	25.9177	26.5031	26.8067	25.6137	26.0555	26.0969	25.5733	25.9675	23.6807	0	0	0	0	0	0	0	0	0	24.7667	24.2156	25.8281	14.23	16.5874	16.5426	12.2307	16.9264	9.34746	26.4068	26.401	25.6086	25.4306	24.5497	24.4448	13.6183	11.9412	20.5396	0
id07978	MPN433	30770	cytoplasm	270		24.893	25.0004	23.9334			24.7988		23.2993	0	0	0	0	0	0	0	0	0		7.0459	6.50867	4.10813			6.98753		7.0338		27.1234	24.9437	25.348		41.6723	8.33493	11.2342	12.3211	0
id08000	MPN434	65098.2	cytoplasm	595	32.2304	32.8105	33.109	33.2341	33.4645	33.5531	33.867	33.6558	32.0765	1	1	1	1	1	1	0	0	1	2204.36	2495.66	2528.02	3381.31	3067.8	3067.57	4909.12	3745.85	1962.23	33.5433	33.6428	33.2239	33.3579	4768.42	5131.99	3766.63	4158.5	2409.34	1
id08018	MPN435	45633	membrane	395	25.4169	26.7639	26.4099	27.1113	27.3066	27.4243	27.9047	27.7015	25.944	0	0	0	0	0	0	0	0	0	16.9261	29.574	19.0811	43.0645	41.8873	43.6032	65.9646	57.2078	50.5249	26.9239	26.8789			35.9633	34.7881			27.2665	0
id08071	MPN436	139144	membrane	1244	28.5268	29.1255	29.2427	28.4508	28.6701	28.8604	28.1319	28.0096	25.9441	0	0	0	0	0	0	0	0	0	179.942	180.837	165.708	115.94	114.964	124.423	77.7398	71.0283	50.5277	29.174	29.1456	29.3377	29.2009	189.399	185.469	213.724	193.19	186.896	0
id08106	MPN437		cytoplasm	572																																					0
id08123	MPN438			345																																					0
id08134	MPN439			237																																					0
id08168	MPN440			726																																					0
id08177	MPN441			102																																					0
id08193	MPN442			150																																					0
id08212	MPN443	47000.6	cytoplasm	409	24.9495	25.038	25.4438	25.4323	25.4705	25.5135	25.6408	25.4553	23.8067	0	0	0	0	0	0	0	0	0	11.865	7.87466	9.12922	12.4438	10.7565	10.8051	12.8418	11.8129	10.2677	26.9599	27.1234	25.6338	25.2902	36.9316	41.6723	13.8737	10.7653	18.8731	0
id08265	MPN445	30920.7	cytoplasm	269	26.8918	27.4042	27.3943	28.1803	27.9865	28.0014	28.2108	28.1724	26.6649	0	0	0	0	0	0	0	0	0	51.9298	48.3188	40.4386	94.9217	69.2995	66.4534	82.3021	79.6279	86.481	27.612	27.8581	27.6273	27.6767	59.7749	71.6815	60.4522	62.699	58.6561	0
id08268	MPN444	146278	membrane	1325	28.3545	28.8946	29.0449	28.0479	28.2863	28.5369	27.3204	27.162	25.5922	0	0	0	0	0	0	0	0	0	157.856	151.491	142.49	86.0714	86.5268	98.2472	43.2428	39.1648	38.8675	28.8609	28.9114	29.0148	28.8329	150.298	156.012	168.39	147.226	153.395	0
id08288	MPN446	23774.6	cytoplasm	205	30.4465	31.503	31.6779	30.99	31.2933	31.3549	31.0683	31.0019	29.1476	0	0	0	0	0	0	0	0	0	774.168	1119.3	1062.54	757.866	801.88	768.885	649.315	580.895	550.546	31.5366	31.6962	30.1336	30.3667	1083.76	1219.34	384.656	456.876	633.96	0
id08329	MPN447	112215	cytoplasm	1018	29.9565	30.5463	30.8502	30.73	30.7996	31.0126	30.9905	31.1237	29.1802	1	1	1	1	1	1	1	1	0	254.565	290.957	319.171	401.992	358.475	344.966	546.573	283.207	564.099	31.8363	31.8864	31.2947	31.4073	1352.14	1403.17	906.482	985.083	288.231	1
id08342	MPN448		membrane	285																																					0
id08362	MPN449	50589.4	membrane	448	27.9867	28.6995	28.7239	27.2071	27.4624	27.5263	26.8208	26.3386	23.7344	0	0	0	0	0	0	0	0	0	119.357	130.451	111.538	46.223	47.012	46.9732	30.1354	21.966	9.72883	29.174	28.9114	27.6889	28.5254	189.399	156.012	63.2644	117.327	126.764	0
id08373	MPN450	34103.2	cytoplasm	299	24.9356	25.7155	25.9029	25.4047	25.8542	25.7667	25.6389	25.5383	24.0592	0	0	0	0	0	0	0	0	0	11.7406	13.2386	12.9589	12.1928	14.291	12.9993	12.8248	12.5216	12.3946	26.2437				21.7649				14.9257	0
id08386	MPN451			369																																					0
id08410	MPN452	73721.3	cytoplasm	672	30.7608	31.4095	31.8114	31.2514	31.4642	31.6124	31.5577	31.5028	29.7266	1	1	1	1	1	1	1	1	1	55.4628	113.562	239.175	224.958	184.743	147.063	267.293	165.973	184.217	32.2488	32.2783	31.4816	31.8763	1833.6	1873.89	1040.67	1392.67	136.066	1
id08418	MPN453	29741	membrane	274	24.6971	25.2466	26.5638		26.0283	25.0625		25.7705	26.8729	0	0	0	0	0	0	0	0	0	9.79388	9.24061	21.4585		16.2573	7.77343		14.7397	100.99	30.3625	30.663	29.5357	29.1567	455.454	568.625	247.375	186.993	215.411	0
id08427	MPN454	21443.3	membrane	193	29.3141	30.4394	30.0999	29.9127	30.1847	30.2905	30.2647	30.3995	28.8541	0	0	0	0	0	0	0	0	0	327.359	495.193	318.718	341.701	352.877	353.491	363.221	380.516	442.351	30.0155	29.9961	28.7796	28.687	352.528	347.501	141.549	132.194	212.587	0
id08439	MPN455	32464.3	membrane	287	28.3209	28.1787	28.6051	28.0446	28.3428	28.336	27.4614	27.5283	26.371	0	0	0	0	0	0	0	0	0	153.876	87.5028	101.867	85.8619	90.221	84.8417	47.8804	50.6535	69.4664	28.8609	29.1456	26.56		150.298	185.469	27.4896		93.0543	0
id08490	MPN456	110512	membrane	1005	29.2049	29.6615	29.8424	29.6535	29.8281	30.0728	29.9579	30.1656	28.0686	0	0	0	0	0	0	0	0	0	301.291	272.743	261.864	282.108	270.98	301.536	290.972	322.859	246.273	30.6588	30.6018	30.0178	30.6404	566.855	543.503	353.129	559.198	408.369	0
id08518	MPN457			329																																					0
id08528	MPN458		cytoplasm	157																																					0
id08552	MPN459	65820.3	membrane	591	23.658	24.8797	24.708	24.7574	24.9877	25.2004	25.4418	25.3544	23.274	0	0	0	0	0	0	0	0	0	4.44575	6.97464	5.20725	7.55496	7.52344	8.59655	11.1215	11.0042	6.90221	26.887	26.7268	26.0438	26.1595	34.9973	31.093	18.779	20.4534	17.4215	0
id08590	MPN460	62497.7	membrane	565	23.0854	23.6628	24.1219	25.1026	24.7712	25.0917	24.4868	25.3998	24.3634	0	0	0	0	0	0	0	0	0	2.87687	2.74348	3.32952	9.75172	6.40897	7.94099	5.57654	11.3612	15.5501		25.2094				10.1416			4.77287	0
id08591	MPN461	25772.8	cytoplasm	231	23.3265	26.244	26.4074	27.3455	26.5551	26.1602	28.0054	28.1657	26.4818	0	0	0	0	0	0	0	0	0	3.45564	19.8517	19.0442	51.2037	24.0132	17.3253	70.9446	79.2545	75.4443	27.9221	28.5564	26.9089	26.4442	75.153	120.04	35.5686	25.2376	36.6188	0
id08601	MPN462			270																																					0
id08610	MPN463			157																																					0
id08611	MPN464			445																																					0
id08650	MPN464a		cytoplasm	176																													27.2979				47.3995			47.3995	0
id08661	MPN465			199																																					0
id08668	MPN466	16218.3	cytoplasm	140							17.4948			0	0	0	0	0	0	0	0	0							0.0355999												0
id08672	MPN467			101																																					0
id08680	MPN468a		cytoplasm	68																																					0
id08687	MPN468			208																																					0
id08722	MPN469	31157.5	membrane	269	25.6557	26.1489	27.1843	26.1618	26.3477	26.8675	26.2877	26.2648	24.9864	0	0	0	0	0	0	0	0	0	20.2947	18.4555	34.4514	21.3408	20.5947	29.0376	20.4988	20.8561	24.7431			25.9264	25.9281			17.2199	17.2409	19.331	0
id08741	MPN470	39623.9	cytoplasm	354	31.0585	31.6018	31.7133	31.7264	31.8168	31.898	31.6722	32	30.5206	0	0	0	0	0	0	0	0	0	1232.71	1207.36	1091.63	1306.32	1181.48	1143.07	1004.65	1170.91	1532.35	31.9027	31.8864	31.4371	31.5952	1420.06	1403.17	1007.01	1131.68	1183.4	0
id08743	MPN471		cytoplasm	53																																					0
id08754	MPN472	32779.4	cytoplasm	293	27.4915	27.8764	28.3501	27.922	28.0533	28.1402	27.867	28.0036	26.465	0	0	0	0	0	0	0	0	0	81.9213	69.4016	83.8594	78.4176	72.8126	73.5403	64.1943	70.7265	74.5095	28.0127	27.9797	27.4957	28.3443	80.3482	78.4169	54.8531	102.643	78.7664	0
id08766	MPN473	30784.6	cytoplasm	268	25.1008	25.6157	24.838	25.6155	25.7939	25.6031	25.3734	25.762	23.9498	0	0	0	0	0	0	0	0	0	13.3114	12.2632	5.75008	14.2487	13.6661	11.535	10.5852	14.6518	11.4237	25.8519	25.8495	25.0595	24.9255	16.2976	16.2687	9.07907	8.2238	10.3317	0
id08809	MPN474	131293	cytoplasm	1146	30.3149	30.8773	31.1459	31.0553	31.4873	31.4505	32.2962	31.5928	30.0379	0	0	0	0	0	0	0	0	0	700.495	692.762	707.995	795.324	925.714	824.524	1577.22	879.646	1069.23	30.2878	30.2259	30.4341	30.0317	431.02	411.763	480.194	356.762	540.142	0
id08811	MPN474a		cytoplasm		29.4738	30.1041	30.1872	30.2982	30.6084	30.4012	30.5282	30.8332	29.1519	0	0	0	0	0	0	0	0	0	369.624	382.935	340.667	454.396	482.902	383.223	439.431	515.984	552.305	28.3282	28.3874	29.649	29.2438	101.429	105.956	268.946	199.406	260.122	0
id08827	MPN475	50145	cytoplasm	449	26.6772	27.3213	27.6028	27.3486	27.521	27.5793	27.0515	27.5067	25.5372	0	0	0	0	0	0	0	0	0	44.1155	45.3447	47.4137	51.3211	49.0968	48.8265	35.6041	49.8935	37.3077	27.0957	27.164	26.6859	26.8063	40.8281	42.938	30.1676	32.9717	40.5399	0
id08830	MPN476	24567.1	cytoplasm	217	27.1018	27.6896	27.8195	27.6815	28.0354	27.9353	28.2569	28.0054	26.4212	0	0	0	0	0	0	0	0	0	60.9199	60.1381	55.9384	65.6473	71.8542	63.3224	85.0943	70.8153	72.1158	28.2554	27.9797	28.3153	28.7471	96.1165	78.4169	100.463	138.187	102.21	0
id08842	MPN477	24014.4	membrane	209	23.0823	23.6617	25.0584	24.2426	24.8274	24.7296	23.8404	23.9459	21.4051	0	0	0	0	0	0	0	0	0	2.87013	2.7412	6.80316	5.16358	6.68111	6.0962	3.49502	4.09236	1.71342	25.3717	25.3476			11.4323	11.2314			7.01565	0
id08852	MPN478	25978.7	cytoplasm	235	28.1206	28.7163	28.9124	28.5983	28.8664	28.9775	29.058	28.7305	26.7445	0	0	0	0	0	0	0	0	0	132.144	132.14	128.788	129.301	132.952	135.527	151.835	117.845	91.7669	28.7578	29.033	28.5327	28.6245	139.289	170.671	117.961	126.226	128.9	0
id08864	MPN479	21549.7	cytoplasm	197	29.8292	30.4531	30.6888	30.5761	30.8719	31.0278	31.0946	31.1077	29.6824	0	1	1	1	1	1	1	1	0	484.236	338.376	369.257	1476.64	1026.43	780.145	1724.2	600.315	820.301	30.9311	30.903	31.76	31.9124	693.069	678.841	1278.12	1430.37	353.816	1
id08906	MPN480	95719.6	cytoplasm	838	27.125	27.7357	28.0543	27.734	27.816	27.8651	28.2305	27.8904	26.2527	0	0	0	0	0	0	0	0	0	62.0029	62.3032	66.9149	68.242	61.083	60.156	83.4812	65.3234	63.5987	28.1788	28.1972	28.3914	28.2242	90.8315	92.0744	106.276	93.9284	82.0473	0
id08917	MPN481	21818.3	cytoplasm	193	26.0774	26.5807	26.7668	26.3462	26.3887	26.4574	26.1261	26.5612	24.9377	0	0	0	0	0	0	0	0	0	27.9647	25.6983	25.0533	24.4584	21.2291	21.5244	18.2378	25.6827	23.8609	27.1748	28.1972	26.6859	26.8063	43.2814	92.0744	30.1676	32.9717	35.2492	0
id08921	MPN482	8230.96	membrane	73		29.1263	28.899	29.6158	28.9271	28.7897	29.0553	20.4981	28.8826	0	0	0	0	0	0	0	0	0		180.951	127.48	274.359	139.062	118.158	151.54	0.363393	451.836	27.9221	27.5657	25.2666	26.8063	75.153	57.7657	10.5789	32.9717	41.4558	0
id08922	MPN483	40414.7	cytoplasm	341	26.4253	26.9599	26.9366	27.2256	27.3637	27.5388	27.4035	27.6964	25.8965	0	0	0	0	0	0	0	0	0	36.4293	34.3709	28.5193	46.8608	43.6994	47.4059	45.9179	57.0006	48.7676	28.3282	28.1972	27.2726	26.8063	101.429	92.0744	46.5239	32.9717	49.7995	0
id08952	MPN484	11935.6	cytoplasm	103	26.6941	27.2496	27.5907	27.1456	27.4008	27.5228	26.7555	27.428	25.6438	0	0	0	0	0	0	0	0	0	44.6854	42.9184	46.9785	44.1679	44.915	46.8537	28.7449	47.2082	40.3931	26.995	26.9264			37.9023	36.0295			41.7028	0
id08973	MPN486			147																																					0
id08978	MPN485			316																																					0
id08982	MPN487	46482.7	cytoplasm	408	27.2496	27.4779	28.1166	27.8627	28.1674	28.2526	28.1987	28.1156	26.6429	0	0	0	0	0	0	0	0	0	68.1606	51.131	70.1727	75.056	79.2342	79.8292	81.584	76.5171	85.0772	26.8299	26.7532	27.0088	27.3417	33.5531	31.7057	38.2895	48.96	48.8532	0
id09001	MPN488	15911.3	cytoplasm	140	25.1874	26.2015	26.5997	25.7811	26.0809	26.7129	26.654	26.5694		0	0	0	0	0	0	0	0	0	14.2173	19.2161	22.0546	16.1048	16.9026	25.9387	26.7124	25.8308				26.9089	27.4848			35.5686	54.4156	39.8305	0
id09007	MPN488a		cytoplasm				25.8604							0	0	0	0	0	0	0	0	0			12.5457								23.3308	28.2756	28.1819		2.53353	97.565	91.0407	7.53961	0
id09062	MPN489	150011	membrane	1366	28.0679	28.7337	29.0283	27.9197	28.2382	28.3449	27.5541	27.1795	24.9908	0	0	0	0	0	0	0	0	0	126.956	133.909	140.697	78.286	83.4997	85.3956	51.1994	39.6493	24.8232	29.0911	29.0904	29.2584	28.9911	178.143	178.053	201.568	165.464	160.684	0
id09086	MPN490	36917.8	cytoplasm	336	24.8763	25.3732	25.5214	25.1827	25.6286	25.7344	25.4666	25.5893	23.6661	0	0	0	0	0	0	0	0	0	11.2229	10.1822	9.68637	10.3467	12.092	12.6956	11.3226	12.9782	9.24606			23.9407	24.0947			3.97451	4.45326	6.65433	0
id09089	MPN491	52973.9	membrane	474	29.1058	30.1056	30.1906	29.855	30.0352	30.0979	29.9923	30.0697	28.5848	0	0	0	0	0	0	0	0	0	279.437	383.382	341.546	327.438	315.89	307.117	298.299	301.827	361.876	29.4992	29.5692	30.2409	30.2631	240.787	253.56	416.35	423.239	334.043	0
id09129	MPN492	34888.3	cytoplasm	305	25.0606	25.8097	26.884	25.7268	25.2551	25.5773	25.0594	25.8714	24.0395	0	0	0	0	0	0	0	0	0	12.9103	14.2298	27.3971	15.471	9.17033	11.3201	8.43581	15.8217	12.2136	26.2147	26.2627	26.0058	26.1759	21.3038	22.0729	18.2583	20.7027	19.5279	0
id09138	MPN493	24075.7	cytoplasm	218	26.6978	27.2123	27.6232	27.0893	27.306	27.3434	26.8024	27.812	23.9216	0	0	0	0	0	0	0	0	0	44.8118	41.7082	48.1568	42.3688	41.8693	41.1019	29.736	61.8221	11.1863	26.2147	26.8789	25.2666	26.0571	21.3038	34.7881	10.5789	18.9641	22.9585	0
id09145	MPN494	17807.6	cytoplasm	159	28.0833	28.654	28.8154	28.3179	27.5836	28.737	25.2258	28.5255	26.3743	0	0	0	0	0	0	0	0	0	128.458	125.979	119.605	105.085	51.4231	113.7	9.5141	102.043	69.6386	28.3977	27.4039	27.748	27.1835	106.767	51.2606	66.0847	43.5634	70.3258	0
id09150	MPN495	10327.2	cytoplasm	95	28.5872	29.1073	28.7147	29.071	29.2604	29.4089	29.5103	29.0496	27.6243	0	0	0	0	0	0	0	0	0	188.402	178.334	110.757	183.394	177.983	185.695	210.542	147.447	176.839	29.2139	29.1456	29.1527	29.2438	195.051	185.469	186.44	199.406	187.312	0
id09178	MPN496	70858.5	membrane	660	23.9562	24.5852	24.6122	24.2926	24.3225	23.5915	23.8073	24.6497		0	0	0	0	0	0	0	0	0	5.57655	5.56492	4.84	5.35805	4.59733	2.65565	3.41256	6.70837				24.8178	24.028			7.59502	4.23915	5.56313	0
id09195	MPN497		cytoplasm	143																																					0
id09199	MPN497a			53																																					0
id09202	MPN498	27091.8	cytoplasm	242	26.4987	26.6742	27.5867	26.6658	26.5965	27.309	26.3459	28.1932	25.019	0	0	0	0	0	0	0	0	0	38.5174	27.6084	46.8357	30.9779	24.7605	40.0838	21.3784	80.8015	25.3519		25.6466	26.0438	25.8079		14.0051	18.779	15.7771	21.974	0
id09212	MPN499	19095.1	cytoplasm	163	24.9221	25.4271	26.5297	25.4067	26.0416			26.7594	24.6442	0	0	0	0	0	0	0	0	0	11.6203	10.612	20.9067	12.2108	16.4172			29.5188	19.1707			27.0088	25.6544			38.2895	14.0861	23.7414	0
id09219	MPN500			527																																					0
id09244	MPN501			140																																					0
id09262	MPN502			422																														24.6798	24.5428			6.8597	6.19968	6.52969	0
id09287	MPN503			440																																					0
id09316	MPN504	9203.69	cytoplasm	77	24.1379			26.7169	27.1065	26.6292	27.931	26.0459	26.6444	0	0	0	0	0	0	0	0	0	6.40266			32.1696	36.1202	24.401	67.2326	17.8851	85.1732									6.40266	0
id09333	MPN505	29453.8	membrane	253										0	0	0	0	0	0	0	0	0																			0
id09348	MPN506	87493.6	membrane	793	25.7244	26.3464	26.5863	26.8985	27.2505	27.2589	27.0137	26.8506	25.1088	0	0	0	0	0	0	0	0	0	21.3833	21.4731	21.8295	36.7938	40.1841	38.6429	34.6437	31.4706	27.1074	25.5187	25.2801	26.2205	26.1092	12.743	10.685	21.3958	19.7074	18.4596	0
id09390	MPN507	42006.3	cytoplasm	363	23.9029	24.9128	24.989	23.4241	23.7836	22.8187	23.0446			0	0	0	0	0	0	0	0	0	5.35539	7.15397	6.45248	2.81917	3.08459	1.51052	1.96625			23.924	23.8527	24.2954	24.3354	3.92591	3.7247	5.1644	5.31943	5.28942	0
id09427	MPN508	47307.5	cytoplasm	416										0	0	0	0	0	0	0	0	0																			0
id09463	MPN509	49815	cytoplasm	427	24.1856	25.1099	25.3065		23.9352	24.3616	23.989	25.1194		0	0	0	0	0	0	0	0	0	6.63884	8.32086	8.22116		3.45103	4.65987	3.89144	9.33033		23.924	24.359	22.5945	22.7027	3.92591	5.41281	1.47109	1.59339	5.08344	0
id09482	MPN510			458																																					0
id09505	MPN511		cytoplasm	260																																					0
id09521	MPN512		cytoplasm	154																																					0
id09530	MPN513			150																																					0
id09550	MPN514		cytoplasm	120																																					0
id09608	MPN515	144895	cytoplasm	1290	30.6609	31.2422	31.6255	31.1222	31.4075	31.5682	31.8401	31.4408	29.665	0	0	0	0	0	0	0	0	0	911.209	916.425	1020.86	835.689	872.597	898.478	1134.28	790.635	809.69	31.3607	31.2249	31.1367	30.9417	951.77	860.981	806.661	698.501	880.915	0
id09681	MPN516	155622	cytoplasm	1391	30.5349	31.3248	31.567	31.1819	31.3526	31.4169	31.4873	31.3816	29.6219	0	0	0	0	0	0	0	0	0	827.977	976.339	976.284	873.372	837.844	804.511	878.955	758.399	784.107	31.5366	31.4788	31.6076	31.0084	1083.76	1038.47	1142.05	733.78	968.38	0
id09691	MPN517	18868.8	cytoplasm	166	28.4509	28.9511	29.1569	29.3596	29.6938	29.7409	29.7205	29.8381	29.0367	1	1	1	1	1	1	1	1	0	201.458	253.593	296.957	461.435	339.668	352.993	722.511	329.86	506.858	28.0127	27.4377	29.6175	30.0317	80.3482	52.5548	262.771	356.762	250.669	1
id09718	MPN518	40743.8	cytoplasm	348	29.6577	30.1067	30.4641	30.2232	30.4614	30.661	30.8667	30.8228	29.0926	0	0	0	0	0	0	0	0	0	425.058	383.7	420.825	429.883	433.084	463.269	561.262	512.249	528.438	29.3985	29.3953	29.3945	29.6164	223.532	223.014	222.87	262.549	293.655	0
id09731	MPN519	31802	cytoplasm	272	25.0395	23.6453	25.1583	25.1441	26.167	25.5141	25.0867	25.492	24.7463	0	0	0	0	0	0	0	0	0	12.7048	2.70694	7.34235	10.0561	18.0157	10.8098	8.60403	12.1208	20.6873	24.3872		26.56	26.695	5.52659		27.4896	30.3715	21.0671	0
id09776	MPN520	104202	cytoplasm	899	27.9912	28.6585	28.8773	28.5808	28.8329	29.0619	29.1609	28.9364	27.4207	0	0	0	0	0	0	0	0	0	119.767	126.408	125.387	127.639	129.695	144.138	163.563	136.172	151.937	28.7035	27.7258	28.2348	28.2653	133.814	65.0143	94.6723	96.8248	108.841	0
id09778	MPN521	19356.2	cytoplasm	166	24.534	25.5592	25.9147	25.4708	26.0132	25.7359	25.5329	25.3078	25.0477	0	0	0	0	0	0	0	0	0	8.65193	11.7428	13.0764	12.8037	16.0763	12.71	11.8783	10.6499	25.9006	23.7817	24.8883	26.422	26.0394	3.53428	8.00097	24.8282	18.7169	17.8694	0
id09788	MPN522	24541.6	cytoplasm	210	25.7315	26.3874	26.6513	26.1578	26.167	26.2533	26.5019	26.2455	24.2216	0	0	0	0	0	0	0	0	0	21.4987	22.159	22.9403	21.2771	18.0148	18.5434	23.9315	20.5757	13.9905	25.9599	26.6999	25.419	24.8875	17.6504	30.4816	11.8393	7.99622	14.3795	0
id09823	MPN523	33536.3	membrane	305	28.8718	29.5184	29.5285	28.8046	29.0423	29.0959	27.1852	28.3014	26.0723	0	0	0	0	0	0	0	0	0	233.9	244.403	206.082	150.604	151.44	147.766	39.2164	87.1803	55.5989	29.2905	28.9114	28.2348	29.1112	206.4	156.012	94.6723	180.815	170.899	0
id09841	MPN524	14313.8		119										0	0	0	0	0	0	0	0	0																			0
id09852	MPN525	48245.8	cytoplasm	413										0	0	0	0	0	0	0	0	0																			0
id09868	MPN526	39392.1	cytoplasm	328	27.6502	28.2967	28.4115	27.8719	28.0385	28.3065	27.6106	28.1652	26.3579	0	0	0	0	0	0	0	0	0	92.4196	95.79	87.8791	75.5701	72.0216	83.0315	53.3325	79.2278	68.7894	26.0927	26.0701	27.4251	26.695	19.4691	19.1468	52.067	30.3715	52.212	0
id09902	MPN527	25951.9	membrane	225									23.2337	0	0	0	0	0	0	0	0	0									6.69821										0
id09903	MPN528	21368.7	cytoplasm	184	29.9632	30.4723	29.8997	30.2331	30.3883	30.5293	30.3185	30.7077	28.6855	0	0	0	0	0	0	0	0	0	536.153	507.874	273.566	433.042	410.269	420.811	377.63	472.465	390.086	29.2139	29.6492	30.5218	30.8718	195.051	268.988	512.326	663.396	513.841	0
id09920	MPN528a			60																																					0
id09928	MPN529	12409.8	cytoplasm	109	28.3555	29.0089	28.4467	29.0893	29.2135	29.3342	29.1652	29.49	27.7057	0	0	0	0	0	0	0	0	1	157.982	165.374	90.2746	185.89	171.909	175.839	164.065	200.887	214.706	30.0829	28.7085	30.757	30.4636	370.509	134.305	609.474	490.757	214.706	1
id09930	MPN530	15583.7	cytoplasm	136	30.5524	30.9925	31.2718	31.3606	31.5783	31.6435	31.7455	31.8074	29.5108	1	1	1	1	1	1	1	1	0	570.133	712.797	700.363	1601.76	1076.56	872.87	1439.65	888.896	721.766	31.4512	31.2249	30.0178	29.9011	1017.56	860.981	353.129	323.961	661.098	1
id09961	MPN531	81395.9	cytoplasm	715	29.1087	29.7374	29.9625	30.3203	30.542	30.689	31.2357	31.2359	29.2383	0	0	0	0	0	0	0	0	0	280.038	289.096	286.986	461.895	459.725	472.836	732.826	684.655	589.074	29.3985	29.4407	29.0387	29.0643	223.532	230.61	171.39	174.659	236.616	0
id09982	MPN532	33251.7	cytoplasm	282	28.1935	28.2109	28.8512	28.991	29.4407	29.4678	28.9466	29.1937	27.2709	0	0	0	0	0	0	0	0	0	139.677	89.6929	122.917	172.86	203.412	193.864	140.088	163.152	135.878	27.4925	28.1972	27.6889	28.3053	54.7256	92.0744	63.2644	99.7297	89.3128	0
id09999	MPN533	43700.3	cytoplasm	390	31.1519	31.7116	31.9741	32.1156	32.2994	32.4921	32.5946	32.6082	31.0794	1	1	1	1	1	1	1	1	1	801.938	846.084	1099.07	1983.02	1690.33	1482.68	2153.56	1622.51	1502.78	31.9662	32.1334	32.5903	32.5448	1488.29	1683.85	2359.47	2281.48	915.698	1
id10005	MPN534		cytoplasm	140																																					0
id10013	MPN535		cytoplasm	206																																					0
id10021	MPN536		cytoplasm	307																																					0
id10060	MPN537	47051.4	cytoplasm	412		22.7292								0	0	0	0	0	0	0	0	0		1.34107																1.34107	0
id10063	MPN538	17617.7	cytoplasm	161	29.2001	30.2892	30.4951	30.2053	30.3862	30.4929	29.955	30.4028	27.9576	0	0	0	0	0	0	0	0	0	300.206	441.351	430.886	424.251	409.645	409.759	290.371	381.396	226.725	27.3626	29.9	29.6645	29.9011	49.7194	323.721	272.036	323.961	301.373	0
id10071	MPN539	13106.3	cytoplasm	122	30.5362	30.5077	31.3418	30.356	31.1497	30.5871	31.3695	30.4701	28.9129	1	1	1	1	1	1	1	0	0	910.408	672.231	479.609	747.912	668.659	521.095	837.106	399.839	462.156	32.2488	32.3458	31.7234	31.6387	1833.6	1969.72	1244.01	1168.64	687.416	1
id10078	MPN540	6622.8	cytoplasm	57	27.3899	28.0641	28.4993	27.9681	28.1389	28.2153	28.0467	28.1915	26.3336	0	0	0	0	0	0	0	0	0	75.8323	80.1428	93.9674	81.1397	77.5789	77.6834	73.0969	80.7037	67.5571	28.9098	28.9734	28.3539	28.7471	155.831	163.324	103.367	138.187	118.946	0
id10086	MPN541	9970.54	cytoplasm	87	30.1251	30.6798	30.7486	29.7892	30.1724	30.2647	29.1331	29.7045	27.6258	1	1	1	1	1	1	1	1	1	409.463	410.895	374.298	274.491	291.041	281.015	322.415	190.377	127.537	29.4992	29.8325	29.3377	30.4636	240.787	307.972	213.724	490.757	398.219	1
id10088	MPN542	25571.7	membrane	218	25.6716	27.1671	27.562		27.2197	27.3795	27.0254	27.429	24.9768	0	0	0	0	0	0	0	0	0	20.5419	40.2884	45.9604		39.2796	42.1993	34.9371	47.2435	24.5664	26.8492	27.3161	27.3508	27.3417	34.0339	48.0407	49.2905	48.96	45.1504	0
id10099	MPN543	34904.6	cytoplasm	311	25.7159	26.2988	26.5806	25.8022	25.9621	26.3332	25.543	26.1897	24.1444	0	0	0	0	0	0	0	0	0	21.2452	20.7033	21.7341	16.3582	15.4795	19.6587	11.966	19.7854	13.2074	26.6876	27.039	26.56	26.8063	30.2061	39.1534	27.4896	32.9717	28.5156	0
id10113	MPN544	76769.6	cytoplasm	664	24.9915	25.7281	25.7809	25.1816	25.2733	25.5099	25.5876	25.235	22.4861	0	0	0	0	0	0	0	0	0	12.2497	13.3671	11.8072	10.3389	9.29515	10.7766	12.3576	10.1192	3.83595	25.089	26.0285	25.6086	24.8084	9.27933	18.5672	13.6183	7.54297	12.3474	0
id10155	MPN545	32652.6	cytoplasm	282	27.7055	28.123	28.2958	27.9565	28.162	28.2372	28.4813	28.2698	26.6156	0	0	0	0	0	0	0	0	0	96.3884	83.8468	80.4574	80.4476	78.9161	78.9355	100.075	85.2669	83.361	27.1119	27.7258	28.6614	28.5922	41.3177	65.0143	129.721	123.253	103.841	0
id10168	MPN546	36664.1	cytoplasm	328	28.2738	28.8425	28.9644	28.2904	28.5306	28.6481	28.6125	28.7997	26.9987	0	0	0	0	0	0	0	0	0	148.466	145.559	134.007	102.976	103.682	106.555	110.028	123.708	110.923	28.8609	28.7792	28.2348	28.6245	150.298	141.501	94.6723	126.226	127.411	0
id10196	MPN547	62438	cytoplasm	558	29.1972	29.8146	30.0012	29.4587	29.6166	29.761	29.7893	29.7881	27.8597	0	0	0	0	0	0	0	0	0	299.53	306.724	295.584	244.276	231.691	240.144	257.603	247.681	210.768	29.7929	29.6877	29.2786	29.3059	299.108	276.738	204.603	208.767	270.15	0
id10210	MPN548	37267.5	cytoplasm	326	23.4881	23.3784	24.931	23.4234	23.6108	24.2837	23.9241	23.9929	22.8622	0	0	0	0	0	0	0	0	0	3.90721	2.2061	6.1729	2.8177	2.71413	4.40217	3.71303	4.22954	5.07752	25.9599	25.6999	25.864	25.2902	17.6504	14.5675	16.4437	10.7653	11.2432	0
id10225	MPN549	36767.4	cytoplasm	325	28.272	28.9559	29.1705	28.9348	29.2244	29.3319	29.3444	29.2859	27.1905	0	0	0	0	0	0	0	0	0	148.265	158.783	156.828	165.819	173.306	175.547	186.749	174.06	127.974	27.4925	27.8581	27.912	28.0935	54.7256	71.6815	74.5907	85.2924	98.9991	0
id10242	MPN550	43340.9	cytoplasm	387	26.0178	26.5463	26.7714	26.2727	26.4441	26.6343	26.764	26.4616	24.9722	0	0	0	0	0	0	0	0	0	26.7257	25.0307	25.1419	23.1639	22.1173	24.4919	28.9231	23.949	24.4817	26.4574	25.9416	27.1022	27.0977	25.4847	17.4138	41.0228	40.889	29.655	0
id10257	MPN551	32569.3	cytoplasm	281	25.7899	26.7833	26.7096	25.3862	26.0641	25.53	25.6722	26.0113	23.4148	0	0	0	0	0	0	0	0	0	22.4741	30.0183	23.9831	12.0269	16.6932	10.9358	13.1372	17.4553	7.66628	26.5303	26.8047	25.7303	26.1429	26.8932	32.9349	14.8983	20.2045	21.6795	0
id10275	MPN552	30913.3	cytoplasm	269	26.2782	26.4255	26.6237	26.2923	26.5396	26.6122	26.9545	26.4538	24.8142	0	0	0	0	0	0	0	0	0	32.5738	22.8161	22.4616	23.5024	23.7392	24.099	33.1928	23.8168	21.7624	26.0927	25.6466	27.4957	26.8063	19.4691	14.0051	54.8531	32.9717	35.0696	0
id10301	MPN553	64922.4	cytoplasm	564	28.4734	29.1861	29.5118	28.9941	29.3065	29.3882	29.5223	29.481	27.8629	0	0	0	0	0	0	0	0	0	172.795	189.44	203.481	173.251	184.169	182.916	212.38	199.627	211.264	29.0911	29.199	29.2786	29.0159	178.143	192.917	204.603	168.524	187.129	0
id10307	MPN554	12469.6	cytoplasm	104	26.8911	27.3445	26.6402	27.1943	27.3603	27.3798	27.1735	27.1217	25.9313	0	0	0	0	0	0	0	0	0	51.9039	46.1579	22.7455	45.7882	43.5895	42.2077	38.8844	38.071	50.0508	27.3626	27.3694	28.0592	26.8063	49.7194	49.9699	83.1595	32.9717	54.359	0
id10317	MPN555	22433.8	cytoplasm	193	30.8314	31.4709	31.8499	31.9002	32.292	32.2793	32.5039	32.5018	30.8855	0	0	0	0	0	0	0	0	0	1037.31	1092.07	1211.55	1485.5	1679.73	1510.03	1832.73	1665.63	2011.48	32.6525	32.7994	32.0537	32.3709	2470.21	2753.29	1587.58	2006.58	1769.53	0
id10339	MPN556	62120.5	cytoplasm	537	30.0835	30.7676	31.0948	30.8287	31.1164	31.2102	31.2334	31.2567	29.3558	0	0	0	0	0	0	0	0	0	587.516	636.883	680.926	672.637	703.442	691.822	731.617	694.713	643.001	30.8012	30.8151	29.8919	29.7276	629.667	636.201	321.781	285.027	539.714	0
id10341	MPN557	68053.4	cytoplasm	612	27.517	27.8721	28.2958	27.6417	27.9342	28.0314	27.9502	27.522	25.7287	1	1	1	1	1	1	1	1	1	51.2934	50.9215	56.5697	52.1065	48.6131	42.345	59.2825	37.3051	31.4798	27.2202	27.2034	27.3508	27.1835	44.7597	44.2078	49.2905	43.5634	52.9282	1
id10362	MPN558	22080.5	cytoplasm	191	27.6442	28.1852	28.3905	28.0716	28.3394	28.5141	28.303	28.5273	26.4428	0	0	0	0	0	0	0	0	0	92.0027	87.9383	86.4801	87.5942	89.9946	96.627	87.9734	102.167	73.2846	28.2554	28.3874	26.6859	26.8063	96.1165	105.956	30.1676	32.9717	51.794	0
id10369	MPN559	26761.4	cytoplasm	235	25.4984	26.2507	25.3097	25.9961	26.1325	26.2266	25.4089	26.0262	23.6999	0	0	0	0	0	0	0	0	0	18.0077	19.9547	8.24152	18.8808	17.5605	18.1863	10.8604	17.6384	9.48186	26.2721	26.2261	24.9029	24.8875	22.2268	21.4841	8.08781	7.99622	11.6968	0
id10398	MPN560	49442.2	cytoplasm	438	28.2315	29.0179	29.1361	29.1752	29.0415	29.5608	29.7521	29.4988	27.9344	0	0	0	0	0	0	0	0	0	143.774	166.514	152.757	198.083	151.351	207.483	250.764	202.137	222.829	29.3633	29.3953	28.8077	28.8048	217.807	223.014	144.516	144.207	170.37	0
id10399	MPN561	24912.1	cytoplasm	213	24.9464	25.9506	25.6061	26.0107	26.3461	26.1222	26.6428	26.2405	24.8006	0	0	0	0	0	0	0	0	0	11.8369	15.8529	10.3329	19.0855	20.5698	16.8511	26.4961	20.504	21.5414	25.5646	25.6999	24.1637	25.4572	13.1828	14.5675	4.68608	12.1778	10.0627	0
id10423	MPN562	27892	cytoplasm	248	27.2009	27.6454	27.9271	27.492	27.8478	27.776	27.5404	27.6269	26.3209	1	1	1	1	1	1	1	1	1	503.821	917.392	807.725	783.612	716.123	667.207	1060.41	702.177	165.444	27.1119	26.6725	28.1052	27.5515	41.3177	29.8716	86.0286	57.1639	742.98	1
id10445	MPN563	47950.8	cytoplasm	433	26.0638	26.5181	26.7547	26.2171	26.6284	26.3461	26.6153	26.2042	25.5645	0	0	0	0	0	0	0	0	0	27.6761	24.4945	24.8232	22.2314	25.3527	19.844	25.9751	19.987	38.0747	25.5646	26.5277	27.0088	27.0977	13.1828	26.8421	38.2895	40.889	28.0282	0
id10468	MPN564	19197.1	cytoplasm	179	23.2243	23.8923	24.4362	25.4237	26.2648	24.9803	26.2304	25.7029	23.4362	0	0	0	0	0	0	0	0	0	3.19721	3.27134	4.23181	12.3656	19.3683	7.32077	19.6666	14.0563	7.78949			25.2984	25.7656			10.8302	15.2921	11.0031	0
id10479	MPN565	17463.3	membrane	152	24.2542	25.1206	25.0476	24.472					22.964	0	0	0	0	0	0	0	0	0	6.99451	8.38951	6.74745	6.11775					5.47806									7.37716	0
id10487	MPN566	27716.4	cytoplasm	237	28.3814	28.9955	29.1704	29.0553	29.2588	29.425	29.3458	29.4736	27.6995	0	0	0	0	0	0	0	0	0	161.12	163.681	156.809	181.27	177.776	187.901	186.949	198.592	187.038	27.9221	28.9734	27.748	28.9402	75.153	163.324	66.0847	159.362	124.296	0
id10537	MPN567	116915	cytoplasm	1036	28.107	28.7912	29.0545	28.3007	28.4337	28.7424	28.5609	28.4659	26.5813	0	0	0	0	0	0	0	0	0	130.787	139.95	143.538	103.757	96.5006	114.146	106.005	97.8606	81.2584	29.2905	29.3953	28.8889	28.7762	206.4	223.014	153.441	141.194	162.618	0
id10552	MPN568	33528.9	cytoplasm	291	25.9395	26.6455	27.2568	26.4629	26.8765	26.8724	26.9548	26.8588	25.9441	1	1	1	1	1	1	1	1	1	20.2962	24.3394	45.3516	43.0248	38.2434	29.3062	44.9648	30.7269	41.9511	25.6525	26.1886	26.8017	26.5748	14.0664	20.897	32.861	27.793	29.9957	1
id10559	MPN569	18130.2	cytoplasm	154									23.2526	0	0	0	0	0	0	0	0	0									6.79321			25.0595				9.07907		9.07907	0
id10564	MPN570			129																																					0
id10594	MPN571			660																																					0
id10620	MPN572	48789.3	cytoplasm	445	31.898	32.6157	33.0169	32.4904	32.79	32.7936	32.7956	32.929	31.5996	1	1	1	1	0	1	0	1	1	86.1526	222.097	734.054	921.569	2428.81	579.72	2263	511.848	1145.73	32.8714	32.9398	32.4847	32.5212	2903.58	3053.95	2182.38	2242	347.435	1
id10636	MPN573	58086.5	cytoplasm	543	32.4168	33.0067	33.251	32.9191	33.155	33.3047	33.1862	33.4727	31.5515	1	1	1	1	1	1	1	1	1	611.363	1055.05	1421.48	1465.11	1531.87	1167.58	2275.25	1426.38	1128.82	33.0919	33.2243	33.2239	33.0896	3416.87	3767.78	3766.63	3411.27	1029.3	1
id10642	MPN574	12618.4	cytoplasm	116	31.5357	32.1135	32.4185	32.2492	32.5918	32.5398	32.7313	32.6186	31.3217	1	1	1	1	1	1	0	1	1	148.085	257.809	497.153	755.842	795.18	431.604	2160.22	192.628	558.633	32.3958	32.0555	33.2239	33.2148	2043.82	1589.68	3766.63	3741.58	301.016	1
id10650	MPN575		membrane	109																																					0
id10669	MPN576	45266.1	cytoplasm	406	29.883	30.6143	30.8613	30.55	30.782	30.7568	30.8589	30.9115	29.1422	1	1	1	1	1	1	1	1	1	108.515	150.267	219.543	188.467	187.8	150.855	263.86	156.936	173.448	29.9924	29.7618	29.4668	29.514	346.552	292.31	235.102	243.431	159.441	1
id10688	MPN577			346																																					0
id10693	MPN578			100																																					0
id10709	MPN579		membrane	109																																					0
id10717	MPN580			140																																					0
id10734	MPN581		cytoplasm	265																																					0
id10758	MPN582	50357.2	membrane	439				23.0683	23.3525	23.5105				0	0	0	0	0	0	0	0	0				2.16694	2.24164	2.50317													0
id10780	MPN583			225																																					0
id10795	MPN584			135																																					0
id10809	MPN585	35102	membrane	302								24.0292		0	0	0	0	0	0	0	0	0								4.33878											0
id10823	MPN586		cytoplasm	347																																					0
id10829	MPN587			150																																					0
id10855	MPN588	60141.8	membrane	531	21.9899	23.0562	23.5696	23.7317	23.7616	24.3355	24.1801			0	0	0	0	0	0	0	0	0	1.25111	1.72323	2.18456	3.53902	3.03476	4.57187	4.46794			24.2841		24.0189		5.12177		4.21086		2.89831	0
id10870	MPN589			157																																					0
id10876	MPN590		membrane	217																																					0
id10891	MPN591	40491.9	cytoplasm	353	24.3351	24.2278	25.2951	25.5198	25.9873	25.1497	26.5481	26.3504	23.9833	0	0	0	0	0	0	0	0	0	7.4378	4.23102	8.14994	13.2761	15.7705	8.28446	24.7432	22.1496	11.7129	24.3872	26.6999	26.9089	26.3011	5.52659	30.4816	35.5686	22.7074	19.0183	0
id10918	MPN592	59500.6	membrane	521	25.4879	26.2369	26.5718	27.0803	27.5045	27.509	27.7602	27.8189	26.055	0	0	0	0	0	0	0	0	0	17.8647	19.7447	21.5888	42.0872	48.498	46.3846	59.4253	62.1233	54.8845	27.3626	27.164	26.8017	27.1835	49.7194	42.938	32.861	43.5634	32.6114	0
id10923	MPN593	14113.9	membrane	122	23.5093	27.1115	25.9077	26.0949	25.8851	25.8447	24.0224	27.1536	25.5949	0	0	0	0	0	0	0	0	0	3.97062	38.6062	13.0067	20.3104	14.621	13.7607	3.98654	38.9357	38.9458									18.5278	0
id10933	MPN594			122																																					0
id10936	MPN595	16699.3	cytoplasm	152	26.1885	28.2415	28.4092	27.4841	28.3005	28.4652	28.4456	28.3558	25.7368	0	1	1	1	1	1	1	1	0	30.428	217.562	205.001	201.741	235.731	159.529	311.456	107.717	43.2924	26.0927	27.581	28.0592	27.9504	19.4691	58.4207	83.1595	76.7413	211.282	1
id10956	MPN596	46965.9	cytoplasm	404	24.9424	26.0974	26.0351	24.9733	25.6067	25.8193	25.6439	25.0522	23.3737	0	0	0	0	0	0	0	0	0	11.801	17.7417	14.3349	8.86311	11.8979	13.5074	12.8709	8.89992	7.435	25.5187	24.7962	24.4728	24.8485	12.743	7.47484	5.88718	7.76927	11.1074	0
id10962	MPN597	15170.8	cytoplasm	133	26.3436	26.995	27.4081	27.6428	27.9	27.8493	28.3958	27.772	26.6192	0	0	0	0	0	0	0	0	0	34.2336	35.3089	40.8678	63.7947	65.0027	59.4693	94.0764	60.1122	83.5848	27.612	27.7258	27.3508	27.0067	59.7749	65.0143	49.2905	38.2316	44.6883	0
id10986	MPN598	52237	cytoplasm	475	30.0869	30.6285	30.9062	30.8529	30.8606	31.2069	31.1325	31.2838	29.4286	0	0	0	0	0	0	0	0	0	589.027	572.487	589.669	684.809	582.037	690.16	680.119	708.067	678.874	30.8012	30.5596	31.3912	31.0084	629.667	526.824	973.428	733.78	659.269	0
id11002	MPN599	32394.5	cytoplasm	279	27.2151	27.8776	28.1706	28.0534	28.3001	28.3756	28.3782	28.4574	26.8672	0	0	0	0	0	0	0	0	0	66.3983	69.4639	73.1246	86.4244	87.4117	87.3316	92.8915	97.2723	100.56	28.098	27.8581	27.1022	27.0067	85.5749	71.6815	41.0228	38.2316	53.8254	0
id11028	MPN600	57374.9	cytoplasm	518	29.1348	29.7487	29.9224	30.0804	30.3807	30.3306	30.761	30.5757	28.567	0	0	0	0	0	0	0	0	0	285.648	291.598	278.351	386.815	407.982	363.989	519.974	430.633	357.109	30.3068	30.3289	29.649	29.9011	437.117	444.319	268.946	323.961	332.848	0
id11038	MPN601	20740.4	cytoplasm	178	26.3848	27.0213	27.5218	27.6938	27.8731	27.8203	27.9626	28.0528	26.6007	0	0	0	0	0	0	0	0	0	35.3241	36.0279	44.5708	66.2438	63.719	58.2223	68.7859	73.2125	82.4428	27.612	27.581	27.2726	27.0067	59.7749	58.4207	46.5239	38.2316	43.7776	0
id11048	MPN602	24019	membrane	207	27.872	28.4874	28.7905	28.6936	29.0551	28.9407	29.4158	29.2391	27.3213	0	0	0	0	0	0	0	0	0	109.392	110.872	117.349	138.734	152.883	131.937	196.645	168.43	141.074	27.9221	27.4209	28.5985	28.0935	75.153	51.9072	123.832	85.2924	100.613	0
id11054	MPN603	11015.7	membrane	105	21.8354	22.9488	23.4959	21.2515	23.1288	22.4554	21.912	22.2381		0	0	0	0	0	0	0	0	0	1.11248	1.58695	2.06511	0.56554	1.89953	1.15856	0.867118	1.23334		27.8257	27.7258	20.6869		69.991	65.0143	0.359732		11.954	0
id11071	MPN604	33004.1	membrane	293	26.7536	27.5551	27.6033	27.8552	28.1471	28.3282	28.0341	28.7188	25.9355	0	0	0	0	0	0	0	0	0	46.7528	54.2462	47.4307	74.6406	78.0509	84.3582	72.4326	116.88	50.205	27.4925	27.5347	25.7762	25.7869	54.7256	56.458	15.4124	15.5344	31.63	0
id11075	MPN605	18291.3	membrane	157	24.7024	25.1406	25.3246	24.7497	24.7558	23.9893	23.2428			0	0	0	0	0	0	0	0	0	9.83337	8.51934	8.33537	7.51234	6.33647	3.5506	2.26916			26.155	26.1501			20.3846	20.3118			13.4769	0
id11095	MPN606	49228.4	cytoplasm	456	31.3631	31.9795	32.3871	32.4742	32.7199	32.81	33.0113	32.8317	31.2367	1	1	1	1	1	1	1	1	1	597.693	608.92	639.133	820.44	782.193	770.964	1358.7	811.685	389.145	32.5296	32.4725	32.4626	32.7628	2256.08	2162.89	2147.07	2679.82	615.249	1
id11097	MPN607	18378.6	cytoplasm	157	28.2078	28.8221	28.7321	28.8484	29.0703	29.2482	28.6407	29.328	27.0975	0	0	0	0	0	0	0	0	0	141.208	143.308	112.24	155.567	154.611	165.137	112.293	179.28	119.4	29.0032	29.033	28.915	29.5998	166.952	170.671	156.424	259.353	189.643	0
id11111	MPN608	26856.3	cytoplasm	225	27.9231	28.5258	28.3514	28.0786	28.3609	28.4081	28.4257	28.3738	26.1762	0	0	0	0	0	0	0	0	0	113.726	114.179	83.9403	88.0469	91.4389	89.4283	96.1329	91.7302	60.0749	27.4925	27.2228	27.3508	27.5515	54.7256	44.8442	49.2905	57.1639	63.6043	0
id11125	MPN609	38064	cytoplasm	329	27.0977	28.0844	28.3963	27.9975	28.1164	28.2929	28.6072	28.272	26.1005	0	0	0	0	0	0	0	0	0	60.7282	81.3968	86.868	82.9209	76.2991	82.215	109.608	85.4004	56.7779	26.8299	26.7792	26.9089	27.0977	33.5531	32.3196	35.5686	40.889	48.7696	0
id11148	MPN610	72747.8	membrane	651	25.4957	26.2371	26.6508	26.2337	26.3202	26.372	26.2302	26.3929	25.0576	0	0	0	0	0	0	0	0	0	17.9716	19.7466	22.9315	22.5061	20.1785	20.2232	19.664	22.8194	26.0908	25.8888	25.2094			16.7474	10.1416			17.5078	0
id11171	MPN611	40976.7	membrane	372	28.0675	28.6042	28.793	28.7517	28.9987	29.1937	29.3838	29.3331	27.1105	0	0	0	0	0	0	0	0	0	126.923	121.259	117.572	144.833	146.635	158.696	192.152	179.926	120.56	27.8257	27.519	27.6889	27.3417	69.991	55.8053	63.2644	48.96	82.0961	0
id11220	MPN612		membrane	997																																					0
id11239	MPN613			344																																					0
id11250	MPN614			334																																					0
id11268	MPN615	28758.2	cytoplasm	249										0	0	0	0	0	0	0	0	0																			0
id11274	MPN616	15118.7	cytoplasm	132	30.0657	30.6037	30.8811	30.099	30.306	30.4067	28.875	30.002	28.4201	0	0	0	0	0	0	0	0	0	579.631	561.701	578.453	392.172	386.022	384.784	133.017	287.818	320.062	30.8012	30.2783	31.2439	30.9417	629.667	428.007	873.126	698.501	720.824	0
id11283	MPN617	16791.4	cytoplasm	146	24.0458	24.3396	26.2301	23.3156	27.5455	26.7958	25.0711	23.3884	24.419	0	0	0	0	0	0	0	0	0	5.96964	4.60977	16.6347	2.60182	49.996	27.557	8.50753	2.76642	16.2084			29.2986	29.4416			207.641	230.766	177.62	0
id11316	MPN618	76212.6	cytoplasm	681	28.1625	28.8179	29.0176	28.4918	28.7885	28.8831	28.3883	28.8086	26.7327	0	0	0	0	0	0	0	0	0	136.42	142.841	139.556	119.505	125.498	126.504	93.5672	124.486	90.9653	28.6472	28.3874	27.8047	27.8996	128.36	105.956	68.9127	73.911	113.708	0
id11361	MPN619	105426	cytoplasm	948	27.6444	28.3538	28.5245	27.9225	28.2021	28.3698	28.3239	28.4008	26.8504	0	0	0	0	0	0	0	0	0	92.0187	100.073	95.7956	78.4505	81.2949	86.9618	89.3128	93.485	99.3119	28.5886	28.6343	29.1082	28.4556	122.928	127.15	180.41	111.43	118.544	0
id11389	MPN620	99912.7	cytoplasm	839	26.8615	27.51	27.7689	27.4736	27.6101	27.726	27.7447	27.8338	26.2314	0	0	0	0	0	0	0	0	0	50.7495	52.4033	53.819	56.2901	52.4443	54.3474	58.7622	62.7791	62.5982	26.7088	27.1028	26.8017	26.695	30.6822	41.041	32.861	30.3715	41.7039	0
id11413	MPN621	63358.3	cytoplasm	561	29.4207	29.9979	30.3033	29.5782	29.8586	30.026	29.2596	29.9088	28.2273	0	0	0	0	0	0	0	0	0	354.991	352.997	372.24	266.835	277.17	291.411	175.648	269.591	277.206	28.2554	29.5692	29.6949	29.6164	96.1165	253.56	278.225	262.549	281.525	0
id11416	MPN622	9900.65	cytoplasm	86	27.0307	27.5703	27.1846	26.8562	28.0198	27.7553	27.4661	26.7116	25.1289	0	0	0	0	0	0	0	0	0	57.7133	54.8845	34.4593	35.6608	71.0314	55.5213	48.0426	28.5449	27.5159	29.0032	28.4742	26.6859	27.0067	166.952	112.974	30.1676	38.2316	47.6725	0
id11420	MPN623	51258.7	cytoplasm	450	26.5989	27.261	27.7889	26.5759	26.7691	26.4256	25.3788	25.4737	23.1177	0	0	0	0	0	0	0	0	0	41.5676	43.2954	54.6486	28.9847	28.1353	21.0293	10.6266	11.9664	6.14307	27.2202	27.581	28.3153	27.8996	44.7597	58.4207	100.463	73.911	59.5809	0
id11447	MPN624	7530.84	cytoplasm	65	27.3992	27.9584			28.0874	28.1565	27.8056	27.8805	26.5017	0	0	0	0	0	0	0	0	0	76.3684	73.9017			74.6757	74.4222	61.4075	64.8712	76.5764									75.1351	0
id11453	MPN625	15468.8	cytoplasm	141	30.8203	31.2642	31.5312	31.3799	31.4898	31.535	31.3549	31.8527	30.0715	0	0	0	0	0	0	0	0	0	1028.58	932.002	949.966	1011.06	927.466	876.99	798.727	1055.8	1096.38	32.0272	31.4788	31.8979	31.681	1556.81	1038.47	1415.13	1205.7	1250.15	0
id11466	MPN626			140																																					0
id11500	MPN627	63950.1	cytoplasm	572	29.5571	29.9986	30.2546	30.0648	30.2818	30.41	30.0339	30.4174	28.8862	1	1	1	1	1	1	0	1	1	136.174	134.569	99.6159	377.286	254.391	239.319	307.412	82.6255	330.291	29.7107	29.7976	30.0178	30.2631	281.49	300.13	353.129	423.239	123.453	1
id11524	MPN628	56375.5	cytoplasm	508	28.7495	29.3902	29.653	29.0164	29.3428	29.4149	29.324	29.4298	27.3567	0	0	0	0	0	0	0	0	0	213.139	221.534	226.617	176.133	189.181	186.519	184.016	192.566	144.854	28.098	27.9797	29.3183	29.2438	85.5749	78.4169	210.681	199.406	176.481	0
id11538	MPN629	26958.2	cytoplasm	244	29.5577	30.5787	30.8489	30.3031	30.5736	30.705	30.7862	30.6842	29.0067	1	1	1	1	1	1	1	1	1	474.536	426.722	375.113	511.553	504.297	462.989	712.809	447.148	262.978	30.249	30.2523	30.4341	30.2631	418.85	419.876	480.194	423.239	425.457	1
id11562	MPN630	45988.9	membrane	404	25.8364	26.4416	26.9131	27.1194	27.3247	27.4694	27.3614	27.6075	25.7611	0	0	0	0	0	0	0	0	0	23.2825	23.1001	28.0122	43.3222	42.4554	45.0639	44.5404	53.5534	44.0841	25.6945	26.0285	25.8425	25.4036	14.5102	18.5672	16.1854	11.705	19.3375	0
id11564	MPN631	33644.9	cytoplasm	298	30.8382	31.3997	31.4979	31.3387	31.3596	31.5908	29.9765	31.723	29.836	0	0	0	0	0	0	0	0	0	1042.67	1034.05	926.18	980.723	842.197	913.445	294.911	963.907	919.802	31.7668	31.3571	31.1913	31.3037	1284.54	949.274	839.851	912.558	953.433	0
id11578	MPN632	26362.7	cytoplasm	242	26.2361	26.8217	26.9406	26.6563	26.9784	26.9561	27.0567	26.6195	25.2097	0	0	0	0	0	0	0	0	0	31.5496	30.9156	28.6049	30.7602	32.8518	30.9777	35.7376	26.7561	29.2243	26.7503	26.7268	27.1022	27.0067	31.6365	31.093	41.0228	38.2316	36.2986	0
id11590	MPN633		cytoplasm	247																																					0
id11603	MPN634			181																																					0
id11625	MPN635			352																																					0
id11646	MPN636	21667	cytoplasm	184	30.4327	30.9377	31.131	30.7965	31.1321	31.217	31.1133	31.103	29.1716	0	0	0	0	0	0	0	0	0	766.126	725.601	700.017	656.846	711.622	695.245	670.781	623.614	560.476	31.0506	31.2249	30.8276	30.6404	757.015	860.981	642.086	559.198	652.211	0
id11657	MPN637	44644.5	membrane	395	25.6313	26.2539	26.4829	24.1939	25.4285	27.1899	27.2589	26.8064	24.9864	0	0	0	0	0	0	0	0	0	19.9223	20.004	20.1727	4.98065	10.4273	36.7444	41.361	30.509	24.7431									20.033	0
id11672	MPN638	42650.2	cytoplasm	375	30.3588	31.0128	31.2664	31.0958	31.3294	31.5683	30.7378	31.6415	29.6739	0	1	1	1	1	1	1	1	0	724.243	603.849	588.084	1611.79	950.559	830.667	1556.18	668.169	815.08	30.5015	30.5381	30.4341	30.7216	504.685	518.506	480.194	593.736	595.966	1
id11692	MPN639	32254	membrane	287	24.7353	25.4336	25.848	25.6506	25.7607	25.8421	25.4226	25.8748	24.0677	0	0	0	0	0	0	0	0	0	10.0825	10.6653	12.4279	14.6235	13.3351	13.735	10.9681	15.8595	12.4737	23.539	23.1734	23.9407	25.1676	2.95447	2.25566	3.97451	9.83344	7.23956	0
id11707	MPN640	32974.7	membrane	300	22.6302	23.3294					22.759	23.279		0	0	0	0	0	0	0	0	0	2.03552	2.12468					1.59947	2.56191		24.0539	24.0512	23.046	23.5499	4.32121	4.31259	2.05315	2.97837	2.78885	0
id11718	MPN641	31073.4	membrane	276	26.1212	26.7815	26.8976	26.1755	26.2231	26.4163	25.8674	25.9585	23.7326	0	0	0	0	0	0	0	0	0	28.9101	29.9771	27.6829	21.5582	18.7795	20.8876	15.1272	16.8201	9.71583	26.6222	26.1886	25.234		28.7819	20.897	10.3279		20.3055	0
id11731	MPN642	31286.5	membrane	279	24.7255	24.9305	25.1427	23.9136	24.8704	23.9748	26.66	23.7789	22.4636	0	0	0	0	0	0	0	0	0	10.0073	7.25163	7.25503	4.04849	6.89738	3.51335	26.8285	3.63951	3.77231	25.15	24.9751	24.5274	25.2605	9.70653	8.53089	6.12941	10.5315	8.4233	0
id11737	MPN643	34006.3	membrane	302	25.7319	26.2945	26.5013	25.7598	26.1066	26.1777	25.8805	25.7391	23.4626	0	0	0	0	0	0	0	0	0	21.5046	20.6359	20.4582	15.8537	17.2267	17.5485	15.2714	14.4179	7.94462	25.9599	25.8495	24.7273	24.7673	17.6504	16.2687	7.10427	7.31733	12.7478	0
id11746	MPN644	31358.5		283						23.0409	22.6963			0	0	0	0	0	0	0	0	0						1.77661	1.52857												0
id11756	MPN645	31355.5	membrane	283	23.9316	23.9672	24.3312	22.9109	24.5249	23.1204	23.6239		21.3062	0	0	0	0	0	0	0	0	0	5.47331	3.46477	3.906	1.92889	5.34066	1.88269	2.98873		1.59162	25.15	25.0573	23.4698	23.2381	9.70653	9.06442	2.8073	2.36604	4.18613	0
id11768	MPN646	31097.4	membrane	277	24.7064	25.1816	25.1448	25.1555	25.3752	26.9981	24.9041	25.1064		0	0	0	0	0	0	0	0	0	9.86366	8.7915	7.26684	10.141	10.0233	31.9426	7.54007	9.24561		25.6945	25.534	23.577	23.118	14.5102	12.8877	3.03861	2.16516	5.98364	0
id11780	MPN647	31822.9	membrane	290	23.628	23.3192	25.9757	24.44	25.5866	26.1025	25.3343	25.2881	22.9857	0	0	0	0	0	0	0	0	0	4.34554	2.10819	13.6998	5.97483	11.7222	16.6106	10.2903	10.5035	5.56741		25.1353	23.6768	24.2199		9.60138	3.27105	4.88446	5.37044	0
id11787	MPN648		membrane	136																																					0
id11806	MPN649			136																																					0
id11811	MPN650			101																																					0
id11826	MPN651			379																																					0
id11845	MPN652	41547	cytoplasm	358	24.4937	25.0058	25.1942	25.2383	25.5868	25.2239	25.8625	24.9988	23.3565	0	0	0	0	0	0	0	0	0	8.391	7.68273	7.54623	10.781	11.7239	8.74537	15.0738	8.57255	7.34037	24.8168	24.6981	24.231	23.7267	7.58949	6.95271	4.92487	3.39374	6.15995	0
id11853	MPN653	16313.1	cytoplasm	143	23.4203	24.9076	26.6488	26.0482	27.0708	27.0983	27.6258	26.241	25.8274	0	0	0	0	0	0	0	0	0	3.71089	7.12558	22.8964	19.6219	35.1775	34.3678	53.9206	20.511	46.3171	26.942	26.6999	27.8047	27.6767	36.4471	30.4816	68.9127	62.699	52.5901	0
id11871	MPN654			129																																					0
id11877	MPN655	11147.8	cytoplasm	94	26.4365	26.7908	27.2167	26.9295	26.8568	27.1739	27.3256	27.2377	25.3277	0	0	0	0	0	0	0	0	0	36.7397	30.1909	35.3141	37.6478	30.0235	36.3173	43.4042	41.3024	31.9114	26.7297	24.9751			31.159	8.53089			28.3869	0
id11888	MPN655b			82																																					0
id11900	MPN656	30513.7	cytoplasm	271	21.686	22.36	23.6843	22.8062	21.4676	22.9892		21.8787		0	0	0	0	0	0	0	0	0	0.9931	1.01043	2.38433	1.78521	0.555214	1.71075		0.958184				24.6308	24.3354			6.61569	5.31943	4.63736	0
id11919	MPN657	45559.5	membrane	401	24.2463	25.3042	24.9406	24.5051	24.8055	25.1931	25.1083	25.8618	23.1117	0	0	0	0	0	0	0	0	0	6.95236	9.65743	6.21823	6.26931	6.57392	8.55115	8.73921	15.7159	6.11573	25.6945				14.5102				9.33455	0
id11925	MPN658	13839.3	cytoplasm	119	29.2174	29.9331	29.9916	29.4863	29.5839	29.8396	29.6504	29.5731	28.0089	1	1	1	1	1	1	1	1	1	28.7102	42.7533	117.493	100.424	78.7906	58.2319	97.2543	59.4661	155.377	30.4336	29.8666	30.1336	30.3667	480.011	315.836	384.656	456.876	62.9855	1
id11936	MPN659	26340.4	cytoplasm	231	25.346	24.6824	24.9797	25.089	24.2251	24.502	24.4028	24.3259	23.538	0	0	0	0	0	0	0	0	0	16.0388	5.99568	6.40663	9.65454	4.27737	5.1629	5.24796	5.34421	8.40384		26.6162	22.6147	23.7267		28.6556	1.49323	3.39374	6.15216	0
id11941	MPN660	10041.9	cytoplasm	88	28.0374	28.787	29.3008	28.5364	30.0724	29.2661	22.8829	28.5968	26.5332	0	0	0	0	0	0	0	0	0	124.053	139.502	173.216	123.516	324.71	167.309	1.74932	107.284	78.3966	29.2527	28.9114	30.6828	30.4636	200.718	156.012	576.972	490.757	435.137	0
id11968	MPN661	61648.8	membrane	549	24.9303	25.8059	25.811	26.2297	26.7649	26.2378	27.304	26.4423	25.2664	0	0	0	0	0	0	0	0	0	11.693	14.1879	12.0817	22.4392	28.0477	18.3359	42.7317	23.6261	30.4872	24.0539		26.363		4.32121		23.7686		13.2105	0
id11977	MPN662	17279.3	cytoplasm	151	28.6418	29.1991	29.3713	29.4091	29.7544	29.7843	30.1716	29.7805	27.7288	0	0	0	0	0	0	0	0	0	196.385	191.328	182.796	235.469	256.589	244.261	339.596	246.345	191.158	29.0478	28.9734	29.3945	29.5315	172.539	163.324	222.87	246.607	218.977	0
id11986	MPN663	26154.7	cytoplasm	234	27.8403	28.4347	28.5879	28.0226	28.2038	28.3839	28.2828	28.4197	26.7629	0	0	0	0	0	0	0	0	0	106.787	106.481	100.54	84.4732	81.398	87.8599	86.6995	94.7324	93.0376	28.0127	28.4742	27.1022	27.415	80.3482	112.974	41.0228	51.6807	66.5403	0
id12002	MPN664	32767.8	cytoplasm	290	28.2114	28.8044	29.1641	28.695	28.2002	28.8822	29.053	27.8423	26.8897	0	0	0	0	0	0	0	0	0	141.591	141.372	156.057	138.882	81.1824	126.414	151.287	63.1514	102.264	28.9572	28.3874	29.3945	29.3059	161.383	105.956	222.87	208.767	183.123	0
id12024	MPN665	43149.3	cytoplasm	394	32.902	33.4647	33.6936	33.291	33.5935	33.7309	33.1941	33.7842	31.8235	1	0	0	0	0	0	0	0	1	4272.11	5036.73	4946.63	4153.79	4403.37	4358	3018.39	4099.42	3385.79	33.4074	33.3991	33.5728	33.72	4313.34	4287.02	4873.61	5432.87	4272.11	1
id12025	MPN666	28750	membrane	251	26.3761	27.6721	27.2681	25.2598	27.7073	27.5757	27.7021	26.7912	26.5451	0	0	0	0	0	0	0	0	0	35.0906	59.3392	36.7274	10.9539	56.3556	48.6983	56.9786	30.1864	79.0931	25.8888	26.1886			16.7474	20.897			33.7603	0
id12043	MPN667	32168.3	cytoplasm	291	26.5505	27.2023	27.673	27.4741	27.6947	26.3434	26.7078	27.7752	25.7716	0	0	0	0	0	0	0	0	0	40.0662	41.3909	50.0235	56.3116	55.8329	19.8048	27.771	60.2451	44.4316	26.3275	26.0701	26.6859	27.415	23.1534	19.1468	30.1676	51.6807	38.2094	0
id12065	MPN668	14882	cytoplasm	140	24.8766	26.1267	27.9708	28.7871	29.1475	27.827	30.7039	27.3618	28.5125	0	0	0	0	0	0	0	0	0	11.2254	18.1448	62.7839	148.664	163.706	58.5052	498.934	45.0658	342.885	23.7817	23.7237	30.0178	30.9417	3.53428	3.38627	353.129	698.501	380.413	0
id12066	MPN669	44650	cytoplasm	399	27.4209	28.2157	28.4366	28.3386	28.6173	28.6667	28.7581	28.8281	26.8591	0	0	0	0	0	0	0	0	0	77.642	90.0229	89.5786	106.705	110.551	108.014	122.244	126.203	99.9594	27.9221	28.0923	27.1022	26.9098	75.153	85.2159	41.0228	35.5921	70.4204	0
id12096	MPN670	39203.3	membrane	345	29.25	29.8473	29.9335	29.7105	29.9942	30.1291	30.2869	29.9618	28.2526	0	0	0	0	0	0	0	0	0	311.808	314.518	280.721	294.252	306.452	314.178	369.105	279.81	282.491	29.896	29.9961	28.4987	29.1342	322.749	347.501	115.032	183.901	239.68	0
id12104	MPN671a	22372.1	cytoplasm	193	25.243	25.5423	25.774	25.4476	25.9187	25.8809		25.5433	23.9636	0	0	0	0	0	0	0	0	0	14.8305	11.5918	11.7456	12.5855	14.9892	14.129		12.5659	11.5415			22.6347	26.4442			1.5154	25.2376	13.2288	0
id12132	MPN671	77735.3	membrane	709	30.1542	30.8109	31.0267	30.7475	31.0548	31.1372	31.0276	31.1767	29.3846	0	0	0	0	0	0	0	0	0	619.927	658.397	646.47	633.455	672.07	655.889	630.482	656.775	656.937	30.6287	30.6225	30.6045	30.5546	554.368	551.863	544.588	524.868	585.783	0
id12135	MPN672a	6386.76	membrane	57	20.8869	21.8678	22.0207	22.1127	22.5163	22.7985	23.0481	23.0473	19.6062	0	0	0	0	0	0	0	0	0	0.540995	0.69281	0.67	1.06906	1.20692	1.48837	1.97122	2.1771	0.448132	23.2702	28.2952	20.8991	23.6409	2.42271	98.9889	0.420729	3.18539	6.76622	0
id12145	MPN672	21112.6	cytoplasm	189	23.7228	23.4161	23.2141	22.59	23.0864	22.3383	20.7804	19.9277	22.3897	0	0	0	0	0	0	0	0	0	4.67029	2.27068	1.66544	1.52157	1.84085	1.06363	0.382691	0.243433	3.56997	25.5187	25.8495	24.231	25.1023	12.743	16.2687	4.92487	9.3707	7.2695	0
id12151	MPN673	19466.5	cytoplasm	169	26.5064	26.393	27.7929	28.1149	28.1746	27.5236	27.9372	27.63	28.627	0	0	0	0	0	0	0	0	0	38.7435	22.2544	54.8129	90.44	79.6592	46.8802	67.5368	54.4061	373.459	25.6945	25.4744	30.5218	30.5546	14.5102	12.3329	512.326	524.868	367.715	0
id12153	MPN674	33888.1	membrane	312	31.9069	32.4761	32.8106	32.6135	32.8825	32.9726	32.7802	33.3422	31.5555	1	1	1	1	1	1	1	1	1	1423.56	1563.81	1415.6	2114.1	1715.16	1725.15	2850.64	2181.34	1637.94	31.9027	32.0555	31.6076	31.9478	1420.06	1589.68	1142.05	1468.17	1467.66	1
id12181	MPN675	11938.7	cytoplasm	101	23.552	24.3728	24.4638	24.3778	23.8811	24.992	24.9827	25.3365	24.0275	0	0	0	0	0	0	0	0	0	4.1016	4.72856	4.32199	5.70611	3.3156	7.38368	7.98052	10.8673	12.105	24.8168	24.9751			7.58949	8.53089			5.85451	0
id12185	MPN676			106																																					0
id12223	MPN677	50586.3	cytoplasm	425	27.8294	28.4322	28.7753	28.339	28.5935	28.8071	27.4183	28.8207	27.3514	0	0	0	0	0	0	0	0	0	105.907	106.276	115.996	106.739	108.621	119.668	46.4134	125.551	144.28	28.2554	27.8581	28.4281	27.5515	96.1165	71.6815	109.19	57.1639	94.6186	0
id12248	MPN678	55620.8	cytoplasm	484	28.4249	29.0613	29.4901	29.2479	29.5032	29.5793	29.5315	29.5996	28.2815	0	0	0	0	0	0	0	0	0	166.535	172.148	200.128	209.011	213.038	210.299	213.807	216.966	288.64	29.2905	29.199	29.2986	28.8048	206.4	192.917	207.641	144.207	184.282	0
id12259	MPN679	29794	cytoplasm	263	26.1215	26.343	27.1357	26.6306	26.4755	26.8219	26.4533	26.83	24.9553	0	0	0	0	0	0	0	0	0	28.9167	21.4175	33.1989	30.1824	22.6387	28.0867	23.105	31.02	24.1751	26.4323	26.497	26.56	24.725	25.0168	26.2405	27.4896	7.09237	21.164	0
id12272	MPN680	44239.3	membrane	385	26.4758	27.0603	27.4098	26.6652	27.0784	26.9932	28.1565	27.5057	25.6047	0	0	0	0	0	0	0	0	0	37.8546	37.1198	40.9192	30.965	35.3757	31.8288	79.1368	49.8563	39.2313	26.5303	27.1438	27.748	27.8996	26.8932	42.3046	66.0847	73.911	48.3008	0
id12276	MPN681		cytoplasm	118																																					0
id12279	MPN682	5599.7	cytoplasm	48	25.9284	26.0488	25.3602						26.8588	0	0	0	0	0	0	0	0	0	24.9696	17.0932	8.56494						99.93	29.0032	29.5276	30.6828		166.952	245.884	576.972		375.189	0
id12291	MPN683	38138.5	cytoplasm	339	27.9609	28.5983	28.7006	26.9664	27.9462	28.0189	27.6753	27.8034	26.1803	0	0	0	0	0	0	0	0	0	117.046	120.711	109.574	38.6886	67.261	67.3047	55.8869	61.4526	60.2596	27.612	27.7258	27.1899	27.5515	59.7749	65.0143	43.7678	57.1639	73.7487	0
id12369	MPN684	209443	membrane	1882	28.5388	29.198	29.4915	28.0408	28.2707	28.4563	28.2461	28.3943	26.4179	0	0	0	0	0	0	0	0	0	181.593	191.179	200.352	85.6193	85.5295	92.6311	84.4305	93.0574	71.9345	28.3282	28.3874	27.9627	27.7356	101.429	105.956	77.4403	65.4849	131.919	0
id12385	MPN685	32241.5	cytoplasm	284	28.7351	29.5183	29.7264	28.6978	29.0627	29.0173	28.9092	29.346	27.0894	0	0	0	0	0	0	0	0	0	210.81	244.396	239.673	139.166	153.742	139.518	136.353	181.562	118.681	28.2554	28.2952	29.3945	28.9141	96.1165	98.9889	222.87	156.319	184.613	0
id12405	MPN686	50624.3	cytoplasm	439	28.4922	29.2032	29.3743	29.0823	29.3874	29.5206	29.7656	29.6206	27.3466	0	0	0	0	0	0	0	0	0	175.271	191.935	183.211	184.935	195.539	201.481	253.213	220.191	143.766	29.0032	28.6343	28.4281	28.2242	166.952	127.15	109.19	93.9284	149.662	0
id12414	MPN687	28662.3	cytoplasm	250	27.0588	27.7221	27.9316	27.4961	27.414	27.7997	27.5258	27.4864	24.9679	0	0	0	0	0	0	0	0	0	58.9592	61.656	60.9324	57.2357	45.3574	57.3514	50.1612	49.1866	24.4044	28.6472	28.5564	28.8889	28.687	128.36	120.04	153.441	132.194	120.961	0
id12426	MPN688	30080.9	cytoplasm	270	29.5347	30.3246	30.8785	30.6268	30.8542	30.9602	30.9398	31.1032	29.4637	0	0	0	1	0	0	1	0	0	387.128	453.483	577.315	84.2976	579.273	576.378	189.967	623.706	696.844	30.3984	30.4019	30.2409	30.3667	467.717	468.909	416.35	456.876	137.132	1
